# Supplementary material for: Cell type signatures in cell-free DNA fragmentation profiles reveal disease biology
Source: Nat Commun. 2024 Mar 12;15:2220. doi: 10.1038/s41467-024-46435-0 (PMC10933257; doi:10.1038/s41467-024-46435-0)
Supplement: Supplementary file 5 — Supplementary Data 1-10 [file 41467_2024_46435_MOESM5_ESM.xlsx]

## Sheet: Data1_Colorectal_456celltypes
.y.	group1	group2	n1	n2	statistic	p	foldchange	cell_type	p.adj	compartment	diffranked
rank	control	case	139	16	1945.5	9.6e-07	2.07805152526024	CD4_positive_alpha_beta_T_cell_Large_Intestine	0.00014364	Immune	Up
rank	control	case	139	16	287.5	1.26e-06	0.835716806864025	monocyte_Prostate	0.00014364	Immune	Down
rank	control	case	139	16	283	1.1e-06	0.845754646282974	mast_cell_Thymus	0.00014364	Immune	Down
rank	control	case	139	16	251.5	4.23e-07	0.85964305478694	leukocyte_Fat	0.00014364	Immune	Down
rank	control	case	139	16	301.5	1.9e-06	0.878565147271775	mature_NK_T_cell_Mammary	0.00017328	Immune	Down
rank	control	case	139	16	314.5	2.76e-06	0.876180445221986	mast_cell_Prostate	0.000179794285714286	Immune	Down
rank	control	case	139	16	309.5	2.37e-06	0.921375340536869	neutrophil_Prostate	0.000179794285714286	Immune	Down
rank	control	case	139	16	1865.5	9.47e-06	1.83081028135238	CD4_positive_helper_T_cell_Thymus	0.000466523076923077	Immune	Up
rank	control	case	139	16	370.5	1.31e-05	0.611604133319966	B_cell_Kidney	0.000466523076923077	Immune	Down
rank	control	case	139	16	1862	1.04e-05	1.45279942900246	basal_cell_Trachea	0.000466523076923077	Epithelial	Up
rank	control	case	139	16	1853	1.33e-05	1.34718338888651	club_cell_Lung	0.000466523076923077	Epithelial	Up
rank	control	case	139	16	1853	1.33e-05	1.31595579414481	epithelial_cell_Prostate	0.000466523076923077	Epithelial	Up
rank	control	case	139	16	1859.5	1.11e-05	1.08459423900568	paneth_cell_of_epithelium_of_small_intestine_Small_Intestine	0.000466523076923077	Epithelial	Up
rank	control	case	139	16	382	1.78e-05	0.778692064142281	liver_dendritic_cell_Liver	0.0005415	Immune	Down
rank	control	case	139	16	1841	1.83e-05	1.1349668067649	pancreatic_ductal_cell_Pancreas	0.0005415	Epithelial	Up
rank	control	case	139	16	384.5	1.9e-05	0.900251849680843	CD4_positive_alpha_beta_T_cell_Salivary_Gland	0.0005415	Immune	Down
rank	control	case	139	16	1835.5	2.11e-05	1.9333596414008	CD4_positive_alpha_beta_T_cell_Small_Intestine	0.000565976470588235	Immune	Up
rank	control	case	139	16	394	2.44e-05	0.716881528334379	dendritic_cell_Thymus	0.00057912	Immune	Down
rank	control	case	139	16	1828.5	2.54e-05	1.12541229814783	small_intestine_goblet_cell_Small_Intestine	0.00057912	Epithelial	Up
rank	control	case	139	16	1831.5	2.34e-05	1.09971367224209	endothelial_cell_Skin	0.00057912	Endothelial	Up
rank	control	case	139	16	398	2.71e-05	0.820728550955073	neutrophil_Salivary_Gland	0.000588457142857143	Immune	Down
rank	control	case	139	16	404.5	3.21e-05	0.80377365811147	B_cell_Mammary	0.0006403	Immune	Down
rank	control	case	139	16	1817.5	3.35e-05	1.08494928761818	enterocyte_of_epithelium_of_large_intestine_Large_Intestine	0.0006403	Epithelial	Up
rank	control	case	139	16	407.5	3.37e-05	0.965697007611302	naive_B_cell_Skin	0.0006403	Immune	Down
rank	control	case	139	16	1809.5	4.14e-05	1.4815424940906	basal_cell_Lung	0.000739371428571429	Epithelial	Up
rank	control	case	139	16	1807.5	4.36e-05	1.26443221195602	conjunctival_epithelial_cell_Eye	0.000739371428571429	Epithelial	Up
rank	control	case	139	16	1806	4.52e-05	1.21522111170124	basal_cell_of_prostate_epithelium_Prostate	0.000739371428571429	Epithelial	Up
rank	control	case	139	16	422	4.54e-05	0.970755479348906	plasmablast_Bone_Marrow	0.000739371428571429	Immune	Down
rank	control	case	139	16	1798	5.52e-05	1.66376023605079	CD8_positive_alpha_beta_T_cell_Large_Intestine	0.00084056	Immune	Up
rank	control	case	139	16	1798	5.53e-05	1.15070412448322	respiratory_goblet_cell_Lung	0.00084056	Epithelial	Up
rank	control	case	139	16	1793.5	6.19e-05	1.27998015380799	fibroblast_Uterus	0.000910529032258064	Stromal	Up
rank	control	case	139	16	446.5	9.13e-05	0.644493989472958	memory_B_cell_Blood	0.000963818181818182	Immune	Down
rank	control	case	139	16	442	8.22e-05	0.737258273040174	mature_NK_T_cell_Kidney	0.000963818181818182	Immune	Down
rank	control	case	139	16	443.5	8.53e-05	0.652395926310245	CD4_positive_helper_T_cell_Kidney	0.000963818181818182	Immune	Down
rank	control	case	139	16	443	8.42e-05	0.772806024004692	CD141_positive_myeloid_dendritic_cell_Spleen	0.000963818181818182	Immune	Down
rank	control	case	139	16	439.5	7.74e-05	0.805243565503319	mast_cell_Small_Intestine	0.000963818181818182	Immune	Down
rank	control	case	139	16	435	6.93e-05	0.748117558420472	neutrophil_Lymph_Node	0.000963818181818182	Immune	Down
rank	control	case	139	16	1777.5	9.18e-05	1.28186689828092	epithelial_cell_Tongue	0.000963818181818182	Epithelial	Up
rank	control	case	139	16	436	7.1e-05	0.79890184924177	neutrophil_Lung	0.000963818181818182	Immune	Down
rank	control	case	139	16	447	9.3e-05	0.790198313542241	B_cell_Vasculature	0.000963818181818182	Immune	Down
rank	control	case	139	16	1781	8.42e-05	1.13478806430927	epithelial_cell_Uterus	0.000963818181818182	Epithelial	Up
rank	control	case	139	16	443.5	8.53e-05	0.838927291772847	double_positive_alpha_beta_thymocyte_Trachea	0.000963818181818182	Immune	Down
rank	control	case	139	16	1783.5	7.92e-05	1.08066155771035	adventitial_cell_Lung	0.000963818181818182	Stromal	Up
rank	control	case	139	16	1777	9.26e-05	1.08516180986431	intestinal_crypt_stem_cell_of_large_intestine_Large_Intestine	0.000963818181818182	Epithelial	Up
rank	control	case	139	16	449.5	9.88e-05	0.706339585401958	naive_B_cell_Bone_Marrow	0.00100117333333333	Immune	Down
rank	control	case	139	16	1771	0.000107	1.1352846148818	fibroblast_Bladder	0.0010165	Stromal	Up
rank	control	case	139	16	1771.5	0.000106	1.14378504501001	enterocyte_of_epithelium_of_small_intestine_Small_Intestine	0.0010165	Epithelial	Up
rank	control	case	139	16	1772.5	0.000103	1.09373687680273	corneal_epithelial_cell_Eye	0.0010165	Epithelial	Up
rank	control	case	139	16	454.5	0.000111	0.440791972389953	T_cell_Blood	0.00103297959183673	Immune	Down
rank	control	case	139	16	455.5	0.000114	0.850455826764311	myeloid_dendritic_cell_Thymus	0.00103968	Immune	Down
rank	control	case	139	16	1765	0.000124	1.8729859562829	capillary_endothelial_cell_Lung	0.00110870588235294	Endothelial	Up
rank	control	case	139	16	1757.5	0.000148	1.17858797707597	endothelial_cell_of_artery_Lung	0.00120514285714286	Endothelial	Up
rank	control	case	139	16	1758	0.000147	1.19780003535419	luminal_epithelial_cell_of_mammary_gland_Mammary	0.00120514285714286	Epithelial	Up
rank	control	case	139	16	1758	0.000146	1.07574309986193	goblet_cell_Small_Intestine	0.00120514285714286	Epithelial	Up
rank	control	case	139	16	1759	0.000143	1.09803567804064	pericyte_Vasculature	0.00120514285714286	Stromal	Up
rank	control	case	139	16	1758	0.000146	1.05945910938166	goblet_cell_Large_Intestine	0.00120514285714286	Epithelial	Up
rank	control	case	139	16	1755	0.000158	1.41411097442771	bladder_urothelial_cell_Bladder	0.001264	Epithelial	Up
rank	control	case	139	16	471.5	0.000167	0.645191838470124	CD8_positive_alpha_beta_T_cell_Thymus	0.00131296551724138	Immune	Down
rank	control	case	139	16	1748.5	0.000183	1.10809200672514	large_intestine_goblet_cell_Large_Intestine	0.00141437288135593	Epithelial	Up
rank	control	case	139	16	1743.5	0.000206	1.07086593498923	smooth_muscle_cell_Trachea	0.00153993442622951	Stromal	Up
rank	control	case	139	16	480.5	0.000206	0.838523952080166	neutrophil_Large_Intestine	0.00153993442622951	Immune	Down
rank	control	case	139	16	1739.5	0.000226	1.31202615058314	macrophage_Fat	0.00161025	Immune	Up
rank	control	case	139	16	484.5	0.000226	0.903094713309231	Langerhans_cell_Skin	0.00161025	Immune	Down
rank	control	case	139	16	1740	0.000223	1.13186566781123	endothelial_cell_Trachea	0.00161025	Endothelial	Up
rank	control	case	139	16	486	0.000233	0.54973098884789	memory_B_cell_Bone_Marrow	0.00162363636363636	Immune	Down
rank	control	case	139	16	1729.5	0.000235	1.04489444084727	keratinocyte_Tongue	0.00162363636363636	Epithelial	Up
rank	control	case	139	16	1736.5	0.000242	1.41534925414301	mature_NK_T_cell_Spleen	0.0016470447761194	Immune	Up
rank	control	case	139	16	491.5	0.000265	0.781160584061225	T_cell_Eye	0.00167833333333333	Immune	Down
rank	control	case	139	16	1733	0.000262	1.04340122737957	vascular_associated_smooth_muscle_cell_Uterus	0.00167833333333333	Stromal	Up
rank	control	case	139	16	491	0.000263	0.757150090075239	immature_natural_killer_cell_Thymus	0.00167833333333333	Immune	Down
rank	control	case	139	16	1734.5	0.000254	1.31619711594495	vein_endothelial_cell_Thymus	0.00167833333333333	Endothelial	Up
rank	control	case	139	16	490	0.000257	0.81945239656026	common_myeloid_progenitor_Blood	0.00167833333333333	Immune	Down
rank	control	case	139	16	492.5	0.000272	0.817035700061859	neutrophil_Fat	0.00169906849315068	Immune	Down
rank	control	case	139	16	498	0.000308	0.734313709125507	hematopoietic_stem_cell_Blood	0.00187264	Immune	Down
rank	control	case	139	16	498	0.000308	0.783393428517442	plasmacytoid_dendritic_cell_Lymph_Node	0.00187264	Immune	Down
rank	control	case	139	16	499	0.000314	0.606030165600579	naive_B_cell_Spleen	0.001884	Immune	Down
rank	control	case	139	16	1721.5	0.000339	1.0744269727443	intestinal_crypt_stem_cell_of_small_intestine_Small_Intestine	0.00200758441558442	Epithelial	Up
rank	control	case	139	16	504.5	0.000357	0.776924728873618	non_classical_monocyte_Lymph_Node	0.00208707692307692	Immune	Down
rank	control	case	139	16	511	0.000411	0.560078645158407	naive_B_cell_Lymph_Node	0.0023541	Immune	Down
rank	control	case	139	16	1713	0.000413	1.15478596009948	type_II_pneumocyte_Lung	0.0023541	Epithelial	Up
rank	control	case	139	16	512	0.000422	0.784739481142359	plasmacytoid_dendritic_cell_Spleen	0.0023757037037037	Immune	Down
rank	control	case	139	16	513	0.000431	0.739937655974331	monocyte_Eye	0.0023953734939759	Immune	Down
rank	control	case	139	16	1710.5	0.000436	1.09280665355356	myometrial_cell_Uterus	0.0023953734939759	Stromal	Up
rank	control	case	139	16	519	0.000491	0.469651028788167	classical_monocyte_Lymph_Node	0.00251568539325843	Immune	Down
rank	control	case	139	16	518	0.000479	0.386627168853153	regulatory_T_cell_Spleen	0.00251568539325843	Immune	Down
rank	control	case	139	16	1706.5	0.000476	1.228681016617	endothelial_cell_of_lymphatic_vessel_Thymus	0.00251568539325843	Endothelial	Up
rank	control	case	139	16	518.5	0.000487	0.748184780684859	plasmacytoid_dendritic_cell_Blood	0.00251568539325843	Immune	Down
rank	control	case	139	16	518.5	0.000487	0.88630730721615	plasma_cell_Pancreas	0.00251568539325843	Immune	Down
rank	control	case	139	16	1705.5	0.000484	1.07066524164261	enterocyte_Large_Intestine	0.00251568539325843	Epithelial	Up
rank	control	case	139	16	1704	0.000503	1.15114775541713	epithelial_cell_of_uterus_Uterus	0.00254853333333333	Epithelial	Up
rank	control	case	139	16	1702	0.000524	1.67373793273074	CD4_positive_alpha_beta_memory_T_cell_Spleen	0.00262575824175824	Immune	Up
rank	control	case	139	16	1700	0.000549	1.59706209927456	CD8_positive_alpha_beta_memory_T_cell_Spleen	0.00272113043478261	Immune	Up
rank	control	case	139	16	530	0.000626	0.769600214783253	CD4_positive_alpha_beta_T_cell_Muscle	0.00306941935483871	Immune	Down
rank	control	case	139	16	532.5	0.000649	0.414388489208633	type_I_NK_T_cell_Blood	0.00308275	Immune	Down
rank	control	case	139	16	531	0.000639	0.730715850884945	plasma_cell_Blood	0.00308275	Immune	Down
rank	control	case	139	16	531.5	0.000647	0.756207332670932	non_classical_monocyte_Blood	0.00308275	Immune	Down
rank	control	case	139	16	1689.5	0.000688	1.22035814988134	basal_cell_Mammary	0.00323430927835052	Epithelial	Up
rank	control	case	139	16	536.5	0.000714	0.47419995038452	mature_NK_T_cell_Thymus	0.00332228571428571	Immune	Down
rank	control	case	139	16	1686	0.000743	1.64999861114969	macrophage_Vasculature	0.00342230303030303	Immune	Up
rank	control	case	139	16	539.5	0.00076	0.573355949386832	naive_thymus_derived_CD8_positive_alpha_beta_T_cell_Spleen	0.0034656	Immune	Down
rank	control	case	139	16	542	0.000809	0.660447028210435	CD8_positive_alpha_beta_T_cell_Spleen	0.00365247058823529	Immune	Down
rank	control	case	139	16	1681.5	0.000817	1.19244729826746	endothelial_cell_Pancreas	0.00365247058823529	Endothelial	Up
rank	control	case	139	16	543.5	0.000831	0.947990758459841	mast_cell_Mammary	0.00367899029126214	Immune	Down
rank	control	case	139	16	1679.5	0.000853	1.43594644579539	endothelial_cell_Spleen	0.00374007692307692	Endothelial	Up
rank	control	case	139	16	1678	0.000881	1.17347527027774	pancreatic_stellate_cell_Pancreas	0.00382605714285714	Stromal	Up
rank	control	case	139	16	547	0.000898	0.744416459095779	dendritic_cell_Eye	0.00382699065420561	Immune	Down
rank	control	case	139	16	1677	0.000897	1.06851984932361	stem_cell_Eye	0.00382699065420561	Epithelial	Up
rank	control	case	139	16	550	0.000954	0.546897693113115	naive_B_cell_Thymus	0.004028	Immune	Down
rank	control	case	139	16	1670.5	0.00103	1.44250245807835	basal_cell_Salivary_Gland	0.00430899082568807	Epithelial	Up
rank	control	case	139	16	1667.5	0.0011	1.20889072090582	T_cell_Lymph_Node	0.00456	Immune	Up
rank	control	case	139	16	560	0.00118	0.817767978483792	effector_CD8_positive_alpha_beta_T_cell_Lung	0.00484756756756757	Immune	Down
rank	control	case	139	16	562	0.00123	0.718869216004442	mature_NK_T_cell_Pancreas	0.00500389380530973	Immune	Down
rank	control	case	139	16	576	0.00124	0.969670989981829	mature_NK_T_cell_Lung	0.00500389380530973	Immune	Down
rank	control	case	139	16	565.5	0.00132	0.807252463924814	T_cell_Prostate	0.00518896551724138	Immune	Down
rank	control	case	139	16	1658.5	0.00132	1.13785682824003	CD8_positive_alpha_beta_T_cell_Small_Intestine	0.00518896551724138	Immune	Up
rank	control	case	139	16	566	0.0013	0.996173522803525	B_cell_Fat	0.00518896551724138	Immune	Down
rank	control	case	139	16	567	0.00136	0.795789925532519	naive_thymus_derived_CD4_positive_alpha_beta_T_cell_Skin	0.00525559322033898	Immune	Down
rank	control	case	139	16	1657	0.00136	1.06999032643916	intestinal_enteroendocrine_cell_Large_Intestine	0.00525559322033898	Epithelial	Up
rank	control	case	139	16	569	0.00142	0.807685993080707	naive_thymus_derived_CD8_positive_alpha_beta_T_cell_Skin	0.00544134453781513	Immune	Down
rank	control	case	139	16	570	0.00145	0.865078312127217	mature_conventional_dendritic_cell_Lymph_Node	0.00551	Immune	Down
rank	control	case	139	16	573	0.00154	0.85957440028044	plasma_cell_Liver	0.00579344262295082	Immune	Down
rank	control	case	139	16	573.5	0.00155	0.934567478814971	plasma_cell_Vasculature	0.00579344262295082	Immune	Down
rank	control	case	139	16	576.5	0.00165	0.809036791571994	mast_cell_Lymph_Node	0.00611707317073171	Immune	Down
rank	control	case	139	16	1645.5	0.00172	1.18751757098679	pericyte_Bladder	0.00632516129032258	Stromal	Up
rank	control	case	139	16	1644	0.00177	1.19754373355179	endothelial_cell_Uterus	0.00645696	Endothelial	Up
rank	control	case	139	16	581.5	0.00181	0.638314535138165	memory_B_cell_Lymph_Node	0.00648375	Immune	Down
rank	control	case	139	16	1642.5	0.00182	1.05829083780431	pericyte_Uterus	0.00648375	Stromal	Up
rank	control	case	139	16	581	0.00181	0.852644783325084	plasmacytoid_dendritic_cell_Bladder	0.00648375	Immune	Down
rank	control	case	139	16	583	0.00188	0.807758931685982	mature_NK_T_cell_Prostate	0.00664558139534884	Immune	Down
rank	control	case	139	16	584	0.00192	0.848944506983422	plasmacytoid_dendritic_cell_Lung	0.00668335877862595	Immune	Down
rank	control	case	139	16	584	0.00192	0.943759492781432	pulmonary_ionocyte_Lung	0.00668335877862595	Epithelial	Down
rank	control	case	139	16	586.5	0.00201	0.808378581996042	B_cell_Bladder	0.00694363636363636	Immune	Down
rank	control	case	139	16	1636	0.00208	1.71090038876476	leukocyte_Tongue	0.00702577777777778	Immune	Up
rank	control	case	139	16	588	0.00208	0.712584278127236	mature_NK_T_cell_Muscle	0.00702577777777778	Immune	Down
rank	control	case	139	16	588	0.00207	0.932494148295656	smooth_muscle_cell_Fat	0.00702577777777778	Stromal	Down
rank	control	case	139	16	593	0.00229	0.782828581972927	intermediate_monocyte_Spleen	0.0076221897810219	Immune	Down
rank	control	case	139	16	593	0.00229	0.877983741140792	plasma_cell_Bone_Marrow	0.0076221897810219	Immune	Down
rank	control	case	139	16	594	0.00233	0.992149099512336	erythrocyte_Liver	0.00769913043478261	Immune	Down
rank	control	case	139	16	596	0.0024	0.980820051159969	memory_B_cell_Skin	0.00787338129496403	Immune	Down
rank	control	case	139	16	597.5	0.00243	0.983062306373806	mast_cell_Eye	0.00791485714285714	Immune	Down
rank	control	case	139	16	1627.5	0.00245	1.3268463095863	duct_epithelial_cell_Salivary_Gland	0.00792340425531915	Epithelial	Up
rank	control	case	139	16	600.5	0.00265	0.903665489893513	platelet_Spleen	0.00850985915492958	Immune	Down
rank	control	case	139	16	1596	0.00269	1.00763766702955	erythrocyte_Blood	0.0085779020979021	Immune	Up
rank	control	case	139	16	606.5	0.00297	0.79992043231774	CD141_positive_myeloid_dendritic_cell_Lymph_Node	0.009405	Immune	Down
rank	control	case	139	16	607	0.003	0.866263371672439	CD8_positive_alpha_beta_T_cell_Muscle	0.00943448275862069	Immune	Down
rank	control	case	139	16	608.5	0.00309	0.76571096064325	effector_CD4_positive_alpha_beta_T_cell_Lung	0.00965095890410959	Immune	Down
rank	control	case	139	16	610	0.00318	0.80220367885215	naive_thymus_derived_CD4_positive_alpha_beta_T_cell_Blood	0.00982389261744967	Immune	Down
rank	control	case	139	16	610.5	0.0032	0.980080458082514	plasma_cell_Eye	0.00982389261744967	Immune	Down
rank	control	case	139	16	1613.5	0.00321	1.10709248977989	eye_photoreceptor_cell_Eye	0.00982389261744967	Epithelial	Up
rank	control	case	139	16	1612.5	0.00327	1.06813495052334	muscle_cell_Skin	0.0099408	Stromal	Up
rank	control	case	139	16	613	0.00332	0.969517667050882	granulocyte_Blood	0.0100259602649007	Immune	Down
rank	control	case	139	16	1608.5	0.00353	1.11951468305935	secretory_cell_Trachea	0.01059	Epithelial	Up
rank	control	case	139	16	616	0.00356	0.802207095607158	plasmablast_Blood	0.0106101960784314	Immune	Down
rank	control	case	139	16	618	0.0037	0.858558552985642	mast_cell_Large_Intestine	0.0109558441558442	Immune	Down
rank	control	case	139	16	618.5	0.00374	0.808435156636595	CD141_positive_myeloid_dendritic_cell_Blood	0.0110028387096774	Immune	Down
rank	control	case	139	16	1603.5	0.00388	1.29035708505253	club_cell_Prostate	0.0112692993630573	Epithelial	Up
rank	control	case	139	16	1603.5	0.00388	1.06771352228384	paneth_cell_of_colon_Large_Intestine	0.0112692993630573	Epithelial	Up
rank	control	case	139	16	621	0.00391	0.952858160755741	epithelial_cell_Vasculature	0.0112845569620253	Epithelial	Down
rank	control	case	139	16	1602	0.00398	1.07844350363923	radial_glial_cell_Eye	0.0114143396226415	Stromal	Up
rank	control	case	139	16	623	0.00406	0.889763635141165	B_cell_Lung	0.0115407407407407	Immune	Down
rank	control	case	139	16	1600.5	0.0041	1.3286175000886	endothelial_cell_of_hepatic_sinusoid_Liver	0.0115407407407407	Endothelial	Up
rank	control	case	139	16	623.5	0.0041	0.913859802708479	B_cell_Uterus	0.0115407407407407	Immune	Down
rank	control	case	139	16	624.5	0.00417	0.924482385609914	pigmented_ciliary_epithelial_cell_Eye	0.0116657668711656	Epithelial	Down
rank	control	case	139	16	1599	0.00422	1.27854972339818	endothelial_cell_Prostate	0.0117336585365854	Endothelial	Up
rank	control	case	139	16	629	0.0045	1.01822446789935	CD141_positive_myeloid_dendritic_cell_Skin	0.0124363636363636	Immune	Up
rank	control	case	139	16	632.5	0.00484	0.736214637312706	regulatory_T_cell_Skin	0.013295421686747	Immune	Down
rank	control	case	139	16	1591	0.00488	0.99661429157832	T_cell_Fat	0.0133250299401198	Immune	Down
rank	control	case	139	16	633.5	0.00493	0.904919839777972	plasma_cell_Skin	0.0133814285714286	Immune	Down
rank	control	case	139	16	1588	0.00516	1.13999661889288	monocyte_Large_Intestine	0.0139228402366864	Immune	Up
rank	control	case	139	16	636.5	0.00521	0.789341547290027	CD1c_positive_myeloid_dendritic_cell_Spleen	0.0139750588235294	Immune	Down
rank	control	case	139	16	1586	0.00535	1.53669064748201	basophil_Lung	0.0142666666666667	Immune	Up
rank	control	case	139	16	639	0.00544	0.958017401808209	erythrocyte_Spleen	0.0144223255813953	Immune	Down
rank	control	case	139	16	639.5	0.00548	0.968103712518707	plasma_cell_Bladder	0.0144443930635838	Immune	Down
rank	control	case	139	16	640.5	0.00559	0.819460326167219	CD4_positive_alpha_beta_memory_T_cell_Blood	0.0146496551724138	Immune	Down
rank	control	case	139	16	1582	0.00576	1.61935680101303	endothelial_cell_Vasculature	0.0149236363636364	Endothelial	Up
rank	control	case	139	16	1582	0.00574	1.0515823496809	cell_of_skeletal_muscle_Skin	0.0149236363636364	Stromal	Up
rank	control	case	139	16	1579	0.00607	1.06635174660513	mucus_secreting_cell_Trachea	0.0156379661016949	Epithelial	Up
rank	control	case	139	16	1578	0.00618	1.26994601706153	vascular_associated_smooth_muscle_cell_Thymus	0.0158319101123595	Stromal	Up
rank	control	case	139	16	1577.5	0.00623	1.11263604501015	CD8_positive_alpha_beta_memory_T_cell_Skin	0.0158708379888268	Immune	Up
rank	control	case	139	16	650	0.00664	0.89000988365443	plasma_cell_Thymus	0.0168213333333333	Immune	Down
rank	control	case	139	16	1570.5	0.00691	1.38912953406908	T_cell_Bladder	0.0172931147540984	Immune	Up
rank	control	case	139	16	1571.5	0.00694	1.21637357126478	acinar_cell_of_salivary_gland_Salivary_Gland	0.0172931147540984	Epithelial	Up
rank	control	case	139	16	652	0.00687	0.967257860937013	serous_cell_of_epithelium_of_bronchus_Lung	0.0172931147540984	Epithelial	Down
rank	control	case	139	16	653	0.007	0.928551676617118	mast_cell_Pancreas	0.0173478260869565	Immune	Down
rank	control	case	139	16	657.5	0.00752	0.997390910101883	pancreatic_PP_cell_Pancreas	0.0185357837837838	Epithelial	Down
rank	control	case	139	16	1566	0.00764	1.0534930791793	transit_amplifying_cell_of_small_intestine_Small_Intestine	0.0187303225806452	Epithelial	Up
rank	control	case	139	16	1565	0.00777	1.04968660018007	tracheal_goblet_cell_Trachea	0.0189471657754011	Epithelial	Up
rank	control	case	139	16	1563	0.00806	1.17489579104524	endothelial_cell_Lymph_Node	0.0195497872340426	Endothelial	Up
rank	control	case	139	16	1562.5	0.00813	1.13545513682164	fibroblast_Vasculature	0.0196152380952381	Stromal	Up
rank	control	case	139	16	662.5	0.00827	0.857498108515548	neutrophil_Small_Intestine	0.019848	Immune	Down
rank	control	case	139	16	1560	0.00849	1.28073288635191	endothelial_cell_Fat	0.020059274611399	Endothelial	Up
rank	control	case	139	16	664	0.00849	0.824280077717186	hematopoietic_stem_cell_Spleen	0.020059274611399	Immune	Down
rank	control	case	139	16	664	0.00841	0.982163284502287	erythrocyte_Bone_Marrow	0.020059274611399	Immune	Down
rank	control	case	139	16	1559	0.00864	1.23764546644893	endothelial_cell_of_artery_Thymus	0.0203084536082474	Endothelial	Up
rank	control	case	139	16	1557	0.00893	1.06598757848232	pericyte_Tongue	0.0208824615384615	Stromal	Up
rank	control	case	139	16	668.5	0.00917	0.688462295490241	mature_NK_T_cell_Vasculature	0.0212259898477157	Immune	Down
rank	control	case	139	16	668.5	0.00917	0.864990704065961	CD4_positive_helper_T_cell_Skin	0.0212259898477157	Immune	Down
rank	control	case	139	16	1554.5	0.00933	1.1431103009336	Mueller_cell_Eye	0.0214872727272727	Stromal	Up
rank	control	case	139	16	1553.5	0.00949	1.31097406623401	endothelial_cell_of_lymphatic_vessel_Salivary_Gland	0.0216372	Endothelial	Up
rank	control	case	139	16	1553.5	0.00949	1.17616334677922	pericyte_Muscle	0.0216372	Stromal	Up
rank	control	case	139	16	673	0.00989	0.537908135030437	mature_NK_T_cell_Bone_Marrow	0.0224370149253731	Immune	Down
rank	control	case	139	16	675	0.0102	0.703721286929847	basophil_Blood	0.0230257425742574	Immune	Down
rank	control	case	139	16	1548	0.0104	1.06430941109437	pancreatic_acinar_cell_Pancreas	0.0233615763546798	Epithelial	Up
rank	control	case	139	16	677	0.0106	0.773241147341867	naive_B_cell_Salivary_Gland	0.0235785365853659	Immune	Down
rank	control	case	139	16	677	0.0106	0.921960411084019	mast_cell_Vasculature	0.0235785365853659	Immune	Down
rank	control	case	139	16	1546	0.0108	1.09103567585814	vein_endothelial_cell_Tongue	0.0237913043478261	Endothelial	Up
rank	control	case	139	16	1546	0.0108	1.06874812982888	kidney_epithelial_cell_Kidney	0.0237913043478261	Epithelial	Up
rank	control	case	139	16	1544.5	0.0111	1.12955423846871	macrophage_Spleen	0.0243346153846154	Immune	Up
rank	control	case	139	16	1543	0.0113	1.20307260167961	vein_endothelial_cell_Lung	0.0246545454545454	Endothelial	Up
rank	control	case	139	16	1541.5	0.0116	1.17329675664848	lung_microvascular_endothelial_cell_Lung	0.0250691943127962	Endothelial	Up
rank	control	case	139	16	1541.5	0.0116	1.09555416715639	melanocyte_Eye	0.0250691943127962	Stromal	Up
rank	control	case	139	16	684	0.0119	0.977212974146231	mesothelial_cell_Muscle	0.0255962264150943	Stromal	Down
rank	control	case	139	16	684.5	0.012	0.935062767053036	plasma_cell_Large_Intestine	0.0256901408450704	Immune	Down
rank	control	case	139	16	1537.5	0.0124	1.19650196010856	macrophage_Trachea	0.0264224299065421	Immune	Up
rank	control	case	139	16	687	0.0125	0.889361383659144	B_cell_Pancreas	0.0265116279069767	Immune	Down
rank	control	case	139	16	1536.5	0.0126	1.08273512242263	ciliated_epithelial_cell_Uterus	0.0266	Epithelial	Up
rank	control	case	139	16	689	0.013	0.769839941999888	DN4_thymocyte_Thymus	0.0273179723502304	Immune	Down
rank	control	case	139	16	1531.5	0.0137	1.11461509822952	pericyte_Salivary_Gland	0.028656880733945	Stromal	Up
rank	control	case	139	16	694.5	0.014	0.448157114119131	monocyte_Thymus	0.0291506849315068	Immune	Down
rank	control	case	139	16	695.5	0.0144	0.860319780764738	hematopoietic_stem_cell_Lymph_Node	0.0298472727272727	Immune	Down
rank	control	case	139	16	1528	0.0145	1.23113553917802	fibroblast_Trachea	0.0299185520361991	Stromal	Up
rank	control	case	139	16	1525.5	0.0151	1.06340444885471	duodenum_glandular_cell_Small_Intestine	0.0310162162162162	Epithelial	Up
rank	control	case	139	16	699.5	0.0152	0.750013064608846	naive_B_cell_Blood	0.0310816143497758	Immune	Down
rank	control	case	139	16	1524.5	0.0154	1.10712115741923	endothelial_cell_of_lymphatic_vessel_Uterus	0.03135	Endothelial	Up
rank	control	case	139	16	1522	0.016	1.81467776170708	classical_monocyte_Spleen	0.0323418502202643	Immune	Up
rank	control	case	139	16	1521.5	0.0161	1.10926278602064	fibroblast_Fat	0.0323418502202643	Stromal	Up
rank	control	case	139	16	702.5	0.0161	0.929967541767336	CD1c_positive_myeloid_dendritic_cell_Skin	0.0323418502202643	Immune	Down
rank	control	case	139	16	1519	0.0168	1.20945832436877	fibroblast_Lung	0.0336	Stromal	Up
rank	control	case	139	16	1517.5	0.0172	1.08831619595347	medullary_thymic_epithelial_cell_Thymus	0.0342497816593886	Epithelial	Up
rank	control	case	139	16	1515	0.0179	1.07824187564113	intestinal_tuft_cell_Small_Intestine	0.0354886956521739	Epithelial	Up
rank	control	case	139	16	711	0.0185	0.955409125405009	smooth_muscle_cell_Muscle	0.0365194805194805	Stromal	Down
rank	control	case	139	16	1512.5	0.0186	1.14681906811	endothelial_cell_of_artery_Mammary	0.0365586206896552	Endothelial	Up
rank	control	case	139	16	713.5	0.0192	0.833598305881751	T_cell_Salivary_Gland	0.037575965665236	Immune	Down
rank	control	case	139	16	714	0.0194	0.568592479776624	T_cell_Muscle	0.0378051282051282	Immune	Down
rank	control	case	139	16	1509	0.0197	1.09817615009819	smooth_muscle_cell_Prostate	0.0382263829787234	Stromal	Up
rank	control	case	139	16	716	0.02	0.56151856510862	intermediate_monocyte_Lung	0.0384810126582278	Immune	Down
rank	control	case	139	16	716	0.02	0.813516530398752	CD8_positive_alpha_beta_T_cell_Kidney	0.0384810126582278	Immune	Down
rank	control	case	139	16	716.5	0.0202	0.974161643931116	endothelial_cell_of_lymphatic_vessel_Lung	0.0387025210084034	Endothelial	Down
rank	control	case	139	16	717	0.0203	0.921217608676397	CD1c_positive_myeloid_dendritic_cell_Lymph_Node	0.0387313807531381	Immune	Down
rank	control	case	139	16	1505.5	0.0207	1.03411354422532	type_B_pancreatic_cell_Pancreas	0.03933	Epithelial	Up
rank	control	case	139	16	1501.5	0.0221	1.14852764253244	myofibroblast_cell_Fat	0.0418157676348548	Stromal	Up
rank	control	case	139	16	724	0.0226	0.725185719992524	monocyte_Liver	0.0422360655737705	Immune	Down
rank	control	case	139	16	1500.5	0.0225	1.39105950428167	fibroblast_Thymus	0.0422360655737705	Stromal	Up
rank	control	case	139	16	1500	0.0226	1.09384501758055	capillary_endothelial_cell_Bladder	0.0422360655737705	Endothelial	Up
rank	control	case	139	16	1499.5	0.0228	1.1243589123814	endothelial_cell_of_vascular_tree_Muscle	0.0424359183673469	Endothelial	Up
rank	control	case	139	16	1498.5	0.0232	1.08346329929064	fibroblast_Liver	0.0430048780487805	Stromal	Up
rank	control	case	139	16	1497	0.0237	1.10785658521024	myoepithelial_cell_Salivary_Gland	0.0435774193548387	Epithelial	Up
rank	control	case	139	16	727	0.0237	0.952311985984829	plasma_cell_Mammary	0.0435774193548387	Immune	Down
rank	control	case	139	16	1495	0.0244	1.04370344028959	macrophage_Muscle	0.0446843373493976	Immune	Up
rank	control	case	139	16	730	0.0248	0.981317654138602	plasma_cell_Lung	0.0452352	Immune	Down
rank	control	case	139	16	1493	0.0252	1.18186614852472	fibroblast_Large_Intestine	0.0457816733067729	Stromal	Up
rank	control	case	139	16	1492	0.0256	1.08302115140897	intestinal_enteroendocrine_cell_Small_Intestine	0.0463238095238095	Epithelial	Up
rank	control	case	139	16	733	0.026	0.97086599924683	B_cell_Large_Intestine	0.0468616600790514	Immune	Down
rank	control	case	139	16	734	0.0264	0.818610086550049	innate_lymphoid_cell_Spleen	0.0473952755905512	Immune	Down
rank	control	case	139	16	735.5	0.027	0.86442293630195	mature_NK_T_cell_Uterus	0.04809375	Immune	Down
rank	control	case	139	16	1488.5	0.027	1.10810583586553	endothelial_cell_Eye	0.04809375	Endothelial	Up
rank	control	case	139	16	1481.5	0.03	1.1381103117506	macrophage_Lymph_Node	0.0532295719844358	Immune	Not Sig
rank	control	case	139	16	1479.5	0.0308	1.03728450044824	pancreatic_D_cell_Pancreas	0.0544030888030888	Epithelial	Not Sig
rank	control	case	139	16	1479	0.0309	1.03345466727129	retina_horizontal_cell_Eye	0.0544030888030888	Stromal	Not Sig
rank	control	case	139	16	1479	0.0311	1.34642870582279	fibroblast_Salivary_Gland	0.0545446153846154	Stromal	Not Sig
rank	control	case	139	16	745.5	0.0313	0.683491035542844	thymocyte_Thymus	0.0546850574712644	Immune	Not Sig
rank	control	case	139	16	747	0.0319	0.752183159133071	regulatory_T_cell_Lymph_Node	0.0554828897338403	Immune	Not Sig
rank	control	case	139	16	1477	0.032	1.08656064776001	stromal_cell_Skin	0.0554828897338403	Stromal	Not Sig
rank	control	case	139	16	1475.5	0.0328	1.16173116026547	keratocyte_Eye	0.0562285714285714	Epithelial	Not Sig
rank	control	case	139	16	748.5	0.0328	0.93385150835608	endothelial_cell_of_lymphatic_vessel_Mammary	0.0562285714285714	Endothelial	Not Sig
rank	control	case	139	16	1475.5	0.0327	1.03607652070141	retinal_bipolar_neuron_Eye	0.0562285714285714	Stromal	Not Sig
rank	control	case	139	16	1474.5	0.0332	1.11503751988624	T_cell_Vasculature	0.0567011235955056	Immune	Not Sig
rank	control	case	139	16	1474	0.0335	1.17334013530513	lung_ciliated_cell_Lung	0.057	Epithelial	Not Sig
rank	control	case	139	16	1473	0.0339	1.04192010165074	smooth_muscle_cell_Heart	0.0574222222222222	Stromal	Not Sig
rank	control	case	139	16	1469	0.034	0.999883669170504	erythrocyte_Lymph_Node	0.0574222222222222	Immune	Not Sig
rank	control	case	139	16	1472	0.0345	0.884480764902641	non_classical_monocyte_Lung	0.0580516605166052	Immune	Not Sig
rank	control	case	139	16	756	0.0365	0.925442399772416	mesothelial_cell_Lung	0.0611911764705882	Stromal	Not Sig
rank	control	case	139	16	1465	0.0381	1.11847387929566	retinal_blood_vessel_endothelial_cell_Eye	0.0636395604395604	Endothelial	Not Sig
rank	control	case	139	16	1464.5	0.0384	1.34398611763855	capillary_endothelial_cell_Thymus	0.0639065693430657	Endothelial	Not Sig
rank	control	case	139	16	763	0.0404	0.95030454335215	mast_cell_Muscle	0.0669905454545455	Immune	Not Sig
rank	control	case	139	16	1460.5	0.0407	1.20747905531616	capillary_endothelial_cell_Muscle	0.0670007220216607	Endothelial	Not Sig
rank	control	case	139	16	763.5	0.0407	0.916659204772481	vascular_associated_smooth_muscle_cell_Mammary	0.0670007220216607	Stromal	Not Sig
rank	control	case	139	16	766	0.0421	1.02248894971426	CD4_positive_alpha_beta_T_cell_Eye	0.0690561151079137	Immune	Not Sig
rank	control	case	139	16	766.5	0.0424	0.852496700864161	intermediate_monocyte_Lymph_Node	0.0692989247311828	Immune	Not Sig
rank	control	case	139	16	1456.5	0.043	1.23649490301752	DN3_thymocyte_Thymus	0.0700285714285714	Immune	Not Sig
rank	control	case	139	16	768.5	0.0436	0.92814371257485	T_cell_Liver	0.070753024911032	Immune	Not Sig
rank	control	case	139	16	1449	0.0477	1.04563982181322	stromal_cell_Eye	0.077131914893617	Stromal	Not Sig
rank	control	case	139	16	1418	0.0479	1.01952066476813	cardiac_muscle_cell_Heart	0.0771816254416961	Stromal	Not Sig
rank	control	case	139	16	1447	0.0491	1.08481751795554	macrophage_Lung	0.0788366197183099	Immune	Not Sig
rank	control	case	139	16	778	0.0498	0.752458285926881	myeloid_cell_Prostate	0.07968	Immune	Not Sig
rank	control	case	139	16	779.5	0.05	0.988584347522687	erythrocyte_Thymus	0.0797202797202797	Immune	Not Sig
rank	control	case	139	16	1382	0.0507	1.04958681770067	erythroid_lineage_cell_Eye	0.0805547038327526	Immune	Not Sig
rank	control	case	139	16	782	0.0526	0.861023569999957	platelet_Blood	0.0827089655172414	Immune	Not Sig
rank	control	case	139	16	782	0.0526	0.912830346099519	neutrophil_Trachea	0.0827089655172414	Immune	Not Sig
rank	control	case	139	16	1442	0.0525	1.04589282176673	fat_cell_Eye	0.0827089655172414	Stromal	Not Sig
rank	control	case	139	16	1441.5	0.0528	1.03787940846251	retinal_pigment_epithelial_cell_Eye	0.0827381443298969	Epithelial	Not Sig
rank	control	case	139	16	783.5	0.0537	0.945385741926518	plasma_cell_Lymph_Node	0.0838602739726027	Immune	Not Sig
rank	control	case	139	16	1437.5	0.0539	2.17961141291049	macrophage_Bladder	0.0838853242320819	Immune	Not Sig
rank	control	case	139	16	784.5	0.0544	0.974143368612442	plasma_cell_Fat	0.0843755102040816	Immune	Not Sig
rank	control	case	139	16	785	0.0548	0.887330631772498	hematopoietic_stem_cell_Bone_Marrow	0.0847077966101695	Immune	Not Sig
rank	control	case	139	16	1432.5	0.0598	1.06932155986702	ionocyte_Salivary_Gland	0.0921243243243243	Epithelial	Not Sig
rank	control	case	139	16	1431	0.061	1.24550788621885	innate_lymphoid_cell_Lymph_Node	0.0936565656565656	Immune	Not Sig
rank	control	case	139	16	1427.5	0.0635	1.2140119679957	type_I_NK_T_cell_Lymph_Node	0.0971677852348993	Immune	Not Sig
rank	control	case	139	16	797	0.0638	1.15856583026262	CD8_positive_alpha_beta_memory_T_cell_Lymph_Node	0.0973003344481605	Immune	Not Sig
rank	control	case	139	16	1427	0.0643	1.09962852314779	type_I_pneumocyte_Lung	0.097736	Epithelial	Not Sig
rank	control	case	139	16	798	0.0652	0.912053634233544	common_myeloid_progenitor_Bone_Marrow	0.0987747508305648	Immune	Not Sig
rank	control	case	139	16	1423.5	0.0674	1.17499028087234	myofibroblast_cell_Bladder	0.101769536423841	Stromal	Not Sig
rank	control	case	139	16	804	0.0705	0.88226721148605	macrophage_Skin	0.105058823529412	Immune	Not Sig
rank	control	case	139	16	803.5	0.07	0.967774655356067	tongue_muscle_cell_Tongue	0.105058823529412	Stromal	Not Sig
rank	control	case	139	16	1420	0.0705	1.0746260019935	mesenchymal_stem_cell_Muscle	0.105058823529412	Stromal	Not Sig
rank	control	case	139	16	804	0.0705	0.975877089111447	endothelial_cell_of_lymphatic_vessel_Muscle	0.105058823529412	Endothelial	Not Sig
rank	control	case	139	16	1418.5	0.0719	1.06919360874226	B_cell_Thymus	0.106796091205212	Immune	Not Sig
rank	control	case	139	16	809	0.0751	0.961015606649077	smooth_muscle_cell_Skin	0.111187012987013	Stromal	Not Sig
rank	control	case	139	16	1413	0.0771	1.17110713519562	basal_cell_Tongue	0.113778640776699	Epithelial	Not Sig
rank	control	case	139	16	1412.5	0.0776	1.2163807415606	DN1_thymic_pro_T_cell_Thymus	0.114147096774194	Immune	Not Sig
rank	control	case	139	16	814.5	0.079	0.983434075983765	mast_cell_Fat	0.115832797427653	Immune	Not Sig
rank	control	case	139	16	814	0.0802	0.903343366582531	CD8_positive_alpha_beta_T_cell_Prostate	0.11684089456869	Immune	Not Sig
rank	control	case	139	16	817	0.08	1.00701969762645	cardiac_endothelial_cell_Heart	0.11684089456869	Endothelial	Not Sig
rank	control	case	139	16	1409.5	0.0807	1.10917950791875	skeletal_muscle_satellite_stem_cell_Muscle	0.117194904458599	Stromal	Not Sig
rank	control	case	139	16	816.5	0.0827	0.511445389143231	macrophage_Blood	0.118962776025237	Immune	Not Sig
rank	control	case	139	16	816.5	0.0826	0.878740093531948	B_cell_Small_Intestine	0.118962776025237	Immune	Not Sig
rank	control	case	139	16	1407.5	0.0827	1.12760464944752	smooth_muscle_cell_Vasculature	0.118962776025237	Stromal	Not Sig
rank	control	case	139	16	819	0.0853	0.948914817725651	intrahepatic_cholangiocyte_Liver	0.122316981132075	Epithelial	Not Sig
rank	control	case	139	16	1402	0.0885	1.04555415413017	naive_thymus_derived_CD4_positive_alpha_beta_T_cell_Spleen	0.126507836990596	Immune	Not Sig
rank	control	case	139	16	1401	0.0896	1.15781491039633	capillary_endothelial_cell_Tongue	0.12768	Endothelial	Not Sig
rank	control	case	139	16	825.5	0.0925	0.908998339789707	B_cell_Trachea	0.131401869158878	Immune	Not Sig
rank	control	case	139	16	1397	0.0943	1.4575499264454	effector_CD4_positive_alpha_beta_T_cell_Lymph_Node	0.133542857142857	Immune	Not Sig
rank	control	case	139	16	1395.5	0.096	1.17501512808445	mature_NK_T_cell_Salivary_Gland	0.135111111111111	Immune	Not Sig
rank	control	case	139	16	828.5	0.096	1.00183414787388	endothelial_cell_of_lymphatic_vessel_Bladder	0.135111111111111	Endothelial	Not Sig
rank	control	case	139	16	1392.5	0.0995	1.01777313382095	vein_endothelial_cell_Bladder	0.139606153846154	Endothelial	Not Sig
rank	control	case	139	16	832	0.1	0.95594739894359	serous_cell_of_epithelium_of_trachea_Trachea	0.139877300613497	Epithelial	Not Sig
rank	control	case	139	16	832.5	0.101	0.666035592578569	macrophage_Bone_Marrow	0.140844036697248	Immune	Not Sig
rank	control	case	139	16	1389	0.104	0.996793489033732	CD8_positive_alpha_beta_cytokine_secreting_effector_T_cell_Blood	0.144145896656535	Immune	Not Sig
rank	control	case	139	16	1388	0.104	1.03562515771206	intestinal_tuft_cell_Large_Intestine	0.144145896656535	Epithelial	Not Sig
rank	control	case	139	16	1387.5	0.106	1.07034425195506	fibroblast_Tongue	0.146472727272727	Stromal	Not Sig
rank	control	case	139	16	1384.5	0.109	1.02731769756129	stromal_cell_Prostate	0.150163141993958	Stromal	Not Sig
rank	control	case	139	16	840.5	0.111	0.981648748377702	plasma_cell_Trachea	0.152457831325301	Immune	Not Sig
rank	control	case	139	16	841	0.112	0.883333595705492	memory_B_cell_Thymus	0.152910179640719	Immune	Not Sig
rank	control	case	139	16	1382.5	0.112	0.959481471426632	mature_NK_T_cell_Skin	0.152910179640719	Immune	Not Sig
rank	control	case	139	16	845.5	0.118	0.892835625939783	CD8_positive_alpha_beta_cytotoxic_T_cell_Skin	0.160620895522388	Immune	Not Sig
rank	control	case	139	16	1376.5	0.119	2.00496529728358	macrophage_Salivary_Gland	0.161020771513353	Immune	Not Sig
rank	control	case	139	16	1377.5	0.119	1.26030753150034	innate_lymphoid_cell_Thymus	0.161020771513353	Immune	Not Sig
rank	control	case	139	16	847	0.12	1.00480599127256	endothelial_cell_of_lymphatic_vessel_Vasculature	0.16189349112426	Endothelial	Not Sig
rank	control	case	139	16	1374	0.124	1.08929327126534	memory_B_cell_Spleen	0.166796460176991	Immune	Not Sig
rank	control	case	139	16	851.5	0.126	0.983761629983495	myofibroblast_cell_Lung	0.168988235294118	Stromal	Not Sig
rank	control	case	139	16	856.5	0.134	0.856522329306366	CD8_positive_alpha_beta_T_cell_Bone_Marrow	0.179190615835777	Immune	Not Sig
rank	control	case	139	16	857.5	0.135	0.970218351634482	macrophage_Heart	0.18	Immune	Not Sig
rank	control	case	139	16	860.5	0.14	0.993184769257765	fibroblast_Pancreas	0.186122448979592	Stromal	Not Sig
rank	control	case	139	16	1362.5	0.141	1.27389112332181	CD8_positive_alpha_beta_cytotoxic_T_cell_Thymus	0.186365217391304	Immune	Not Sig
rank	control	case	139	16	861.5	0.141	0.994751970120542	gut_endothelial_cell_Large_Intestine	0.186365217391304	Endothelial	Not Sig
rank	control	case	139	16	1359	0.147	1.24794031441513	CD4_positive_alpha_beta_T_cell_Bone_Marrow	0.193734104046243	Immune	Not Sig
rank	control	case	139	16	1358.5	0.148	1.13224833124679	CD4_positive_alpha_beta_T_cell_Blood	0.194489913544669	Immune	Not Sig
rank	control	case	139	16	1358	0.149	1.17503530577388	endothelial_cell_Salivary_Gland	0.194681948424069	Endothelial	Not Sig
rank	control	case	139	16	866	0.149	0.973282625563996	B_cell_Lymph_Node	0.194681948424069	Immune	Not Sig
rank	control	case	139	16	1356.5	0.151	1.10416699463187	connective_tissue_cell_Trachea	0.196731428571429	Stromal	Not Sig
rank	control	case	139	16	869.5	0.155	0.88030436055019	granulocyte_Bone_Marrow	0.201367521367521	Immune	Not Sig
rank	control	case	139	16	1351.5	0.16	1.04916091812828	transit_amplifying_cell_of_colon_Large_Intestine	0.207272727272727	Epithelial	Not Sig
rank	control	case	139	16	1346.5	0.169	1.09610134882938	pericyte_Lung	0.218311614730878	Stromal	Not Sig
rank	control	case	139	16	878.5	0.171	0.973612737021945	gut_endothelial_cell_Small_Intestine	0.220271186440678	Endothelial	Not Sig
rank	control	case	139	16	879.5	0.172	0.902766844139695	CD4_positive_alpha_beta_T_cell_Trachea	0.220935211267606	Immune	Not Sig
rank	control	case	139	16	883	0.179	0.94171839309555	pericyte_Mammary	0.229280898876404	Stromal	Not Sig
rank	control	case	139	16	1339	0.183	1.0668263430871	naive_regulatory_T_cell_Thymus	0.233747899159664	Immune	Not Sig
rank	control	case	139	16	901	0.189	0.998461578079443	erythrocyte_Muscle	0.240737430167598	Immune	Not Sig
rank	control	case	139	16	889	0.191	0.843234116768481	T_cell_Trachea	0.242607242339833	Immune	Not Sig
rank	control	case	139	16	1330.5	0.2	1.33806554756195	classical_monocyte_Lung	0.253333333333333	Immune	Not Sig
rank	control	case	139	16	1330	0.201	1.00029315225175	T_follicular_helper_cell_Thymus	0.253894736842105	Immune	Not Sig
rank	control	case	139	16	895	0.203	0.862046952667178	CD4_positive_alpha_beta_memory_T_cell_Skin	0.25500826446281	Immune	Not Sig
rank	control	case	139	16	895	0.203	0.950007937900551	erythroid_progenitor_cell_Bone_Marrow	0.25500826446281	Immune	Not Sig
rank	control	case	139	16	895.5	0.204	0.92651837325702	neutrophil_Blood	0.25556043956044	Immune	Not Sig
rank	control	case	139	16	901.5	0.217	0.906148199719794	mature_NK_T_cell_Bladder	0.270360655737705	Immune	Not Sig
rank	control	case	139	16	1322.5	0.217	1.08736476224106	endothelial_cell_Kidney	0.270360655737705	Endothelial	Not Sig
rank	control	case	139	16	903	0.22	0.990428227479806	ionocyte_Trachea	0.273351498637602	Epithelial	Not Sig
rank	control	case	139	16	1320.5	0.221	1.04523722793917	monocyte_Small_Intestine	0.273847826086957	Immune	Not Sig
rank	control	case	139	16	1319.5	0.223	1.0911429042898	hepatocyte_Liver	0.274832432432432	Epithelial	Not Sig
rank	control	case	139	16	1319.5	0.223	1.0244250863383	stromal_cell_Lymph_Node	0.274832432432432	Stromal	Not Sig
rank	control	case	139	16	905.5	0.226	0.973740500319331	slow_muscle_cell_Muscle	0.27777897574124	Stromal	Not Sig
rank	control	case	139	16	1318	0.227	1.06981728151824	luminal_cell_of_prostate_epithelium_Prostate	0.278258064516129	Epithelial	Not Sig
rank	control	case	139	16	1317.5	0.228	1.0408309114298	pancreatic_A_cell_Pancreas	0.278734584450402	Epithelial	Not Sig
rank	control	case	139	16	1317	0.229	1.0742754258947	ciliated_cell_Trachea	0.279208556149733	Epithelial	Not Sig
rank	control	case	139	16	1315	0.234	1.02038624963569	vein_endothelial_cell_Mammary	0.284544	Endothelial	Not Sig
rank	control	case	139	16	918.5	0.256	1.01043086755978	intestinal_crypt_stem_cell_Large_Intestine	0.310468085106383	Epithelial	Not Sig
rank	control	case	139	16	921	0.262	0.866826663231501	microglial_cell_Eye	0.316901856763926	Immune	Not Sig
rank	control	case	139	16	1302	0.265	1.12215227817746	classical_monocyte_Blood	0.31968253968254	Immune	Not Sig
rank	control	case	139	16	1299	0.273	1.03639078445648	fibroblast_Small_Intestine	0.3276	Stromal	Not Sig
rank	control	case	139	16	1299	0.273	1.04556354916067	fibroblast_Eye	0.3276	Stromal	Not Sig
rank	control	case	139	16	1294	0.286	1.1167292979648	CD8_positive_alpha_beta_T_cell_Salivary_Gland	0.342299212598425	Immune	Not Sig
rank	control	case	139	16	1291.5	0.29	1.00194787197914	erythrocyte_Vasculature	0.346178010471204	Immune	Not Sig
rank	control	case	139	16	1292	0.291	1.03697176592981	T_cell_Pancreas	0.346464751958225	Immune	Not Sig
rank	control	case	139	16	1288	0.302	1.04263063370536	T_cell_Uterus	0.358625	Immune	Not Sig
rank	control	case	139	16	939	0.31	0.981823572268884	macrophage_Eye	0.367168831168831	Immune	Not Sig
rank	control	case	139	16	1283.5	0.314	1.02743704833931	bronchial_smooth_muscle_cell_Lung	0.370943005181347	Stromal	Not Sig
rank	control	case	139	16	1282.5	0.317	1.09908306395586	macrophage_Thymus	0.373519379844961	Immune	Not Sig
rank	control	case	139	16	944	0.325	0.958529792124078	adventitial_cell_Salivary_Gland	0.381958762886598	Stromal	Not Sig
rank	control	case	139	16	953	0.351	0.799772655887764	monocyte_Salivary_Gland	0.41145501285347	Immune	Not Sig
rank	control	case	139	16	954.5	0.356	0.95388424714614	neutrophil_Bone_Marrow	0.416246153846154	Immune	Not Sig
rank	control	case	139	16	957.5	0.365	0.879079406264216	macrophage_Mammary	0.424591836734694	Immune	Not Sig
rank	control	case	139	16	957.5	0.365	1.0067875028599	endothelial_cell_of_artery_Tongue	0.424591836734694	Endothelial	Not Sig
rank	control	case	139	16	959	0.37	0.952273852260877	leukocyte_Uterus	0.429312977099237	Immune	Not Sig
rank	control	case	139	16	1263	0.374	0.609962315861596	mature_NK_T_cell_Blood	0.432852791878173	Immune	Not Sig
rank	control	case	139	16	961	0.376	0.961569830430072	macrophage_Kidney	0.43406582278481	Immune	Not Sig
rank	control	case	139	16	1260.5	0.384	1.02867788413897	macrophage_Uterus	0.442181818181818	Immune	Not Sig
rank	control	case	139	16	1260	0.386	1.1680466947197	CD8_positive_alpha_beta_T_cell_Trachea	0.44336523929471	Immune	Not Sig
rank	control	case	139	16	1257.5	0.394	1.0282986250894	Schwann_cell_Tongue	0.451417085427136	Stromal	Not Sig
rank	control	case	139	16	968.5	0.4	0.983728855349013	surface_ectodermal_cell_Eye	0.457142857142857	Epithelial	Not Sig
rank	control	case	139	16	971.5	0.41	1.11892348469403	CD4_positive_alpha_beta_T_cell_Lung	0.4674	Immune	Not Sig
rank	control	case	139	16	973	0.415	1.01408528349734	endothelial_cell_of_lymphatic_vessel_Tongue	0.471920199501247	Endothelial	Not Sig
rank	control	case	139	16	980	0.438	0.902469776755915	mature_NK_T_cell_Lymph_Node	0.496835820895522	Immune	Not Sig
rank	control	case	139	16	1242.5	0.444	0.910286877600513	macrophage_Prostate	0.501148514851485	Immune	Not Sig
rank	control	case	139	16	1242.5	0.444	0.917057321884428	T_cell_Skin	0.501148514851485	Immune	Not Sig
rank	control	case	139	16	1230	0.454	1.03432615279765	hepatocyte_Heart	0.51117037037037	Epithelial	Not Sig
rank	control	case	139	16	1171	0.458	1.01541787086545	enterocyte_Small_Intestine	0.514403940886699	Epithelial	Not Sig
rank	control	case	139	16	1236	0.468	1.04686774941995	fibroblast_Prostate	0.524176470588235	Stromal	Not Sig
rank	control	case	139	16	989	0.469	1.02919019717952	CD8_positive_alpha_beta_T_cell_Eye	0.524176470588235	Immune	Not Sig
rank	control	case	139	16	1004	0.478	2.31765356945213	effector_CD8_positive_alpha_beta_T_cell_Lymph_Node	0.52904854368932	Immune	Not Sig
rank	control	case	139	16	1233.5	0.476	0.922303795189105	type_I_NK_T_cell_Spleen	0.52904854368932	Immune	Not Sig
rank	control	case	139	16	990.5	0.477	0.947314477185375	memory_B_cell_Salivary_Gland	0.52904854368932	Immune	Not Sig
rank	control	case	139	16	991	0.478	0.978164130031441	mature_NK_T_cell_Liver	0.52904854368932	Immune	Not Sig
rank	control	case	139	16	1229.5	0.491	1.01793451162445	macrophage_Liver	0.540811594202899	Immune	Not Sig
rank	control	case	139	16	994	0.49	0.969971128779398	B_cell_Eye	0.540811594202899	Immune	Not Sig
rank	control	case	139	16	998.5	0.506	0.967559213261888	dendritic_cell_Lung	0.555990361445783	Immune	Not Sig
rank	control	case	139	16	1220.5	0.515	1.00038006601959	erythroid_progenitor_cell_Prostate	0.564519230769231	Immune	Not Sig
rank	control	case	139	16	1010.5	0.552	0.871656395687361	myeloid_cell_Pancreas	0.603625899280576	Immune	Not Sig
rank	control	case	139	16	1013.5	0.564	1.01144823271817	CD8_positive_alpha_beta_T_cell_Blood	0.615272727272727	Immune	Not Sig
rank	control	case	139	16	1015	0.57	0.910122797144	naive_thymus_derived_CD4_positive_alpha_beta_T_cell_Lymph_Node	0.618857142857143	Immune	Not Sig
rank	control	case	139	16	1015	0.57	0.992777536523843	plasma_cell_Salivary_Gland	0.618857142857143	Immune	Not Sig
rank	control	case	139	16	1202.5	0.597	1.0111455123027	mast_cell_Skin	0.646631828978622	Immune	Not Sig
rank	control	case	139	16	1195.5	0.625	0.99702957402362	plasma_cell_Small_Intestine	0.675355450236967	Immune	Not Sig
rank	control	case	139	16	1195	0.627	1.02160755581848	melanocyte_Skin	0.675914893617021	Stromal	Not Sig
rank	control	case	139	16	1030.5	0.634	0.989057890909951	endothelial_cell_Liver	0.681849056603774	Endothelial	Not Sig
rank	control	case	139	16	1035.5	0.655	0.993723568740689	fast_muscle_cell_Muscle	0.702776470588235	Stromal	Not Sig
rank	control	case	139	16	1187.5	0.659	1.02637742182081	mesothelial_cell_Thymus	0.705408450704225	Epithelial	Not Sig
rank	control	case	139	16	1185.5	0.668	1.00229603551202	T_cell_Mammary	0.713367681498829	Immune	Not Sig
rank	control	case	139	16	1039.5	0.672	0.950970555045493	plasma_cell_Spleen	0.71596261682243	Immune	Not Sig
rank	control	case	139	16	1040	0.674	0.987153279347797	mast_cell_Trachea	0.71641958041958	Immune	Not Sig
rank	control	case	139	16	1183	0.678	1.06571079549231	blood_vessel_endothelial_cell_Lung	0.718995348837209	Endothelial	Not Sig
rank	control	case	139	16	1042.5	0.685	0.992377574638773	vascular_associated_smooth_muscle_cell_Lung	0.723055555555556	Stromal	Not Sig
rank	control	case	139	16	1181.5	0.685	1.00934286739174	fibroblast_of_cardiac_tissue_Heart	0.723055555555556	Stromal	Not Sig
rank	control	case	139	16	1135.5	0.707	1.02253426174723	neutrophil_Liver	0.744554272517321	Immune	Not Sig
rank	control	case	139	16	1173.5	0.72	1.02294428433256	endothelial_cell_of_artery_Muscle	0.756497695852534	Endothelial	Not Sig
rank	control	case	139	16	1171.5	0.729	1.04279797894992	epithelial_cell_Skin	0.764193103448276	Epithelial	Not Sig
rank	control	case	139	16	1171	0.731	1.02303685431904	mesenchymal_stem_cell_Fat	0.764532110091743	Immune	Not Sig
rank	control	case	139	16	1170.5	0.733	1.03659768814162	fast_muscle_cell_Thymus	0.764869565217391	Stromal	Not Sig
rank	control	case	139	16	1168	0.744	1.02983334372691	neutrophil_Spleen	0.774575342465753	Immune	Not Sig
rank	control	case	139	16	1058	0.753	1.02557281905568	intestinal_crypt_stem_cell_Small_Intestine	0.782159453302961	Epithelial	Not Sig
rank	control	case	139	16	1163.5	0.764	0.995435392414435	endothelial_cell_of_artery_Vasculature	0.791781818181818	Endothelial	Not Sig
rank	control	case	139	16	1061	0.766	1.03387087169993	fibroblast_of_breast_Mammary	0.792054421768708	Stromal	Not Sig
rank	control	case	139	16	1152	0.768	0.521312429824926	monocyte_Bone_Marrow	0.792325791855204	Immune	Not Sig
rank	control	case	139	16	1065	0.784	1.44045401129296	CD4_positive_alpha_beta_memory_T_cell_Lymph_Node	0.807006772009029	Immune	Not Sig
rank	control	case	139	16	1076	0.835	0.991244873923346	smooth_muscle_cell_Bladder	0.857567567567567	Stromal	Not Sig
rank	control	case	139	16	1147	0.839	1.01546875298026	tendon_cell_Muscle	0.859739325842697	Stromal	Not Sig
rank	control	case	139	16	1144	0.853	1.03429426798494	B_cell_Salivary_Gland	0.872125560538117	Immune	Not Sig
rank	control	case	139	16	1143.5	0.855	0.916205763712729	mast_cell_Bladder	0.872214765100671	Immune	Not Sig
rank	control	case	139	16	1081.5	0.86	1.04299762491062	epithelial_cell_of_lacrimal_sac_Eye	0.875357142857143	Epithelial	Not Sig
rank	control	case	139	16	1086.5	0.883	1.00417040328956	smooth_muscle_cell_Lung	0.896766146993318	Stromal	Not Sig
rank	control	case	139	16	1133	0.904	0.800959232613909	CD8_positive_alpha_beta_T_cell_Lung	0.914022172949002	Immune	Not Sig
rank	control	case	139	16	1090.5	0.902	0.989524170137574	CD4_positive_helper_T_cell_Salivary_Gland	0.914022172949002	Immune	Not Sig
rank	control	case	139	16	1128.5	0.925	0.776340421245267	monocyte_Blood	0.933185840707965	Immune	Not Sig
rank	control	case	139	16	1096.5	0.93	0.919829560689123	mature_NK_T_cell_Fat	0.936158940397351	Immune	Not Sig
rank	control	case	139	16	1106	0.974	1.02664798228584	salivary_gland_cell_Salivary_Gland	0.978290748898678	Epithelial	Not Sig
rank	control	case	139	16	1116	0.984	1.02724931984399	goblet_cell_Trachea	0.984	Epithelial	Not Sig
rank	control	case	139	16	1108	0.983	0.9825927644635	retinal_ganglion_cell_Eye	0.984	Stromal	Not Sig

## Sheet: Data2_Breast_456celltypes
.y.	group1	group2	n1	n2	statistic	p	foldchange	cell_type	p.adj	diffranked	compartment
rank	control	case	88	52	3862	1.14e-11	1.7730785860988	CD8_positive_alpha_beta_cytotoxic_T_cell_Thymus	5.1984e-09	Up	Immune
rank	control	case	88	52	895.5	1.93e-09	0.772830591557704	T_cell_Salivary_Gland	2.8272e-07	Down	Immune
rank	control	case	88	52	921	3.72e-09	0.80053974484789	memory_B_cell_Lymph_Node	2.8272e-07	Down	Immune
rank	control	case	88	52	905.5	2.4e-09	0.971776467466123	pancreatic_PP_cell_Pancreas	2.8272e-07	Down	Epithelial
rank	control	case	88	52	3659	3.4e-09	1.08244233981038	endothelial_cell_Trachea	2.8272e-07	Up	Endothelial
rank	control	case	88	52	3662	3.13e-09	1.29218867832729	T_follicular_helper_cell_Thymus	2.8272e-07	Up	Immune
rank	control	case	88	52	3637.5	5.89e-09	1.54455445544554	naive_regulatory_T_cell_Thymus	3.83691428571429e-07	Up	Immune
rank	control	case	88	52	3630.5	7.05e-09	1.0417240530113	endothelial_cell_Skin	4.0185e-07	Up	Endothelial
rank	control	case	88	52	3623.5	8.36e-09	1.09798542215023	endothelial_cell_of_artery_Mammary	4.23573333333333e-07	Up	Endothelial
rank	control	case	88	52	1005	3.16e-08	0.911946288007409	smooth_muscle_cell_Bladder	1.44096e-06	Down	Stromal
rank	control	case	88	52	1059.5	1.17e-07	0.807380738073807	naive_B_cell_Thymus	4.446e-06	Down	Immune
rank	control	case	88	52	3519.5	1.1e-07	1.12058080808081	T_cell_Uterus	4.446e-06	Up	Immune
rank	control	case	88	52	3500.5	1.71e-07	1.40351172680955	CD8_positive_alpha_beta_T_cell_Trachea	5.99815384615385e-06	Up	Immune
rank	control	case	88	52	3456	3.43e-07	0.99463310144244	erythrocyte_Lymph_Node	1.1172e-05	Down	Immune
rank	control	case	88	52	3454	4.98e-07	1.12563684295974	macrophage_Uterus	1.51392e-05	Up	Immune
rank	control	case	88	52	3446	5.96e-07	1.21763823805061	B_cell_Thymus	1.6986e-05	Up	Immune
rank	control	case	88	52	3439	6.95e-07	1.23522233108166	mature_NK_T_cell_Fat	1.80626666666667e-05	Up	Immune
rank	control	case	88	52	3438	7.13e-07	1.80490383127933	macrophage_Bone_Marrow	1.80626666666667e-05	Up	Immune
rank	control	case	88	52	3419	1.08e-06	1.16864170885693	macrophage_Spleen	2.592e-05	Up	Immune
rank	control	case	88	52	1161.5	1.19e-06	0.738870183314628	memory_B_cell_Thymus	2.7132e-05	Down	Immune
rank	control	case	88	52	3398.5	1.68e-06	2.09186477123402	macrophage_Blood	3.648e-05	Up	Immune
rank	control	case	88	52	1180	1.78e-06	0.852785445258487	basal_cell_Tongue	3.68945454545455e-05	Down	Epithelial
rank	control	case	88	52	1198	2.58e-06	0.975416943154169	pancreatic_A_cell_Pancreas	5.11513043478261e-05	Down	Epithelial
rank	control	case	88	52	3373	2.89e-06	1.12074916770491	mast_cell_Skin	5.491e-05	Up	Immune
rank	control	case	88	52	1209.5	3.32e-06	0.933889279614187	CD4_positive_alpha_beta_T_cell_Salivary_Gland	6.01569230769231e-05	Down	Immune
rank	control	case	88	52	3365	3.43e-06	1.12647815535951	macrophage_Lung	6.01569230769231e-05	Up	Immune
rank	control	case	88	52	1222	4.31e-06	0.87784190835545	adventitial_cell_Salivary_Gland	7.27911111111111e-05	Down	Stromal
rank	control	case	88	52	1246.5	6.92e-06	0.979982513361421	epithelial_cell_of_lacrimal_sac_Eye	0.000112697142857143	Down	Epithelial
rank	control	case	88	52	3313.5	9.77e-06	1.22820206445617	naive_thymus_derived_CD4_positive_alpha_beta_T_cell_Spleen	0.000153624827586207	Up	Immune
rank	control	case	88	52	3295.5	1.4e-05	1.38221145405386	CD8_positive_alpha_beta_memory_T_cell_Spleen	0.0002128	Up	Immune
rank	control	case	88	52	3292	1.5e-05	1.18348488135861	CD8_positive_alpha_beta_memory_T_cell_Skin	0.000220645161290323	Up	Immune
rank	control	case	88	52	1294.5	1.76e-05	0.985423669281884	pancreatic_D_cell_Pancreas	0.0002508	Down	Epithelial
rank	control	case	88	52	1296.5	1.82e-05	0.981295048738846	mesothelial_cell_Thymus	0.000251490909090909	Down	Epithelial
rank	control	case	88	52	1304	2.21e-05	0.900789366347561	B_cell_Lymph_Node	0.000287931428571429	Down	Immune
rank	control	case	88	52	3272.5	2.2e-05	1.27397260273973	mature_NK_T_cell_Spleen	0.000287931428571429	Up	Immune
rank	control	case	88	52	1312	2.58e-05	0.909835484328464	luminal_cell_of_prostate_epithelium_Prostate	0.0003268	Down	Epithelial
rank	control	case	88	52	3243.5	3.79e-05	1.68522519528004	classical_monocyte_Lung	0.000467091891891892	Up	Immune
rank	control	case	88	52	1353	5.57e-05	0.877566031024483	smooth_muscle_cell_Vasculature	0.000636175609756098	Down	Stromal
rank	control	case	88	52	1350.5	5.31e-05	0.923879346459992	endothelial_cell_of_lymphatic_vessel_Muscle	0.000636175609756098	Down	Endothelial
rank	control	case	88	52	1354	5.66e-05	0.926578472324259	ciliated_cell_Trachea	0.000636175609756098	Down	Epithelial
rank	control	case	88	52	3221.5	5.72e-05	1.10672302873118	B_cell_Eye	0.000636175609756098	Up	Immune
rank	control	case	88	52	1357	5.99e-05	0.910263725117281	mesenchymal_stem_cell_Fat	0.000650342857142857	Down	Immune
rank	control	case	88	52	1360	6.32e-05	0.932672787178305	endothelial_cell_Kidney	0.000670213953488372	Down	Endothelial
rank	control	case	88	52	1367	6.49e-05	0.984805663487345	B_cell_Fat	0.0006726	Down	Immune
rank	control	case	88	52	1378.5	8.82e-05	0.928890516625521	leukocyte_Fat	0.00089376	Down	Immune
rank	control	case	88	52	1390.5	0.000106	0.985264780187885	type_B_pancreatic_cell_Pancreas	0.00105078260869565	Down	Epithelial
rank	control	case	88	52	3180	0.00012	1.11896862261826	T_cell_Fat	0.00116425531914894	Up	Immune
rank	control	case	88	52	1403.5	0.000137	0.837460389745925	hematopoietic_stem_cell_Blood	0.00128424489795918	Down	Immune
rank	control	case	88	52	3172	0.000138	1.04632261133242	epithelial_cell_Uterus	0.00128424489795918	Up	Epithelial
rank	control	case	88	52	3162.5	0.000163	1.78952153110048	intermediate_monocyte_Lung	0.00148656	Up	Immune
rank	control	case	88	52	1418	0.000176	0.968861350234919	intestinal_enteroendocrine_cell_Small_Intestine	0.00157364705882353	Down	Epithelial
rank	control	case	88	52	1421	0.000186	0.881199988444984	T_cell_Eye	0.00163107692307692	Down	Immune
rank	control	case	88	52	1423.5	0.000194	0.887571113433183	lung_ciliated_cell_Lung	0.0016691320754717	Down	Epithelial
rank	control	case	88	52	3146.5	0.000215	1.10324160139782	granulocyte_Bone_Marrow	0.00181555555555556	Up	Immune
rank	control	case	88	52	1442	0.000256	0.974894348682639	stromal_cell_Eye	0.00212247272727273	Down	Stromal
rank	control	case	88	52	3130	0.000284	1.09304271131921	macrophage_Liver	0.00231257142857143	Up	Immune
rank	control	case	88	52	3119	0.00034	1.49517906336088	non_classical_monocyte_Lung	0.00272	Up	Immune
rank	control	case	88	52	3115.5	0.000361	1.14261842080696	dendritic_cell_Lung	0.00283820689655172	Up	Immune
rank	control	case	88	52	1462.5	0.000372	0.834489937543373	T_cell_Muscle	0.0028751186440678	Down	Immune
rank	control	case	88	52	1464.5	0.000384	0.928057553956835	T_cell_Prostate	0.0029184	Down	Immune
rank	control	case	88	52	1480	0.000495	0.860560108243343	CD8_positive_alpha_beta_T_cell_Kidney	0.00358285714285714	Down	Immune
rank	control	case	88	52	3096.5	0.000492	1.08297063440692	CD4_positive_helper_T_cell_Salivary_Gland	0.00358285714285714	Up	Immune
rank	control	case	88	52	3098	0.00048	1.13892961876833	CD8_positive_alpha_beta_cytotoxic_T_cell_Skin	0.00358285714285714	Up	Immune
rank	control	case	88	52	1482	0.000511	0.925082478005865	naive_B_cell_Salivary_Gland	0.003640875	Down	Immune
rank	control	case	88	52	3091	0.000536	1.0661148925555	blood_vessel_endothelial_cell_Lung	0.00376024615384615	Up	Endothelial
rank	control	case	88	52	1487	0.000554	0.924932744530734	salivary_gland_cell_Salivary_Gland	0.00382763636363636	Down	Epithelial
rank	control	case	88	52	3087	0.000573	1.04531014151586	melanocyte_Skin	0.00389982089552239	Up	Stromal
rank	control	case	88	52	1514	0.000839	0.973894773322936	CD4_positive_alpha_beta_T_cell_Eye	0.00562623529411765	Down	Immune
rank	control	case	88	52	3060	0.000876	1.10355586022639	mature_NK_T_cell_Uterus	0.00578921739130435	Up	Immune
rank	control	case	88	52	1527	0.00104	0.969913431945785	epithelial_cell_Skin	0.00667943661971831	Down	Epithelial
rank	control	case	88	52	3049	0.00104	1.24578815679733	T_cell_Trachea	0.00667943661971831	Up	Immune
rank	control	case	88	52	1536	0.00119	0.86224029690264	B_cell_Bladder	0.00753666666666667	Down	Immune
rank	control	case	88	52	3038	0.00123	1.30376538740043	intermediate_monocyte_Lymph_Node	0.00768328767123288	Up	Immune
rank	control	case	88	52	1540	0.00126	0.933869154208137	naive_B_cell_Lymph_Node	0.00776432432432432	Down	Immune
rank	control	case	88	52	3033	0.00132	1.06229025063721	B_cell_Salivary_Gland	0.00792	Up	Immune
rank	control	case	88	52	3033	0.00132	1.21547857974677	CD8_positive_alpha_beta_T_cell_Large_Intestine	0.00792	Up	Immune
rank	control	case	88	52	1546	0.00138	0.879659221764485	myofibroblast_cell_Bladder	0.00817246753246753	Down	Stromal
rank	control	case	88	52	1549	0.00143	0.980919387852941	retinal_bipolar_neuron_Eye	0.00825417721518987	Down	Stromal
rank	control	case	88	52	3027.5	0.00142	1.00573494863881	paneth_cell_of_epithelium_of_small_intestine_Small_Intestine	0.00825417721518987	Up	Epithelial
rank	control	case	88	52	1676	0.00146	0.45959595959596	monocyte_Bone_Marrow	0.008322	Down	Immune
rank	control	case	88	52	3024.5	0.0015	1.1384125056913	CD4_positive_alpha_beta_memory_T_cell_Skin	0.00844444444444445	Up	Immune
rank	control	case	88	52	3023	0.00153	1.12201437972215	mature_NK_T_cell_Skin	0.00850829268292683	Up	Immune
rank	control	case	88	52	3019	0.00162	1.1042750929368	T_cell_Mammary	0.00890024096385542	Up	Immune
rank	control	case	88	52	3011.5	0.00182	1.06550099036951	mast_cell_Trachea	0.00988	Up	Immune
rank	control	case	88	52	1567.5	0.0019	0.887881278368231	DN3_thymocyte_Thymus	0.0101929411764706	Down	Immune
rank	control	case	88	52	3002.5	0.00207	1.03401384739413	pericyte_Uterus	0.0108496551724138	Up	Stromal
rank	control	case	88	52	3003	0.00205	1.05675609656801	endothelial_cell_of_lymphatic_vessel_Uterus	0.0108496551724138	Up	Endothelial
rank	control	case	88	52	1580.5	0.00229	0.927438333478602	dendritic_cell_Eye	0.0115252747252747	Down	Immune
rank	control	case	88	52	1583.5	0.00224	0.993681780760944	stromal_cell_Prostate	0.0115252747252747	Down	Stromal
rank	control	case	88	52	2996	0.00228	1.09508161374816	CD8_positive_alpha_beta_T_cell_Prostate	0.0115252747252747	Up	Immune
rank	control	case	88	52	2995.5	0.0023	1.12240712074303	vein_endothelial_cell_Thymus	0.0115252747252747	Up	Endothelial
rank	control	case	88	52	1590.5	0.00264	0.947606123722763	melanocyte_Eye	0.0130852173913043	Down	Stromal
rank	control	case	88	52	1603	0.00315	0.884074769646106	CD4_positive_alpha_beta_T_cell_Bone_Marrow	0.0154451612903226	Down	Immune
rank	control	case	88	52	1604	0.00319	0.960347875369398	fibroblast_of_cardiac_tissue_Heart	0.0154748936170213	Down	Stromal
rank	control	case	88	52	1618	0.00388	0.90801674110695	keratocyte_Eye	0.0178715151515152	Down	Epithelial
rank	control	case	88	52	1616	0.00377	0.942771965852666	mesenchymal_stem_cell_Muscle	0.0178715151515152	Down	Stromal
rank	control	case	88	52	2959	0.00382	1.04489310097018	bronchial_smooth_muscle_cell_Lung	0.0178715151515152	Up	Stromal
rank	control	case	88	52	2958.5	0.00386	1.12733793498314	macrophage_Fat	0.0178715151515152	Up	Immune
rank	control	case	88	52	2960.5	0.00375	1.16658684683144	macrophage_Trachea	0.0178715151515152	Up	Immune
rank	control	case	88	52	2951	0.00426	1.07366380688479	T_cell_Skin	0.0194256	Up	Immune
rank	control	case	88	52	1638	0.00508	0.965695923513724	kidney_epithelial_cell_Kidney	0.0229354455445545	Down	Epithelial
rank	control	case	88	52	2935	0.00529	1.0985619873851	leukocyte_Uterus	0.0236494117647059	Up	Immune
rank	control	case	88	52	1642.5	0.0054	0.949870177833984	fibroblast_Eye	0.0239067961165049	Down	Stromal
rank	control	case	88	52	1643.5	0.00547	0.902211386153989	macrophage_Kidney	0.0239838461538462	Down	Immune
rank	control	case	88	52	1648.5	0.00585	0.949470286567799	Mueller_cell_Eye	0.0254057142857143	Down	Stromal
rank	control	case	88	52	1655	0.00637	0.937627395026498	neutrophil_Salivary_Gland	0.0274030188679245	Down	Immune
rank	control	case	88	52	2920	0.00645	1.35651414365383	classical_monocyte_Lymph_Node	0.0274878504672897	Up	Immune
rank	control	case	88	52	2917	0.0067	1.03374575191164	smooth_muscle_cell_Lung	0.0282888888888889	Up	Stromal
rank	control	case	88	52	1661	0.00689	0.918605955066556	club_cell_Prostate	0.0288242201834862	Down	Epithelial
rank	control	case	88	52	2910.5	0.00729	1.06702541209583	T_cell_Pancreas	0.0302203636363636	Up	Immune
rank	control	case	88	52	1667.5	0.00749	0.891052385315735	endothelial_cell_of_lymphatic_vessel_Salivary_Gland	0.0306985714285714	Down	Endothelial
rank	control	case	88	52	1668	0.00754	0.90442853583271	endothelial_cell_of_hepatic_sinusoid_Liver	0.0306985714285714	Down	Endothelial
rank	control	case	88	52	1669.5	0.00763	1.03600282375088	mature_NK_T_cell_Thymus	0.0307900884955752	Up	Immune
rank	control	case	88	52	2906	0.00773	1.06693931222002	CD1c_positive_myeloid_dendritic_cell_Lymph_Node	0.03092	Up	Immune
rank	control	case	88	52	1671.5	0.00789	0.873764371941993	endothelial_cell_Salivary_Gland	0.0312855652173913	Down	Endothelial
rank	control	case	88	52	2903	0.00803	1.04353735441331	pericyte_Mammary	0.0315662068965517	Up	Stromal
rank	control	case	88	52	1677.5	0.0085	0.902647377448768	myeloid_cell_Prostate	0.0331282051282051	Down	Immune
rank	control	case	88	52	1681.5	0.0089	0.987540297291143	pancreatic_acinar_cell_Pancreas	0.0343932203389831	Down	Epithelial
rank	control	case	88	52	1687.5	0.00966	0.918168781505302	fibroblast_Lung	0.03648	Down	Stromal
rank	control	case	88	52	2888	0.00968	1.00425193259502	intestinal_crypt_stem_cell_of_large_intestine_Large_Intestine	0.03648	Up	Epithelial
rank	control	case	88	52	2889.5	0.00953	1.12497742323901	CD1c_positive_myeloid_dendritic_cell_Spleen	0.03648	Up	Immune
rank	control	case	88	52	2881	0.0104	1.40809312638581	monocyte_Thymus	0.0385560975609756	Up	Immune
rank	control	case	88	52	2882.5	0.0104	1.44710475909828	mature_NK_T_cell_Bone_Marrow	0.0385560975609756	Up	Immune
rank	control	case	88	52	2880	0.0107	1.02932551319648	plasma_cell_Mammary	0.0393483870967742	Up	Immune
rank	control	case	88	52	1697	0.0109	0.953048517686174	intrahepatic_cholangiocyte_Liver	0.0397632	Down	Epithelial
rank	control	case	88	52	1702.5	0.0116	0.900737100737101	macrophage_Prostate	0.041325	Down	Immune
rank	control	case	88	52	1702	0.0116	0.962360633985348	fibroblast_Small_Intestine	0.041325	Down	Stromal
rank	control	case	88	52	2873.5	0.0116	1.01495182591318	adventitial_cell_Lung	0.041325	Up	Stromal
rank	control	case	88	52	2867	0.0126	1.11003693652947	macrophage_Lymph_Node	0.0445395348837209	Up	Immune
rank	control	case	88	52	1712	0.013	0.835582386363636	monocyte_Salivary_Gland	0.0456	Down	Immune
rank	control	case	88	52	1719.5	0.0143	0.958087061055882	fibroblast_Prostate	0.0497770992366412	Down	Stromal
rank	control	case	88	52	1725	0.0152	0.963524948934928	fibroblast_Pancreas	0.0524571428571429	Not Sig	Stromal
rank	control	case	88	52	2850.5	0.0153	1.23315142641643	type_I_NK_T_cell_Spleen	0.0524571428571429	Not Sig	Immune
rank	control	case	88	52	2847	0.016	1.01408232820091	muscle_cell_Skin	0.0544477611940299	Not Sig	Stromal
rank	control	case	88	52	1731	0.0164	0.913403133231003	duct_epithelial_cell_Salivary_Gland	0.0553235294117647	Not Sig	Epithelial
rank	control	case	88	52	1731.5	0.0165	0.942411924119241	acinar_cell_of_salivary_gland_Salivary_Gland	0.0553235294117647	Not Sig	Epithelial
rank	control	case	88	52	1738.5	0.0179	0.931034157684694	hepatocyte_Liver	0.0595795620437956	Not Sig	Epithelial
rank	control	case	88	52	2829.5	0.0195	0.994652406417112	cell_of_skeletal_muscle_Skin	0.0639712230215827	Not Sig	Stromal
rank	control	case	88	52	2830	0.0195	1.0290876681251	endothelial_cell_of_lymphatic_vessel_Tongue	0.0639712230215827	Not Sig	Endothelial
rank	control	case	88	52	1750	0.0204	0.864649338333549	fibroblast_Salivary_Gland	0.0659744680851064	Not Sig	Stromal
rank	control	case	88	52	1750	0.0204	0.965508475667049	tendon_cell_Muscle	0.0659744680851064	Not Sig	Stromal
rank	control	case	88	52	1752.5	0.021	0.971670771317414	gut_endothelial_cell_Large_Intestine	0.0674366197183099	Not Sig	Endothelial
rank	control	case	88	52	1757.5	0.0222	0.971242714069494	naive_B_cell_Spleen	0.0707916083916084	Not Sig	Immune
rank	control	case	88	52	2812	0.0239	1.03528592940188	macrophage_Skin	0.0756833333333333	Not Sig	Immune
rank	control	case	88	52	1814.5	0.0245	0.99215334363722	erythrocyte_Muscle	0.077048275862069	Not Sig	Immune
rank	control	case	88	52	2805	0.0259	1.16454362170088	CD4_positive_alpha_beta_T_cell_Large_Intestine	0.0808931506849315	Not Sig	Immune
rank	control	case	88	52	1774.5	0.0269	0.853069973567587	endothelial_cell_Vasculature	0.0816	Not Sig	Endothelial
rank	control	case	88	52	1775	0.0271	0.964854960483907	smooth_muscle_cell_Muscle	0.0816	Not Sig	Stromal
rank	control	case	88	52	2802	0.0268	1.04379531412413	neutrophil_Trachea	0.0816	Not Sig	Immune
rank	control	case	88	52	2800.5	0.0272	1.04852555404794	neutrophil_Small_Intestine	0.0816	Not Sig	Immune
rank	control	case	88	52	2802	0.0268	1.05977236479629	plasmacytoid_dendritic_cell_Bladder	0.0816	Not Sig	Immune
rank	control	case	88	52	2800.5	0.0272	1.14322140461997	monocyte_Liver	0.0816	Not Sig	Immune
rank	control	case	88	52	1781.5	0.0291	0.921758739659974	mast_cell_Bladder	0.0864623376623377	Not Sig	Immune
rank	control	case	88	52	2794	0.0292	1.02270317899577	smooth_muscle_cell_Heart	0.0864623376623377	Not Sig	Stromal
rank	control	case	88	52	2791.5	0.03	1.02779035210297	endothelial_cell_of_lymphatic_vessel_Bladder	0.088258064516129	Not Sig	Endothelial
rank	control	case	88	52	1785.5	0.0304	0.935741714667335	skeletal_muscle_satellite_stem_cell_Muscle	0.0882955414012739	Not Sig	Stromal
rank	control	case	88	52	2790	0.0304	0.993610966757749	corneal_epithelial_cell_Eye	0.0882955414012739	Not Sig	Epithelial
rank	control	case	88	52	2789.5	0.0307	1.06514025008449	CD8_positive_alpha_beta_T_cell_Muscle	0.0886025316455696	Not Sig	Immune
rank	control	case	88	52	1789	0.0316	0.856961789809065	innate_lymphoid_cell_Thymus	0.0906264150943396	Not Sig	Immune
rank	control	case	88	52	1790.5	0.0321	0.879632813312117	fibroblast_Thymus	0.0914814814814815	Not Sig	Stromal
rank	control	case	88	52	1792	0.0325	0.958075904677846	CD8_positive_alpha_beta_T_cell_Thymus	0.0914814814814815	Not Sig	Immune
rank	control	case	88	52	2784.5	0.0324	1.02638245270036	smooth_muscle_cell_Trachea	0.0914814814814815	Not Sig	Stromal
rank	control	case	88	52	1793	0.0329	0.956100980042546	macrophage_Eye	0.092039263803681	Not Sig	Immune
rank	control	case	88	52	1795	0.0333	1.07438016528926	mature_NK_T_cell_Lymph_Node	0.092590243902439	Not Sig	Immune
rank	control	case	88	52	2779.5	0.0338	0.997289776748375	enterocyte_of_epithelium_of_large_intestine_Large_Intestine	0.0928481927710843	Not Sig	Epithelial
rank	control	case	88	52	2780.5	0.0338	1.13064921515626	CD4_positive_alpha_beta_T_cell_Trachea	0.0928481927710843	Not Sig	Immune
rank	control	case	88	52	1797	0.0343	0.971447251732938	mesothelial_cell_Muscle	0.0936574850299401	Not Sig	Stromal
rank	control	case	88	52	1798	0.0347	0.97747556143709	ionocyte_Salivary_Gland	0.0941857142857143	Not Sig	Epithelial
rank	control	case	88	52	1799.5	0.0353	0.949520934889534	endothelial_cell_of_vascular_tree_Muscle	0.0952473372781065	Not Sig	Endothelial
rank	control	case	88	52	2775	0.0358	1.01072092441816	tracheal_goblet_cell_Trachea	0.0960282352941176	Not Sig	Epithelial
rank	control	case	88	52	1806	0.0378	0.97339906815473	type_I_pneumocyte_Lung	0.1008	Not Sig	Epithelial
rank	control	case	88	52	2769	0.0381	1.04917169514416	plasma_cell_Spleen	0.101009302325581	Not Sig	Immune
rank	control	case	88	52	1810	0.0391	1.17517875383044	type_I_NK_T_cell_Blood	0.103061271676301	Not Sig	Immune
rank	control	case	88	52	1811	0.0398	0.925619834710744	innate_lymphoid_cell_Lymph_Node	0.103377272727273	Not Sig	Immune
rank	control	case	88	52	1810.5	0.0397	0.930786379560241	fibroblast_Large_Intestine	0.103377272727273	Not Sig	Stromal
rank	control	case	88	52	1811	0.0399	0.959525480457784	connective_tissue_cell_Trachea	0.103377272727273	Not Sig	Stromal
rank	control	case	88	52	2761	0.0405	0.986061797529687	mast_cell_Fat	0.103752808988764	Not Sig	Immune
rank	control	case	88	52	1813	0.0403	1.04626442599717	CD4_positive_alpha_beta_memory_T_cell_Lymph_Node	0.103752808988764	Not Sig	Immune
rank	control	case	88	52	1814.5	0.0413	0.913983784767386	basal_cell_Salivary_Gland	0.105211173184358	Not Sig	Epithelial
rank	control	case	88	52	1815.5	0.0418	0.941708708050011	common_myeloid_progenitor_Bone_Marrow	0.105230769230769	Not Sig	Immune
rank	control	case	88	52	2761	0.0416	1.03375621573378	mast_cell_Pancreas	0.105230769230769	Not Sig	Immune
rank	control	case	88	52	2760	0.042	1.14195175139703	endothelial_cell_Liver	0.105230769230769	Not Sig	Endothelial
rank	control	case	88	52	1817	0.0424	0.967640543102169	myoepithelial_cell_Salivary_Gland	0.105652459016393	Not Sig	Epithelial
rank	control	case	88	52	2756	0.0438	1.04569421487603	B_cell_Uterus	0.108547826086957	Not Sig	Immune
rank	control	case	88	52	1821	0.0442	0.889611165417617	endothelial_cell_Spleen	0.108851612903226	Not Sig	Endothelial
rank	control	case	88	52	2754.5	0.0444	1.01674081876857	plasma_cell_Fat	0.108851612903226	Not Sig	Immune
rank	control	case	88	52	2752	0.0456	1.05232020764751	plasmacytoid_dendritic_cell_Lung	0.111089361702128	Not Sig	Immune
rank	control	case	88	52	2751.5	0.0458	1.06247749987143	neutrophil_Fat	0.111089361702128	Not Sig	Immune
rank	control	case	88	52	2748	0.0475	1.13044784397098	mature_NK_T_cell_Muscle	0.114603174603175	Not Sig	Immune
rank	control	case	88	52	1837	0.0515	0.793494752813251	macrophage_Salivary_Gland	0.1236	Not Sig	Immune
rank	control	case	88	52	2738.5	0.0523	1.02956372121526	mast_cell_Muscle	0.124862827225131	Not Sig	Immune
rank	control	case	88	52	1838.5	0.0527	0.96167400336334	microglial_cell_Eye	0.1251625	Not Sig	Immune
rank	control	case	88	52	2734.5	0.0544	1.16643987072631	macrophage_Vasculature	0.128530569948187	Not Sig	Immune
rank	control	case	88	52	2732	0.0557	1.01600169879433	fast_muscle_cell_Muscle	0.130923711340206	Not Sig	Stromal
rank	control	case	88	52	1845	0.0563	0.922549600236897	hematopoietic_stem_cell_Bone_Marrow	0.131655384615385	Not Sig	Immune
rank	control	case	88	52	1846	0.0568	0.970860119402438	vein_endothelial_cell_Tongue	0.13214693877551	Not Sig	Endothelial
rank	control	case	88	52	1846.5	0.0572	0.959364379779099	fibroblast_Fat	0.132402030456853	Not Sig	Stromal
rank	control	case	88	52	1847.5	0.0577	0.973002476836987	myofibroblast_cell_Lung	0.132884848484848	Not Sig	Stromal
rank	control	case	88	52	1850	0.0592	0.931395189317724	CD141_positive_myeloid_dendritic_cell_Blood	0.135654271356784	Not Sig	Immune
rank	control	case	88	52	1851.5	0.06	0.966525355943049	pericyte_Salivary_Gland	0.1368	Not Sig	Stromal
rank	control	case	88	52	1855	0.0616	1.17384489573395	naive_B_cell_Blood	0.139749253731343	Not Sig	Immune
rank	control	case	88	52	2721	0.0621	1.02775559315266	plasma_cell_Large_Intestine	0.140186138613861	Not Sig	Immune
rank	control	case	88	52	2719.5	0.063	1.04242110708743	plasma_cell_Thymus	0.14151724137931	Not Sig	Immune
rank	control	case	88	52	2714.5	0.0661	1.06737176743902	CD141_positive_myeloid_dendritic_cell_Spleen	0.147752941176471	Not Sig	Immune
rank	control	case	88	52	1865.5	0.0685	0.949389493125385	regulatory_T_cell_Lymph_Node	0.151269230769231	Not Sig	Immune
rank	control	case	88	52	1864.5	0.0681	0.964434223790323	secretory_cell_Trachea	0.151269230769231	Not Sig	Epithelial
rank	control	case	88	52	1866	0.069	0.97276703562941	endothelial_cell_of_artery_Vasculature	0.151269230769231	Not Sig	Endothelial
rank	control	case	88	52	2710	0.069	1.11082795922613	naive_thymus_derived_CD4_positive_alpha_beta_T_cell_Lymph_Node	0.151269230769231	Not Sig	Immune
rank	control	case	88	52	1870.5	0.072	0.979846529864522	fast_muscle_cell_Thymus	0.156342857142857	Not Sig	Stromal
rank	control	case	88	52	2706	0.0718	1.09417699914663	non_classical_monocyte_Blood	0.156342857142857	Not Sig	Immune
rank	control	case	88	52	1872	0.0731	0.969538070401735	vein_endothelial_cell_Bladder	0.157979146919431	Not Sig	Endothelial
rank	control	case	88	52	2702.5	0.0741	1.07953945790357	CD8_positive_alpha_beta_T_cell_Small_Intestine	0.159384905660377	Not Sig	Immune
rank	control	case	88	52	2701	0.0752	1.09296797062382	naive_thymus_derived_CD8_positive_alpha_beta_T_cell_Skin	0.160991549295775	Not Sig	Immune
rank	control	case	88	52	1878	0.0773	0.979240682688959	fibroblast_Liver	0.164714018691589	Not Sig	Stromal
rank	control	case	88	52	2697	0.078	1.0098777283751	slow_muscle_cell_Muscle	0.165432558139535	Not Sig	Stromal
rank	control	case	88	52	2693.5	0.0807	1.05102087088619	club_cell_Lung	0.170366666666667	Not Sig	Epithelial
rank	control	case	88	52	2692.5	0.0814	1.0167784231124	plasma_cell_Lung	0.171052534562212	Not Sig	Immune
rank	control	case	88	52	2692	0.0818	1.04205525315204	mast_cell_Large_Intestine	0.171104587155963	Not Sig	Immune
rank	control	case	88	52	1885	0.0826	0.958551689836718	smooth_muscle_cell_Prostate	0.17198904109589	Not Sig	Stromal
rank	control	case	88	52	1889.5	0.086	0.965317447364126	pericyte_Lung	0.176648648648649	Not Sig	Stromal
rank	control	case	88	52	1889.5	0.086	0.973109368543718	erythrocyte_Liver	0.176648648648649	Not Sig	Immune
rank	control	case	88	52	2687	0.0856	1.08556582666039	plasmacytoid_dendritic_cell_Spleen	0.176648648648649	Not Sig	Immune
rank	control	case	88	52	2686	0.0865	1.02818919532403	plasma_cell_Lymph_Node	0.176878923766816	Not Sig	Immune
rank	control	case	88	52	2682.5	0.0892	1.03515849552435	vein_endothelial_cell_Mammary	0.180981333333333	Not Sig	Endothelial
rank	control	case	88	52	2682.5	0.0893	1.04228932845539	plasma_cell_Pancreas	0.180981333333333	Not Sig	Immune
rank	control	case	88	52	2680.5	0.0908	1.06417432591366	CD4_positive_alpha_beta_T_cell_Blood	0.183207079646018	Not Sig	Immune
rank	control	case	88	52	2679.5	0.0913	0.993090644459697	granulocyte_Blood	0.183404405286344	Not Sig	Immune
rank	control	case	88	52	1897	0.0921	0.910330875154996	capillary_endothelial_cell_Thymus	0.1842	Not Sig	Endothelial
rank	control	case	88	52	2675	0.0955	1.07832948421863	plasmablast_Blood	0.190165938864629	Not Sig	Immune
rank	control	case	88	52	1910.5	0.104	0.963093233926567	CD4_positive_alpha_beta_memory_T_cell_Blood	0.206191304347826	Not Sig	Immune
rank	control	case	88	52	1915	0.108	0.974175250037319	mature_NK_T_cell_Salivary_Gland	0.213194805194805	Not Sig	Immune
rank	control	case	88	52	1917	0.11	0.930433095479337	B_cell_Kidney	0.215278969957082	Not Sig	Immune
rank	control	case	88	52	2659.5	0.11	1.06039937506103	neutrophil_Blood	0.215278969957082	Not Sig	Immune
rank	control	case	88	52	1918.5	0.111	0.974386128519833	monocyte_Large_Intestine	0.215387234042553	Not Sig	Immune
rank	control	case	88	52	2658.5	0.111	1.04317338301524	endothelial_cell_of_lymphatic_vessel_Mammary	0.215387234042553	Not Sig	Endothelial
rank	control	case	88	52	2651	0.118	1.04182963750921	epithelial_cell_Prostate	0.228	Not Sig	Epithelial
rank	control	case	88	52	1927	0.12	0.952431841930275	endothelial_cell_Prostate	0.230886075949367	Not Sig	Endothelial
rank	control	case	88	52	2647	0.122	1.0369543541924	neutrophil_Large_Intestine	0.233747899159664	Not Sig	Immune
rank	control	case	88	52	2646.5	0.123	1.08108129072293	regulatory_T_cell_Skin	0.234677824267782	Not Sig	Immune
rank	control	case	88	52	1930.5	0.124	0.971867882826787	fibroblast_Tongue	0.2356	Not Sig	Stromal
rank	control	case	88	52	1931.5	0.125	0.968054105391072	intestinal_crypt_stem_cell_Large_Intestine	0.236444444444444	Not Sig	Epithelial
rank	control	case	88	52	2643.5	0.126	1.02970191683354	plasma_cell_Skin	0.236444444444444	Not Sig	Immune
rank	control	case	88	52	2643	0.126	1.30053055810632	regulatory_T_cell_Spleen	0.236444444444444	Not Sig	Immune
rank	control	case	88	52	1936	0.13	0.914271520828898	basophil_Blood	0.241959183673469	Not Sig	Immune
rank	control	case	88	52	1936	0.13	0.9512171618336	fibroblast_Trachea	0.241959183673469	Not Sig	Stromal
rank	control	case	88	52	1937.5	0.131	0.97762144459943	medullary_thymic_epithelial_cell_Thymus	0.242829268292683	Not Sig	Epithelial
rank	control	case	88	52	1938	0.132	0.981059677886436	T_cell_Liver	0.243692307692308	Not Sig	Immune
rank	control	case	88	52	2635.5	0.134	1.12841892955529	CD8_positive_alpha_beta_T_cell_Blood	0.246387096774194	Not Sig	Immune
rank	control	case	88	52	1942	0.136	0.946248196248196	CD4_positive_helper_T_cell_Kidney	0.249060240963855	Not Sig	Immune
rank	control	case	88	52	1945	0.14	0.98829525569329	CD8_positive_alpha_beta_T_cell_Salivary_Gland	0.254342629482072	Not Sig	Immune
rank	control	case	88	52	2628	0.14	0.994787557981761	cardiac_endothelial_cell_Heart	0.254342629482072	Not Sig	Endothelial
rank	control	case	88	52	2626	0.145	1.05190726359068	myeloid_cell_Pancreas	0.262380952380952	Not Sig	Immune
rank	control	case	88	52	2620	0.152	0.997167748562563	plasma_cell_Trachea	0.2739604743083	Not Sig	Immune
rank	control	case	88	52	1961	0.159	0.956698466906715	monocyte_Prostate	0.285448818897638	Not Sig	Immune
rank	control	case	88	52	2610.5	0.165	1.02938151902453	mature_conventional_dendritic_cell_Lymph_Node	0.295058823529412	Not Sig	Immune
rank	control	case	88	52	2610	0.166	1.04870207063502	naive_thymus_derived_CD4_positive_alpha_beta_T_cell_Skin	0.2956875	Not Sig	Immune
rank	control	case	88	52	2609	0.167	1.02577601981001	CD1c_positive_myeloid_dendritic_cell_Skin	0.296311284046693	Not Sig	Immune
rank	control	case	88	52	2607.5	0.169	1.01297384431387	plasma_cell_Vasculature	0.298697674418605	Not Sig	Immune
rank	control	case	88	52	2601	0.178	1.03790311649584	epithelial_cell_Tongue	0.313389961389961	Not Sig	Epithelial
rank	control	case	88	52	1977.5	0.181	0.982353618515746	memory_B_cell_Spleen	0.317446153846154	Not Sig	Immune
rank	control	case	88	52	1978	0.182	0.954012889870439	bladder_urothelial_cell_Bladder	0.317977011494253	Not Sig	Epithelial
rank	control	case	88	52	2210	0.183	0.9921175651482	neutrophil_Liver	0.318503816793893	Not Sig	Immune
rank	control	case	88	52	2596	0.185	1.0133683129919	ionocyte_Trachea	0.320760456273764	Not Sig	Epithelial
rank	control	case	88	52	1981	0.186	0.978650803237106	pulmonary_ionocyte_Lung	0.321272727272727	Not Sig	Epithelial
rank	control	case	88	52	1999	0.191	0.992000385616504	erythrocyte_Blood	0.327428571428571	Not Sig	Immune
rank	control	case	88	52	2591.5	0.191	1.13998724489796	DN4_thymocyte_Thymus	0.327428571428571	Not Sig	Immune
rank	control	case	88	52	1989	0.198	0.943748705080688	capillary_endothelial_cell_Muscle	0.33689552238806	Not Sig	Endothelial
rank	control	case	88	52	1989	0.198	0.970675843505539	fibroblast_Vasculature	0.33689552238806	Not Sig	Stromal
rank	control	case	88	52	1990.5	0.2	0.981188970561741	paneth_cell_of_colon_Large_Intestine	0.339033457249071	Not Sig	Epithelial
rank	control	case	88	52	2584.5	0.202	1.13936934721425	mature_NK_T_cell_Vasculature	0.341155555555556	Not Sig	Immune
rank	control	case	88	52	1996	0.209	0.962101132491136	retinal_blood_vessel_endothelial_cell_Eye	0.350382352941176	Not Sig	Endothelial
rank	control	case	88	52	1996.5	0.209	0.982518919502343	erythrocyte_Bone_Marrow	0.350382352941176	Not Sig	Immune
rank	control	case	88	52	2576.5	0.214	1.04339383917722	monocyte_Eye	0.35614598540146	Not Sig	Immune
rank	control	case	88	52	2029.5	0.214	1.69557035321367	effector_CD8_positive_alpha_beta_T_cell_Lymph_Node	0.35614598540146	Not Sig	Immune
rank	control	case	88	52	2573	0.22	1.00266650935048	radial_glial_cell_Eye	0.3648	Not Sig	Stromal
rank	control	case	88	52	2007	0.226	0.978558518322086	endothelial_cell_of_lymphatic_vessel_Vasculature	0.373391304347826	Not Sig	Endothelial
rank	control	case	88	52	2007.5	0.227	0.973307501350233	neutrophil_Bone_Marrow	0.373689530685921	Not Sig	Immune
rank	control	case	88	52	2563.5	0.236	1.23000250438267	CD8_positive_alpha_beta_T_cell_Bone_Marrow	0.387107913669065	Not Sig	Immune
rank	control	case	88	52	2013.5	0.237	0.989203971469097	memory_B_cell_Salivary_Gland	0.387354838709677	Not Sig	Immune
rank	control	case	88	52	2014	0.238	0.985476140313916	myometrial_cell_Uterus	0.3876	Not Sig	Stromal
rank	control	case	88	52	2561	0.24	1.01190189293525	pericyte_Vasculature	0.389466192170819	Not Sig	Stromal
rank	control	case	88	52	2016	0.242	0.972858910212265	epithelial_cell_Vasculature	0.39131914893617	Not Sig	Epithelial
rank	control	case	88	52	2018	0.245	0.992774830803	type_I_NK_T_cell_Lymph_Node	0.394770318021201	Not Sig	Immune
rank	control	case	88	52	2545.5	0.247	0.983879809038037	mature_NK_T_cell_Lung	0.3952	Not Sig	Immune
rank	control	case	88	52	2557	0.247	1.02514875626342	myeloid_dendritic_cell_Thymus	0.3952	Not Sig	Immune
rank	control	case	88	52	2020.5	0.249	0.967180984153461	pericyte_Bladder	0.395623693379791	Not Sig	Stromal
rank	control	case	88	52	2556	0.249	1.0520983279814	CD4_positive_helper_T_cell_Skin	0.395623693379791	Not Sig	Immune
rank	control	case	88	52	2023.5	0.255	0.985753832493275	endothelial_cell_Eye	0.40375	Not Sig	Endothelial
rank	control	case	88	52	2551	0.258	1.04676218592562	neutrophil_Lymph_Node	0.407086505190311	Not Sig	Immune
rank	control	case	88	52	2026	0.259	0.989305954506638	mature_NK_T_cell_Bladder	0.407255172413793	Not Sig	Immune
rank	control	case	88	52	2549.5	0.26	0.998884148342632	fat_cell_Eye	0.407422680412371	Not Sig	Stromal
rank	control	case	88	52	2031.5	0.264	0.987889183429492	intestinal_tuft_cell_Large_Intestine	0.410866894197952	Not Sig	Epithelial
rank	control	case	88	52	2547.5	0.264	1.07669910594193	mature_NK_T_cell_Prostate	0.410866894197952	Not Sig	Immune
rank	control	case	88	52	2546.5	0.265	1.23860223860224	CD4_positive_alpha_beta_T_cell_Lung	0.411020408163265	Not Sig	Immune
rank	control	case	88	52	2030.5	0.267	1.12672428120326	naive_thymus_derived_CD8_positive_alpha_beta_T_cell_Spleen	0.412718644067797	Not Sig	Immune
rank	control	case	88	52	2542.5	0.273	1.01182178952927	platelet_Spleen	0.420567567567568	Not Sig	Immune
rank	control	case	88	52	2034.5	0.275	0.963852706539866	vein_endothelial_cell_Lung	0.422222222222222	Not Sig	Endothelial
rank	control	case	88	52	2539.5	0.279	1.00575978167294	stem_cell_Eye	0.426926174496644	Not Sig	Epithelial
rank	control	case	88	52	2037	0.28	0.966319707243233	vascular_associated_smooth_muscle_cell_Thymus	0.427023411371238	Not Sig	Stromal
rank	control	case	88	52	2537	0.284	1.02491600563215	neutrophil_Lung	0.43168	Not Sig	Immune
rank	control	case	88	52	2044	0.294	0.971746780089508	endothelial_cell_of_artery_Thymus	0.445395348837209	Not Sig	Endothelial
rank	control	case	88	52	2045	0.295	0.985094009500671	plasma_cell_Bladder	0.445430463576159	Not Sig	Immune
rank	control	case	88	52	2050.5	0.303	0.912458738513694	macrophage_Bladder	0.456	Not Sig	Immune
rank	control	case	88	52	2527	0.304	1.01201725702597	mesothelial_cell_Lung	0.456	Not Sig	Stromal
rank	control	case	88	52	2522.5	0.313	1.06081898026691	macrophage_Thymus	0.46643137254902	Not Sig	Immune
rank	control	case	88	52	2522	0.312	1.92513368983957	mature_NK_T_cell_Blood	0.46643137254902	Not Sig	Immune
rank	control	case	88	52	2521.5	0.315	1.02472722460813	double_positive_alpha_beta_thymocyte_Trachea	0.467882736156352	Not Sig	Immune
rank	control	case	88	52	2518.5	0.321	1.02244173896139	plasma_cell_Bone_Marrow	0.475246753246753	Not Sig	Immune
rank	control	case	88	52	2059	0.324	0.98158639493794	stromal_cell_Skin	0.476593548387097	Not Sig	Stromal
rank	control	case	88	52	2517	0.324	1.00130791557674	goblet_cell_Small_Intestine	0.476593548387097	Not Sig	Epithelial
rank	control	case	88	52	2516	0.326	1.02111911958459	surface_ectodermal_cell_Eye	0.477993569131833	Not Sig	Epithelial
rank	control	case	88	52	2063.5	0.334	0.980945787910153	enterocyte_of_epithelium_of_small_intestine_Small_Intestine	0.488051118210863	Not Sig	Epithelial
rank	control	case	88	52	2512	0.335	1.08166827953929	effector_CD4_positive_alpha_beta_T_cell_Lung	0.488051118210863	Not Sig	Immune
rank	control	case	88	52	2067.5	0.343	0.98864146744789	smooth_muscle_cell_Fat	0.498114649681529	Not Sig	Stromal
rank	control	case	88	52	2506.5	0.347	1.01576511542102	vascular_associated_smooth_muscle_cell_Lung	0.502177215189873	Not Sig	Stromal
rank	control	case	88	52	2070.5	0.348	1.34431818181818	CD8_positive_alpha_beta_memory_T_cell_Lymph_Node	0.502177215189873	Not Sig	Immune
rank	control	case	88	52	2074.5	0.357	0.989103289291127	intestinal_crypt_stem_cell_of_small_intestine_Small_Intestine	0.510319749216301	Not Sig	Epithelial
rank	control	case	88	52	2499.5	0.357	0.989222730241672	retinal_ganglion_cell_Eye	0.510319749216301	Not Sig	Stromal
rank	control	case	88	52	2503	0.355	1.01060253084132	basal_cell_of_prostate_epithelium_Prostate	0.510319749216301	Not Sig	Epithelial
rank	control	case	88	52	2080.5	0.372	0.978486684802671	intestinal_crypt_stem_cell_Small_Intestine	0.526807453416149	Not Sig	Epithelial
rank	control	case	88	52	2496	0.371	0.998742446588655	large_intestine_goblet_cell_Large_Intestine	0.526807453416149	Not Sig	Epithelial
rank	control	case	88	52	2496	0.371	1.07834928229665	T_cell_Lymph_Node	0.526807453416149	Not Sig	Immune
rank	control	case	88	52	2083	0.378	0.984685160058294	CD4_positive_alpha_beta_T_cell_Muscle	0.530363076923077	Not Sig	Immune
rank	control	case	88	52	2083	0.376	0.985256436494617	erythrocyte_Thymus	0.530363076923077	Not Sig	Immune
rank	control	case	88	52	2493.5	0.377	1.00915737390148	pericyte_Tongue	0.530363076923077	Not Sig	Stromal
rank	control	case	88	52	2088	0.39	0.987181124776468	mature_NK_T_cell_Kidney	0.545247706422018	Not Sig	Immune
rank	control	case	88	52	2487.5	0.391	1.10311950297541	naive_B_cell_Bone_Marrow	0.545247706422018	Not Sig	Immune
rank	control	case	88	52	2486.5	0.393	1.02975388387074	non_classical_monocyte_Lymph_Node	0.546365853658537	Not Sig	Immune
rank	control	case	88	52	2477	0.416	0.99742962589543	goblet_cell_Trachea	0.57658358662614	Not Sig	Epithelial
rank	control	case	88	52	2475	0.421	1.0003371998921	capillary_endothelial_cell_Bladder	0.581745454545455	Not Sig	Endothelial
rank	control	case	88	52	2474	0.424	1.09979294328325	T_cell_Vasculature	0.58412084592145	Not Sig	Immune
rank	control	case	88	52	2109	0.441	0.990939111923801	endothelial_cell_of_lymphatic_vessel_Thymus	0.602083832335329	Not Sig	Endothelial
rank	control	case	88	52	2108	0.439	0.997210082499401	lung_microvascular_endothelial_cell_Lung	0.602083832335329	Not Sig	Endothelial
rank	control	case	88	52	2467	0.441	1.02217032923317	plasmacytoid_dendritic_cell_Lymph_Node	0.602083832335329	Not Sig	Immune
rank	control	case	88	52	2466.5	0.443	0.998214408532747	mucus_secreting_cell_Trachea	0.602571428571429	Not Sig	Epithelial
rank	control	case	88	52	2466	0.444	1.08224735292275	CD4_positive_helper_T_cell_Thymus	0.602571428571429	Not Sig	Immune
rank	control	case	88	52	2112	0.447	0.993197007002846	retina_horizontal_cell_Eye	0.60305325443787	Not Sig	Stromal
rank	control	case	88	52	2465	0.446	1.004789163455	pancreatic_ductal_cell_Pancreas	0.60305325443787	Not Sig	Epithelial
rank	control	case	88	52	2461.5	0.456	1.01731527247701	type_II_pneumocyte_Lung	0.613380530973451	Not Sig	Epithelial
rank	control	case	88	52	2117.5	0.463	0.990614823710147	hematopoietic_stem_cell_Lymph_Node	0.619143695014663	Not Sig	Immune
rank	control	case	88	52	2458.5	0.463	1.03975457449898	mast_cell_Vasculature	0.619143695014663	Not Sig	Immune
rank	control	case	88	52	2120	0.47	0.986985353414267	luminal_epithelial_cell_of_mammary_gland_Mammary	0.624348837209302	Not Sig	Epithelial
rank	control	case	88	52	2455.5	0.471	1.0290836720963	basal_cell_Trachea	0.624348837209302	Not Sig	Epithelial
rank	control	case	88	52	2120.5	0.471	1.03440165219719	memory_B_cell_Blood	0.624348837209302	Not Sig	Immune
rank	control	case	88	52	2125.5	0.485	0.985639907319068	transit_amplifying_cell_of_colon_Large_Intestine	0.641043478260869	Not Sig	Epithelial
rank	control	case	88	52	2127	0.489	0.987181630905881	macrophage_Heart	0.644462427745665	Not Sig	Immune
rank	control	case	88	52	2447	0.494	1.00206896551724	small_intestine_goblet_cell_Small_Intestine	0.649175792507205	Not Sig	Epithelial
rank	control	case	88	52	2137.5	0.499	0.99232631229625	keratinocyte_Tongue	0.653862068965517	Not Sig	Epithelial
rank	control	case	88	52	2134.5	0.509	0.982865210074566	gut_endothelial_cell_Small_Intestine	0.665054441260745	Not Sig	Endothelial
rank	control	case	88	52	2136	0.513	0.98895694641493	intestinal_enteroendocrine_cell_Large_Intestine	0.668365714285714	Not Sig	Epithelial
rank	control	case	88	52	2140	0.525	0.973523488361201	platelet_Blood	0.682051282051282	Not Sig	Immune
rank	control	case	88	52	2435	0.527	1.03560036454773	B_cell_Pancreas	0.682704545454546	Not Sig	Immune
rank	control	case	88	52	2417.5	0.535	0.995019180675421	cardiac_muscle_cell_Heart	0.691104815864023	Not Sig	Stromal
rank	control	case	88	52	2144.5	0.537	1.00902821316614	T_cell_Bladder	0.691728813559322	Not Sig	Immune
rank	control	case	88	52	2430.5	0.54	1.04151234918543	CD4_positive_alpha_beta_T_cell_Small_Intestine	0.693633802816901	Not Sig	Immune
rank	control	case	88	52	2146.5	0.543	1.01847145514177	B_cell_Lung	0.69552808988764	Not Sig	Immune
rank	control	case	88	52	2150.5	0.555	0.992841868133662	capillary_endothelial_cell_Lung	0.704266666666667	Not Sig	Endothelial
rank	control	case	88	52	2426	0.553	0.998751029048571	plasma_cell_Eye	0.704266666666667	Not Sig	Immune
rank	control	case	88	52	2426	0.553	1.02043909608672	endothelial_cell_of_artery_Tongue	0.704266666666667	Not Sig	Endothelial
rank	control	case	88	52	2425	0.556	1.04080578512397	B_cell_Trachea	0.704266666666667	Not Sig	Immune
rank	control	case	88	52	2423.5	0.56	0.998896579396128	eye_photoreceptor_cell_Eye	0.707368421052632	Not Sig	Epithelial
rank	control	case	88	52	2423	0.562	1.10854656894261	thymocyte_Thymus	0.707933701657459	Not Sig	Immune
rank	control	case	88	52	2155	0.568	0.978413266797511	mast_cell_Thymus	0.713520661157025	Not Sig	Immune
rank	control	case	88	52	2419	0.574	1.01212663790999	tongue_muscle_cell_Tongue	0.719076923076923	Not Sig	Stromal
rank	control	case	88	52	2414	0.588	1.00544445395528	respiratory_goblet_cell_Lung	0.734597260273973	Not Sig	Epithelial
rank	control	case	88	52	2413	0.591	1.0394064006195	mature_NK_T_cell_Pancreas	0.736327868852459	Not Sig	Immune
rank	control	case	88	52	2163.5	0.593	0.990304310262072	epithelial_cell_of_uterus_Uterus	0.736806539509537	Not Sig	Epithelial
rank	control	case	88	52	2252.5	0.601	0.991369559966414	enterocyte_Small_Intestine	0.742838709677419	Not Sig	Epithelial
rank	control	case	88	52	2409	0.603	0.997243968685093	plasma_cell_Salivary_Gland	0.742838709677419	Not Sig	Immune
rank	control	case	88	52	2408	0.606	1.00397175639894	Langerhans_cell_Skin	0.742838709677419	Not Sig	Immune
rank	control	case	88	52	2408.5	0.605	1.01716368344501	endothelial_cell_Pancreas	0.742838709677419	Not Sig	Endothelial
rank	control	case	88	52	2409.5	0.602	1.02270202581245	capillary_endothelial_cell_Tongue	0.742838709677419	Not Sig	Endothelial
rank	control	case	88	52	2168.5	0.608	0.975037077991031	endothelial_cell_Fat	0.743292225201072	Not Sig	Endothelial
rank	control	case	88	52	2392.5	0.625	0.995344517282709	hepatocyte_Heart	0.762032085561497	Not Sig	Epithelial
rank	control	case	88	52	2399.5	0.632	1.01848081939055	B_cell_Small_Intestine	0.768512	Not Sig	Immune
rank	control	case	88	52	2179	0.639	0.994212661969098	memory_B_cell_Skin	0.770026385224274	Not Sig	Immune
rank	control	case	88	52	2177.5	0.635	0.995118785621579	effector_CD4_positive_alpha_beta_T_cell_Lymph_Node	0.770026385224274	Not Sig	Immune
rank	control	case	88	52	2397	0.64	1.00536095408399	plasma_cell_Liver	0.770026385224274	Not Sig	Immune
rank	control	case	88	52	2178.5	0.638	1.15066242998707	CD8_positive_alpha_beta_T_cell_Lung	0.770026385224274	Not Sig	Immune
rank	control	case	88	52	2395	0.646	0.995496945350557	vascular_associated_smooth_muscle_cell_Mammary	0.7752	Not Sig	Stromal
rank	control	case	88	52	2394	0.648	0.983119906868452	CD8_positive_alpha_beta_T_cell_Eye	0.77555905511811	Not Sig	Immune
rank	control	case	88	52	2393	0.652	1.00501142957623	vascular_associated_smooth_muscle_cell_Uterus	0.778303664921466	Not Sig	Stromal
rank	control	case	88	52	2392	0.654	0.991616505526549	goblet_cell_Large_Intestine	0.77865274151436	Not Sig	Epithelial
rank	control	case	88	52	2185.5	0.66	0.99355928195047	endothelial_cell_Lymph_Node	0.78375	Not Sig	Endothelial
rank	control	case	88	52	2387.5	0.668	0.986004965588632	plasmablast_Bone_Marrow	0.79118961038961	Not Sig	Immune
rank	control	case	88	52	2189	0.671	0.988314107751077	duodenum_glandular_cell_Small_Intestine	0.792683937823834	Not Sig	Epithelial
rank	control	case	88	52	2191.5	0.679	0.973542349491116	monocyte_Blood	0.799175257731959	Not Sig	Immune
rank	control	case	88	52	2384	0.68	1.0076333331745	fibroblast_Uterus	0.799175257731959	Not Sig	Stromal
rank	control	case	88	52	2381.5	0.688	1.02058846553864	plasmacytoid_dendritic_cell_Blood	0.806498714652956	Not Sig	Immune
rank	control	case	88	52	2380.5	0.691	1.03483563869678	endothelial_cell_of_artery_Lung	0.807938461538461	Not Sig	Endothelial
rank	control	case	88	52	2196	0.693	0.975331176604438	immature_natural_killer_cell_Thymus	0.808204603580563	Not Sig	Immune
rank	control	case	88	52	2377.5	0.701	1.00369185009958	erythroid_progenitor_cell_Bone_Marrow	0.815448979591837	Not Sig	Immune
rank	control	case	88	52	2200.5	0.707	0.987258391418261	macrophage_Mammary	0.820335877862595	Not Sig	Immune
rank	control	case	88	52	2373	0.713	0.98885357251709	erythrocyte_Vasculature	0.821030303030303	Not Sig	Immune
rank	control	case	88	52	2374	0.712	0.994326302568323	mast_cell_Mammary	0.821030303030303	Not Sig	Immune
rank	control	case	88	52	2201.5	0.711	1.04314965694683	naive_thymus_derived_CD4_positive_alpha_beta_T_cell_Blood	0.821030303030303	Not Sig	Immune
rank	control	case	88	52	2207.5	0.73	0.992405723726799	mature_NK_T_cell_Mammary	0.838488664987405	Not Sig	Immune
rank	control	case	88	52	2367	0.735	0.985983860202658	pigmented_ciliary_epithelial_cell_Eye	0.842110552763819	Not Sig	Epithelial
rank	control	case	88	52	2364.5	0.743	1.10447481124994	classical_monocyte_Spleen	0.849142857142857	Not Sig	Immune
rank	control	case	88	52	2216.5	0.759	0.983545505263844	endothelial_cell_Uterus	0.854577777777778	Not Sig	Endothelial
rank	control	case	88	52	2360.5	0.756	1.00158927584301	intestinal_tuft_cell_Small_Intestine	0.854577777777778	Not Sig	Epithelial
rank	control	case	88	52	2359.5	0.759	1.0219709450352	innate_lymphoid_cell_Spleen	0.854577777777778	Not Sig	Immune
rank	control	case	88	52	2215.5	0.756	1.02787117511472	B_cell_Large_Intestine	0.854577777777778	Not Sig	Immune
rank	control	case	88	52	2359.5	0.759	1.09925130390892	basophil_Lung	0.854577777777778	Not Sig	Immune
rank	control	case	88	52	2359.5	0.759	1.10519422045762	CD4_positive_alpha_beta_memory_T_cell_Spleen	0.854577777777778	Not Sig	Immune
rank	control	case	88	52	2217	0.761	0.9770502316572	hematopoietic_stem_cell_Spleen	0.85471921182266	Not Sig	Immune
rank	control	case	88	52	2218	0.764	1.23273097323301	CD8_positive_alpha_beta_cytokine_secreting_effector_T_cell_Blood	0.855980343980344	Not Sig	Immune
rank	control	case	88	52	2219	0.768	1.00444155191706	endothelial_cell_of_artery_Muscle	0.858352941176471	Not Sig	Endothelial
rank	control	case	88	52	2356	0.771	1.02392703618623	intermediate_monocyte_Spleen	0.85959902200489	Not Sig	Immune
rank	control	case	88	52	2354	0.778	1.01082918844047	basal_cell_Lung	0.865287804878049	Not Sig	Epithelial
rank	control	case	88	52	2224	0.784	0.977453518156812	neutrophil_Spleen	0.867728155339806	Not Sig	Immune
rank	control	case	88	52	2224	0.784	1.05925515123075	memory_B_cell_Bone_Marrow	0.867728155339806	Not Sig	Immune
rank	control	case	88	52	2350.5	0.789	1.00608957645287	mature_NK_T_cell_Liver	0.871147699757869	Not Sig	Immune
rank	control	case	88	52	2350	0.791	1.00189008835816	fibroblast_Bladder	0.871246376811594	Not Sig	Stromal
rank	control	case	88	52	2347	0.801	1.00638278471779	plasma_cell_Blood	0.880134939759036	Not Sig	Immune
rank	control	case	88	52	2230	0.804	0.993967452300786	leukocyte_Tongue	0.881307692307692	Not Sig	Immune
rank	control	case	88	52	2233	0.814	0.991203789772297	pericyte_Muscle	0.890129496402878	Not Sig	Stromal
rank	control	case	88	52	2234.5	0.819	1.01138683422148	mast_cell_Lymph_Node	0.893454545454545	Not Sig	Immune
rank	control	case	88	52	2341	0.821	0.989863107092237	endothelial_cell_of_lymphatic_vessel_Lung	0.893498806682577	Not Sig	Endothelial
rank	control	case	88	52	2237.5	0.829	0.988306216735954	mast_cell_Small_Intestine	0.900057142857143	Not Sig	Immune
rank	control	case	88	52	2337.5	0.833	0.994617391524608	serous_cell_of_epithelium_of_trachea_Trachea	0.902251781472684	Not Sig	Epithelial
rank	control	case	88	52	2240	0.838	1.02861952861953	DN1_thymic_pro_T_cell_Thymus	0.905516587677725	Not Sig	Immune
rank	control	case	88	52	2242.5	0.846	0.995284096621183	retinal_pigment_epithelial_cell_Eye	0.909849056603774	Not Sig	Epithelial
rank	control	case	88	52	2242.5	0.846	1.01447691997581	basal_cell_Mammary	0.909849056603774	Not Sig	Epithelial
rank	control	case	88	52	2243	0.848	0.988854212162202	CD141_positive_myeloid_dendritic_cell_Skin	0.909854117647059	Not Sig	Immune
rank	control	case	88	52	2245	0.855	0.996829609968296	macrophage_Muscle	0.913067915690867	Not Sig	Immune
rank	control	case	88	52	2331	0.854	1.00283673741824	fibroblast_of_breast_Mammary	0.913067915690867	Not Sig	Stromal
rank	control	case	88	52	2250	0.863	0.990568961526542	erythroid_progenitor_cell_Prostate	0.914111111111111	Not Sig	Immune
rank	control	case	88	52	2248.5	0.866	0.993382581689524	transit_amplifying_cell_of_small_intestine_Small_Intestine	0.914111111111111	Not Sig	Epithelial
rank	control	case	88	52	2328.5	0.863	0.996273330343751	classical_monocyte_Blood	0.914111111111111	Not Sig	Immune
rank	control	case	88	52	2329	0.861	0.998716626508253	conjunctival_epithelial_cell_Eye	0.914111111111111	Not Sig	Epithelial
rank	control	case	88	52	2328	0.865	1.0051670128928	pancreatic_stellate_cell_Pancreas	0.914111111111111	Not Sig	Stromal
rank	control	case	88	52	2250.5	0.873	0.996451158146183	mast_cell_Prostate	0.91937182448037	Not Sig	Immune
rank	control	case	88	52	2324	0.878	0.991570797067626	CD141_positive_myeloid_dendritic_cell_Lymph_Node	0.922506912442396	Not Sig	Immune
rank	control	case	88	52	2256	0.892	0.99597577801625	liver_dendritic_cell_Liver	0.930782608695652	Not Sig	Immune
rank	control	case	88	52	2256	0.892	0.998424291858223	monocyte_Small_Intestine	0.930782608695652	Not Sig	Immune
rank	control	case	88	52	2256	0.892	1.03050576604296	effector_CD8_positive_alpha_beta_T_cell_Lung	0.930782608695652	Not Sig	Immune
rank	control	case	88	52	2319	0.895	0.992610977850474	neutrophil_Prostate	0.931780821917808	Not Sig	Immune
rank	control	case	88	52	2258.5	0.9	0.992190251377771	ciliated_epithelial_cell_Uterus	0.934851936218679	Not Sig	Epithelial
rank	control	case	88	52	2316.5	0.904	1.00620896851007	dendritic_cell_Thymus	0.936872727272727	Not Sig	Immune
rank	control	case	88	52	2314	0.912	0.987642755174875	mast_cell_Eye	0.940886877828054	Not Sig	Immune
rank	control	case	88	52	2314.5	0.911	0.994410881597511	Schwann_cell_Tongue	0.940886877828054	Not Sig	Stromal
rank	control	case	88	52	2310.5	0.924	0.98773321971916	smooth_muscle_cell_Skin	0.951027027027027	Not Sig	Stromal
rank	control	case	88	52	2310	0.926	0.993295778823704	B_cell_Vasculature	0.951027027027027	Not Sig	Immune
rank	control	case	88	52	2304	0.947	0.989131061012307	erythrocyte_Spleen	0.970408988764045	Not Sig	Immune
rank	control	case	88	52	2303	0.95	0.990606757127372	common_myeloid_progenitor_Blood	0.971300448430493	Not Sig	Immune
rank	control	case	88	52	2276.5	0.962	0.989570453201441	naive_B_cell_Skin	0.979178571428571	Not Sig	Immune
rank	control	case	88	52	2276.5	0.962	0.989757435812058	B_cell_Mammary	0.979178571428571	Not Sig	Immune
rank	control	case	88	52	2294.5	0.979	0.990310967984242	enterocyte_Large_Intestine	0.992053333333333	Not Sig	Epithelial
rank	control	case	88	52	2294.5	0.979	1.01907221084498	CD8_positive_alpha_beta_T_cell_Spleen	0.992053333333333	Not Sig	Immune
rank	control	case	88	52	2293	0.985	1.00083312762281	stromal_cell_Lymph_Node	0.993716814159292	Not Sig	Stromal
rank	control	case	88	52	2293	0.985	1.00318797283654	myofibroblast_cell_Fat	0.993716814159292	Not Sig	Stromal
rank	control	case	88	52	2292	0.988	0.986564546159492	plasma_cell_Small_Intestine	0.994361233480176	Not Sig	Immune
rank	control	case	88	52	2291.5	0.99	1.09859690149079	T_cell_Blood	0.994361233480176	Not Sig	Immune
rank	control	case	88	52	2287.5	1	0.988101004772068	serous_cell_of_epithelium_of_bronchus_Lung	1	Not Sig	Epithelial
rank	control	case	88	52	2287.5	1	0.997193733187593	erythroid_lineage_cell_Eye	1	Not Sig	Immune

## Sheet: Data3_MultMyelom_456celltypes
.y.	group1	group2	n1	n2	statistic	p	foldchange	cell_type	p.adj	diffranked	compartment
rank	control	case	90	24	2072	5.51e-12	3.58617401668653	CD4_positive_alpha_beta_T_cell_Salivary_Gland	2.51256e-09	Up	Immune
rank	control	case	90	24	129	3.9e-11	0.910188539054518	epithelial_cell_Tongue	8.892e-09	Down	Epithelial
rank	control	case	90	24	139.5	6.4e-11	0.54991426228286	mature_NK_T_cell_Blood	9.728e-09	Down	Immune
rank	control	case	90	24	2002.5	1.47e-10	5.03725019984013	CD8_positive_alpha_beta_T_cell_Muscle	1.6758e-08	Up	Immune
rank	control	case	90	24	175	3.2e-10	0.205420508521933	macrophage_Bone_Marrow	2.9184e-08	Down	Immune
rank	control	case	90	24	191.5	6.49e-10	0.14408692018387	macrophage_Blood	4.22777142857143e-08	Down	Immune
rank	control	case	90	24	189.5	6.15e-10	0.569548334355201	macrophage_Trachea	4.22777142857143e-08	Down	Immune
rank	control	case	90	24	194.5	7.67e-10	0.694021505376344	macrophage_Bladder	4.3719e-08	Down	Immune
rank	control	case	90	24	200.5	9.96e-10	0.374165408488509	classical_monocyte_Lung	5.0464e-08	Down	Immune
rank	control	case	90	24	204	1.16e-09	0.600476676881171	macrophage_Lymph_Node	5.2896e-08	Down	Immune
rank	control	case	90	24	209.5	1.47e-09	0.6678264176054	classical_monocyte_Spleen	6.09381818181818e-08	Down	Immune
rank	control	case	90	24	221	2.41e-09	0.451827044727246	monocyte_Blood	8.45353846153846e-08	Down	Immune
rank	control	case	90	24	220	2.31e-09	0.617164945340339	CD8_positive_alpha_beta_memory_T_cell_Spleen	8.45353846153846e-08	Down	Immune
rank	control	case	90	24	225.5	2.92e-09	0.631113507684012	macrophage_Uterus	8.8768e-08	Down	Immune
rank	control	case	90	24	1935.5	2.8e-09	1.3383562348824	pancreatic_PP_cell_Pancreas	8.8768e-08	Up	Epithelial
rank	control	case	90	24	1927.5	3.92e-09	2.0415377817057	T_cell_Salivary_Gland	1.1172e-07	Up	Immune
rank	control	case	90	24	1923	4.73e-09	1.64638918534329	endothelial_cell_of_lymphatic_vessel_Muscle	1.2008e-07	Up	Endothelial
rank	control	case	90	24	1923	4.74e-09	2.84110066179032	leukocyte_Fat	1.2008e-07	Up	Immune
rank	control	case	90	24	1917.5	5.96e-09	2.57424994094023	mature_NK_T_cell_Mammary	1.4304e-07	Up	Immune
rank	control	case	90	24	245.5	6.7e-09	0.94387179247342	bladder_urothelial_cell_Bladder	1.5276e-07	Down	Epithelial
rank	control	case	90	24	256	1.04e-08	0.53865258629119	CD8_positive_alpha_beta_T_cell_Trachea	2.25828571428571e-07	Down	Immune
rank	control	case	90	24	268	1.69e-08	0.667026512144785	macrophage_Muscle	3.50290909090909e-07	Down	Immune
rank	control	case	90	24	269.5	1.8e-08	0.463474475662841	T_cell_Trachea	3.56869565217391e-07	Down	Immune
rank	control	case	90	24	1887.5	2.03e-08	1.33063079663411	plasmablast_Bone_Marrow	3.857e-07	Up	Immune
rank	control	case	90	24	274.5	2.2e-08	0.704798375398898	mature_NK_T_cell_Spleen	4.0128e-07	Down	Immune
rank	control	case	90	24	1873	2.49e-08	1.08879534976949	neutrophil_Liver	4.36707692307692e-07	Up	Immune
rank	control	case	90	24	291	4.23e-08	0.500158531497706	dendritic_cell_Lung	7.03542857142857e-07	Down	Immune
rank	control	case	90	24	1868.5	4.32e-08	1.9744080604534	mast_cell_Prostate	7.03542857142857e-07	Up	Immune
rank	control	case	90	24	294.5	4.48e-08	0.184697699304441	classical_monocyte_Lymph_Node	7.04441379310345e-07	Down	Immune
rank	control	case	90	24	1859.5	6.14e-08	1.90906389301634	plasma_cell_Liver	9.19354838709677e-07	Up	Immune
rank	control	case	90	24	1859	6.25e-08	2.23385206532181	mast_cell_Thymus	9.19354838709677e-07	Up	Immune
rank	control	case	90	24	304	7.03e-08	0.650026441036489	CD8_positive_alpha_beta_cytokine_secreting_effector_T_cell_Blood	1.001775e-06	Down	Immune
rank	control	case	90	24	1848.5	9.38e-08	1.23336807106347	fast_muscle_cell_Thymus	1.29614545454545e-06	Up	Stromal
rank	control	case	90	24	315.5	1.09e-07	0.796428721836176	macrophage_Salivary_Gland	1.42011428571429e-06	Down	Immune
rank	control	case	90	24	1844.5	1.09e-07	1.30838410211778	endothelial_cell_of_lymphatic_vessel_Vasculature	1.42011428571429e-06	Up	Endothelial
rank	control	case	90	24	317.5	1.18e-07	0.706096069868996	effector_CD8_positive_alpha_beta_T_cell_Lymph_Node	1.47891891891892e-06	Down	Immune
rank	control	case	90	24	1842	1.2e-07	1.48941577560824	mesothelial_cell_Muscle	1.47891891891892e-06	Up	Stromal
rank	control	case	90	24	319.5	1.27e-07	0.927381523791239	small_intestine_goblet_cell_Small_Intestine	1.524e-06	Down	Epithelial
rank	control	case	90	24	1838	1.4e-07	1.23825661300951	skeletal_muscle_satellite_stem_cell_Muscle	1.63692307692308e-06	Up	Stromal
rank	control	case	90	24	323	1.45e-07	0.724502362881283	macrophage_Vasculature	1.653e-06	Down	Immune
rank	control	case	90	24	1836	1.51e-07	1.91875901875902	B_cell_Eye	1.67941463414634e-06	Up	Immune
rank	control	case	90	24	326	1.63e-07	0.475465789885705	non_classical_monocyte_Lung	1.76971428571429e-06	Down	Immune
rank	control	case	90	24	337	2.46e-07	0.539881877525645	neutrophil_Trachea	2.60874418604651e-06	Down	Immune
rank	control	case	90	24	1820	2.74e-07	1.25531482373081	adventitial_cell_Salivary_Gland	2.83963636363636e-06	Up	Stromal
rank	control	case	90	24	342	2.95e-07	0.525572621934788	CD8_positive_alpha_beta_cytotoxic_T_cell_Thymus	2.92434782608696e-06	Down	Immune
rank	control	case	90	24	1818.5	2.9e-07	1.13717285511745	kidney_epithelial_cell_Kidney	2.92434782608696e-06	Up	Epithelial
rank	control	case	90	24	1816.5	3.12e-07	1.1000859395434	mesenchymal_stem_cell_Muscle	3.02706382978723e-06	Up	Stromal
rank	control	case	90	24	1812.5	3.52e-07	1.05926294490331	stromal_cell_Prostate	3.344e-06	Up	Stromal
rank	control	case	90	24	350.5	4.03e-07	0.570566293658867	naive_regulatory_T_cell_Thymus	3.75036734693878e-06	Down	Immune
rank	control	case	90	24	1802	5.3e-07	1.91182499617562	B_cell_Salivary_Gland	4.8336e-06	Up	Immune
rank	control	case	90	24	1800.5	5.59e-07	1.47273768613975	myofibroblast_cell_Lung	4.99811764705882e-06	Up	Stromal
rank	control	case	90	24	367	7.32e-07	0.790232464119668	macrophage_Fat	6.41907692307692e-06	Down	Immune
rank	control	case	90	24	1786.5	9.22e-07	1.52902651717387	memory_B_cell_Skin	7.93267924528302e-06	Up	Immune
rank	control	case	90	24	1783.5	1.03e-06	2.38639125151883	B_cell_Vasculature	8.69777777777778e-06	Up	Immune
rank	control	case	90	24	1782	1.08e-06	1.36899711966483	erythrocyte_Bone_Marrow	8.95418181818182e-06	Up	Immune
rank	control	case	90	24	1781.5	1.1e-06	2.67176545570427	plasmacytoid_dendritic_cell_Lymph_Node	8.95714285714286e-06	Up	Immune
rank	control	case	90	24	379	1.12e-06	0.809552358113509	CD4_positive_helper_T_cell_Thymus	8.96e-06	Down	Immune
rank	control	case	90	24	379.5	1.14e-06	0.757013574660633	macrophage_Lung	8.96275862068966e-06	Down	Immune
rank	control	case	90	24	381.5	1.21e-06	0.270994590095714	intermediate_monocyte_Lung	9.35186440677966e-06	Down	Immune
rank	control	case	90	24	1777	1.29e-06	2.16798392498326	common_myeloid_progenitor_Bone_Marrow	9.804e-06	Up	Immune
rank	control	case	90	24	1774.5	1.41e-06	1.2887038578962	CD4_positive_alpha_beta_T_cell_Eye	1.05403278688525e-05	Up	Immune
rank	control	case	90	24	1773	1.48e-06	2.11034143944977	B_cell_Mammary	1.08851612903226e-05	Up	Immune
rank	control	case	90	24	389	1.58e-06	0.389858686616791	intermediate_monocyte_Lymph_Node	1.132875e-05	Down	Immune
rank	control	case	90	24	389	1.59e-06	0.563883847549909	myeloid_cell_Pancreas	1.132875e-05	Down	Immune
rank	control	case	90	24	393	1.81e-06	0.344901277584204	monocyte_Thymus	1.25054545454545e-05	Down	Immune
rank	control	case	90	24	392.5	1.79e-06	0.816074517631404	leukocyte_Tongue	1.25054545454545e-05	Down	Immune
rank	control	case	90	24	1764.5	1.99e-06	2.5149599662874	immature_natural_killer_cell_Thymus	1.35438805970149e-05	Up	Immune
rank	control	case	90	24	1763	2.09e-06	1.42726111223186	erythrocyte_Lymph_Node	1.40152941176471e-05	Up	Immune
rank	control	case	90	24	1761.5	2.2e-06	1.33539113330307	endothelial_cell_of_lymphatic_vessel_Lung	1.45391304347826e-05	Up	Endothelial
rank	control	case	90	24	399	2.24e-06	0.693898051992127	CD4_positive_alpha_beta_memory_T_cell_Spleen	1.4592e-05	Down	Immune
rank	control	case	90	24	401	2.4e-06	0.778655195370513	T_cell_Uterus	1.54140845070423e-05	Down	Immune
rank	control	case	90	24	1757	2.57e-06	1.47131782945736	T_cell_Liver	1.62766666666667e-05	Up	Immune
rank	control	case	90	24	1752	3.04e-06	1.07643665883358	type_B_pancreatic_cell_Pancreas	1.89895890410959e-05	Up	Epithelial
rank	control	case	90	24	1742	4.26e-06	1.34815224403281	endothelial_cell_of_artery_Tongue	2.62508108108108e-05	Up	Endothelial
rank	control	case	90	24	1738.5	4.79e-06	1.50633325543351	erythrocyte_Liver	2.91232e-05	Up	Immune
rank	control	case	90	24	1734.5	5.46e-06	2.5110447761194	CD4_positive_alpha_beta_T_cell_Muscle	3.276e-05	Up	Immune
rank	control	case	90	24	1732	5.93e-06	1.32663904460151	endothelial_cell_of_lymphatic_vessel_Tongue	3.51179220779221e-05	Up	Endothelial
rank	control	case	90	24	429.5	6.23e-06	0.660819554277498	type_I_NK_T_cell_Spleen	3.64215384615385e-05	Down	Immune
rank	control	case	90	24	430.5	6.44e-06	0.50218009478673	neutrophil_Fat	3.71726582278481e-05	Down	Immune
rank	control	case	90	24	437.5	8.1e-06	0.690121040805972	macrophage_Thymus	4.617e-05	Down	Immune
rank	control	case	90	24	447.5	1.11e-05	0.767652006729152	T_cell_Lymph_Node	6.15325301204819e-05	Down	Immune
rank	control	case	90	24	1712.5	1.12e-05	1.09915863545969	pancreatic_D_cell_Pancreas	6.15325301204819e-05	Up	Epithelial
rank	control	case	90	24	1713	1.1e-05	1.15940784471577	epithelial_cell_Skin	6.15325301204819e-05	Up	Epithelial
rank	control	case	90	24	448.5	1.15e-05	0.664534795188062	naive_thymus_derived_CD4_positive_alpha_beta_T_cell_Spleen	6.24285714285714e-05	Down	Immune
rank	control	case	90	24	1708	1.29e-05	1.31579786386099	surface_ectodermal_cell_Eye	6.92047058823529e-05	Up	Epithelial
rank	control	case	90	24	1701.5	1.58e-05	2.30827325780982	common_myeloid_progenitor_Blood	8.37767441860465e-05	Up	Immune
rank	control	case	90	24	1701	1.61e-05	1.25406407201483	intrahepatic_cholangiocyte_Liver	8.43862068965517e-05	Up	Epithelial
rank	control	case	90	24	460.5	1.69e-05	0.757899377307544	T_cell_Fat	8.65887640449438e-05	Down	Immune
rank	control	case	90	24	460.5	1.68e-05	0.943471729472305	large_intestine_goblet_cell_Large_Intestine	8.65887640449438e-05	Down	Epithelial
rank	control	case	90	24	464.5	1.91e-05	0.878657513348589	epithelial_cell_Uterus	9.67733333333333e-05	Down	Epithelial
rank	control	case	90	24	1695	1.94e-05	1.0761935599928	retinal_bipolar_neuron_Eye	9.72131868131868e-05	Up	Stromal
rank	control	case	90	24	1694.5	1.97e-05	1.24425855513308	pulmonary_ionocyte_Lung	9.76434782608696e-05	Up	Epithelial
rank	control	case	90	24	1693	2.07e-05	1.28860759493671	mast_cell_Eye	0.000101496774193548	Up	Immune
rank	control	case	90	24	468	2.1e-05	0.97539049049989	conjunctival_epithelial_cell_Eye	0.000101872340425532	Down	Epithelial
rank	control	case	90	24	469.5	2.23e-05	0.710049144212845	CD8_positive_alpha_beta_T_cell_Blood	0.00010704	Down	Immune
rank	control	case	90	24	1689.5	2.3e-05	1.27045257999423	B_cell_Fat	0.00010925	Up	Immune
rank	control	case	90	24	1687	2.49e-05	1.19487858719647	Schwann_cell_Tongue	0.000117055670103093	Up	Stromal
rank	control	case	90	24	476.5	2.74e-05	0.969915267485852	enterocyte_of_epithelium_of_small_intestine_Small_Intestine	0.00012749387755102	Down	Epithelial
rank	control	case	90	24	480	3.09e-05	0.481962330267192	neutrophil_Lung	0.000142327272727273	Down	Immune
rank	control	case	90	24	483.5	3.43e-05	0.785665308234685	memory_B_cell_Spleen	0.000156408	Down	Immune
rank	control	case	90	24	1675	3.59e-05	1.83913043478261	mast_cell_Small_Intestine	0.000162083168316832	Up	Immune
rank	control	case	90	24	1503	3.76e-05	1.02238843181252	stromal_cell_Eye	0.000168094117647059	Up	Stromal
rank	control	case	90	24	488.5	3.99e-05	0.532504403688737	neutrophil_Blood	0.000176644660194175	Down	Immune
rank	control	case	90	24	489	4.05e-05	0.741841422009187	CD8_positive_alpha_beta_T_cell_Large_Intestine	0.000177576923076923	Down	Immune
rank	control	case	90	24	1669	4.29e-05	1.176674916417	mesothelial_cell_Thymus	0.000186308571428571	Up	Epithelial
rank	control	case	90	24	1664.5	4.51e-05	1.02602042429416	pancreatic_acinar_cell_Pancreas	0.000194015094339623	Up	Epithelial
rank	control	case	90	24	1666.5	4.63e-05	1.28348909657321	endothelial_cell_of_artery_Vasculature	0.000197315887850467	Up	Endothelial
rank	control	case	90	24	503.5	5.78e-05	0.99091887239079	erythrocyte_Blood	0.000244044444444444	Down	Immune
rank	control	case	90	24	506.5	6.8e-05	0.798547830822291	T_cell_Bladder	0.000284477064220183	Down	Immune
rank	control	case	90	24	508	7.11e-05	0.781624104850696	neutrophil_Spleen	0.000294741818181818	Down	Immune
rank	control	case	90	24	511	7.76e-05	0.625920789027585	macrophage_Liver	0.000318789189189189	Down	Immune
rank	control	case	90	24	512	7.99e-05	0.748466257668712	CD4_positive_alpha_beta_T_cell_Blood	0.000322428318584071	Down	Immune
rank	control	case	90	24	512	7.99e-05	0.816770592077914	effector_CD4_positive_alpha_beta_T_cell_Lymph_Node	0.000322428318584071	Down	Immune
rank	control	case	90	24	1647	8.22e-05	1.0924373738573	hepatocyte_Liver	0.0003288	Up	Epithelial
rank	control	case	90	24	1645.5	8.59e-05	1.28329441732116	erythrocyte_Spleen	0.000340612173913043	Up	Immune
rank	control	case	90	24	516	8.97e-05	0.747473238735375	macrophage_Skin	0.000352613793103448	Down	Immune
rank	control	case	90	24	517.5	9.36e-05	0.754452641776585	macrophage_Spleen	0.000361708474576271	Down	Immune
rank	control	case	90	24	1642.5	9.36e-05	1.52556497175141	CD8_positive_alpha_beta_T_cell_Kidney	0.000361708474576271	Up	Immune
rank	control	case	90	24	519.5	9.86e-05	0.463140427297241	monocyte_Liver	0.000377828571428571	Down	Immune
rank	control	case	90	24	1640	0.000101	1.84132957039824	B_cell_Kidney	0.0003838	Up	Immune
rank	control	case	90	24	525.5	0.000118	0.65687195976585	neutrophil_Small_Intestine	0.000444694214876033	Down	Immune
rank	control	case	90	24	526	0.000119	0.806568144499179	CD4_positive_alpha_beta_T_cell_Small_Intestine	0.000444786885245902	Down	Immune
rank	control	case	90	24	527.5	0.000124	0.375143758115377	neutrophil_Lymph_Node	0.000459707317073171	Down	Immune
rank	control	case	90	24	528	0.000126	0.815846338535414	CD4_positive_helper_T_cell_Salivary_Gland	0.000463354838709677	Down	Immune
rank	control	case	90	24	1630.5	0.000131	2.7190031152648	plasmacytoid_dendritic_cell_Blood	0.000477888	Up	Immune
rank	control	case	90	24	531.5	0.000139	0.961572278251875	paneth_cell_of_epithelium_of_small_intestine_Small_Intestine	0.000499086614173228	Down	Epithelial
rank	control	case	90	24	1628.5	0.000139	1.51035299692016	mast_cell_Muscle	0.000499086614173228	Up	Immune
rank	control	case	90	24	535	0.000154	0.674594594594595	mature_NK_T_cell_Bone_Marrow	0.000548625	Down	Immune
rank	control	case	90	24	1624.5	0.000156	1.26784425451092	smooth_muscle_cell_Muscle	0.000551441860465116	Up	Stromal
rank	control	case	90	24	1622	0.000167	1.21262995764343	vascular_associated_smooth_muscle_cell_Mammary	0.000585784615384615	Up	Stromal
rank	control	case	90	24	540.5	0.000179	0.90271626808385	tracheal_goblet_cell_Trachea	0.000623083969465649	Down	Epithelial
rank	control	case	90	24	544	0.000197	0.707324044301536	mature_NK_T_cell_Skin	0.000680545454545455	Down	Immune
rank	control	case	90	24	546.5	0.000211	0.789779818674202	CD8_positive_alpha_beta_T_cell_Small_Intestine	0.000723428571428571	Down	Immune
rank	control	case	90	24	1607	0.000252	1.56248489243413	CD4_positive_helper_T_cell_Kidney	0.00085755223880597	Up	Immune
rank	control	case	90	24	1604.5	0.00027	1.20785814517158	pigmented_ciliary_epithelial_cell_Eye	0.000912	Up	Epithelial
rank	control	case	90	24	556.5	0.000277	0.79260199456029	CD4_positive_alpha_beta_T_cell_Large_Intestine	0.000928764705882353	Down	Immune
rank	control	case	90	24	1601	0.000297	1.24416469971151	smooth_muscle_cell_Fat	0.000988554744525548	Up	Stromal
rank	control	case	90	24	1600.5	0.000301	1.2525446309619	epithelial_cell_Vasculature	0.000994608695652174	Up	Epithelial
rank	control	case	90	24	1597.5	0.000326	1.59827552420145	T_cell_Eye	0.00106946762589928	Up	Immune
rank	control	case	90	24	1597	0.00033	2.47291139240506	CD141_positive_myeloid_dendritic_cell_Blood	0.00107485714285714	Up	Immune
rank	control	case	90	24	563.5	0.000335	0.737316613392345	CD8_positive_alpha_beta_memory_T_cell_Skin	0.00108340425531915	Down	Immune
rank	control	case	90	24	564	0.000339	0.744675412041709	basophil_Lung	0.00108861971830986	Down	Immune
rank	control	case	90	24	566.5	0.000344	0.990845330380214	enterocyte_of_epithelium_of_large_intestine_Large_Intestine	0.00109695104895105	Down	Epithelial
rank	control	case	90	24	1595	0.000349	1.25006385696041	erythrocyte_Thymus	0.00110516666666667	Up	Immune
rank	control	case	90	24	566	0.000358	0.647776791876171	T_follicular_helper_cell_Thymus	0.00112584827586207	Down	Immune
rank	control	case	90	24	1593.5	0.000362	1.06666666666667	luminal_cell_of_prostate_epithelium_Prostate	0.0011306301369863	Up	Epithelial
rank	control	case	90	24	1588.5	0.000414	1.32273112807464	endothelial_cell_of_lymphatic_vessel_Mammary	0.00128424489795918	Up	Endothelial
rank	control	case	90	24	1587	0.00043	1.37925805578121	mature_NK_T_cell_Liver	0.00132486486486486	Up	Immune
rank	control	case	90	24	1585.5	0.000448	1.52020026959368	naive_B_cell_Thymus	0.00137106040268456	Up	Immune
rank	control	case	90	24	582	0.000544	0.92639776651238	vein_endothelial_cell_Thymus	0.00165376	Down	Endothelial
rank	control	case	90	24	1576	0.000573	1.36798905608755	mature_NK_T_cell_Lung	0.00173038410596027	Up	Immune
rank	control	case	90	24	587	0.00061	0.98441761053387	fibroblast_Uterus	0.00183	Down	Stromal
rank	control	case	90	24	589	0.000651	0.712006137322593	classical_monocyte_Blood	0.00192763636363636	Down	Immune
rank	control	case	90	24	1549	0.000648	1.00724316334072	enterocyte_Small_Intestine	0.00192763636363636	Up	Epithelial
rank	control	case	90	24	1567.5	0.000711	1.15820278165555	fibroblast_of_cardiac_tissue_Heart	0.00209171612903226	Up	Stromal
rank	control	case	90	24	1563.5	0.000786	1.14217648179912	tendon_cell_Muscle	0.00229753846153846	Up	Stromal
rank	control	case	90	24	1556	0.000948	1.78320828867453	CD4_positive_helper_T_cell_Skin	0.00275342675159236	Up	Immune
rank	control	case	90	24	608.5	0.00106	0.727442027039126	mature_NK_T_cell_Fat	0.00305924050632911	Down	Immune
rank	control	case	90	24	1551	0.00107	1.09634703196347	fibroblast_Prostate	0.00306867924528302	Up	Stromal
rank	control	case	90	24	1550.5	0.00109	1.14825974025974	tongue_muscle_cell_Tongue	0.0031065	Up	Stromal
rank	control	case	90	24	1547.5	0.00117	1.06689976689977	smooth_muscle_cell_Vasculature	0.00331378881987578	Up	Stromal
rank	control	case	90	24	1545	0.00124	1.30619058659866	naive_B_cell_Skin	0.00349037037037037	Up	Immune
rank	control	case	90	24	1543	0.0013	1.14292265999583	smooth_muscle_cell_Bladder	0.00363680981595092	Up	Stromal
rank	control	case	90	24	620.5	0.00142	0.74182147711826	macrophage_Prostate	0.00394829268292683	Down	Immune
rank	control	case	90	24	1539	0.00143	1.04073692170207	fibroblast_Vasculature	0.003952	Up	Stromal
rank	control	case	90	24	1535.5	0.00156	1.34941373534338	erythroid_progenitor_cell_Bone_Marrow	0.00428530120481928	Up	Immune
rank	control	case	90	24	625	0.00158	0.935874936964196	intestinal_crypt_stem_cell_of_large_intestine_Large_Intestine	0.00431425149700599	Down	Epithelial
rank	control	case	90	24	625.5	0.0016	0.852552043176561	CD8_positive_alpha_beta_T_cell_Salivary_Gland	0.00434285714285714	Down	Immune
rank	control	case	90	24	628	0.00169	0.966576051779935	basal_cell_Trachea	0.00456	Down	Epithelial
rank	control	case	90	24	1528.5	0.00184	1.41236393509961	mature_NK_T_cell_Bladder	0.00493552941176471	Up	Immune
rank	control	case	90	24	632	0.00187	0.709642857142857	CD8_positive_alpha_beta_T_cell_Bone_Marrow	0.00495767441860465	Down	Immune
rank	control	case	90	24	632	0.00186	0.96191970707467	paneth_cell_of_colon_Large_Intestine	0.00495767441860465	Down	Epithelial
rank	control	case	90	24	633.5	0.00193	0.955303516655967	club_cell_Lung	0.00502902857142857	Down	Epithelial
rank	control	case	90	24	1526.5	0.00193	1.07244797578509	retina_horizontal_cell_Eye	0.00502902857142857	Up	Stromal
rank	control	case	90	24	1527	0.00191	2.07332028701892	naive_B_cell_Bone_Marrow	0.00502902857142857	Up	Immune
rank	control	case	90	24	1524.5	0.00202	1.05757245587274	myofibroblast_cell_Bladder	0.00523363636363636	Up	Stromal
rank	control	case	90	24	1524	0.00205	1.11987106560485	fibroblast_Pancreas	0.00528135593220339	Up	Stromal
rank	control	case	90	24	1523	0.0021	1.47905004240882	innate_lymphoid_cell_Spleen	0.00537977528089888	Up	Immune
rank	control	case	90	24	1521.5	0.00217	1.12744678684184	intestinal_crypt_stem_cell_Large_Intestine	0.00552804469273743	Up	Epithelial
rank	control	case	90	24	640	0.00225	0.828694190173734	type_I_NK_T_cell_Lymph_Node	0.0057	Down	Immune
rank	control	case	90	24	641.5	0.00233	0.554282596835788	CD1c_positive_myeloid_dendritic_cell_Lymph_Node	0.00587005524861878	Down	Immune
rank	control	case	90	24	643.5	0.00244	0.812572060333254	DN1_thymic_pro_T_cell_Thymus	0.00611340659340659	Down	Immune
rank	control	case	90	24	1514.5	0.00254	3.44939271255061	basophil_Blood	0.00632918032786885	Up	Immune
rank	control	case	90	24	1513.5	0.00261	1.2973697998533	plasma_cell_Skin	0.00646826086956522	Up	Immune
rank	control	case	90	24	658.5	0.00343	0.91719621634732	endothelial_cell_Pancreas	0.00840903225806452	Down	Endothelial
rank	control	case	90	24	658.5	0.00343	0.962881641732142	pancreatic_stellate_cell_Pancreas	0.00840903225806452	Down	Stromal
rank	control	case	90	24	1499.5	0.00358	1.52528735632184	plasmablast_Blood	0.00872983957219251	Up	Immune
rank	control	case	90	24	661	0.00363	0.735658042744657	B_cell_Trachea	0.00880468085106383	Down	Immune
rank	control	case	90	24	663.5	0.00383	0.778511184451778	naive_thymus_derived_CD4_positive_alpha_beta_T_cell_Lymph_Node	0.00924063492063492	Down	Immune
rank	control	case	90	24	666.5	0.00409	0.879289131920711	innate_lymphoid_cell_Thymus	0.009816	Down	Immune
rank	control	case	90	24	669	0.00432	0.952089503126028	smooth_muscle_cell_Trachea	0.0103137172774869	Down	Stromal
rank	control	case	90	24	1488.5	0.00453	1.01865481824914	hepatocyte_Heart	0.01075875	Up	Epithelial
rank	control	case	90	24	673	0.00472	0.70766434413814	myeloid_cell_Prostate	0.0110944329896907	Down	Immune
rank	control	case	90	24	673	0.00472	0.755938330675173	regulatory_T_cell_Lymph_Node	0.0110944329896907	Down	Immune
rank	control	case	90	24	674	0.00482	0.803279956679818	B_cell_Thymus	0.0112713846153846	Down	Immune
rank	control	case	90	24	1485	0.00493	1.23679508654383	granulocyte_Blood	0.0114697959183673	Up	Immune
rank	control	case	90	24	1483	0.00514	1.07031003678403	fibroblast_of_breast_Mammary	0.0118976649746193	Up	Stromal
rank	control	case	90	24	1482	0.00526	1.55789473684211	B_cell_Lung	0.0121139393939394	Up	Immune
rank	control	case	90	24	1481.5	0.00531	1.12299882858258	gut_endothelial_cell_Large_Intestine	0.0121676381909548	Up	Endothelial
rank	control	case	90	24	679.5	0.00542	0.449637952559301	monocyte_Eye	0.0123576	Down	Immune
rank	control	case	90	24	680.5	0.00555	0.841561794127138	mast_cell_Trachea	0.0125910447761194	Down	Immune
rank	control	case	90	24	1479	0.0056	1.16034266382932	monocyte_Small_Intestine	0.0126415841584158	Up	Immune
rank	control	case	90	24	682.5	0.00579	0.650725301572759	platelet_Blood	0.0129423529411765	Down	Immune
rank	control	case	90	24	682.5	0.00577	0.972261072261072	basal_cell_Lung	0.0129423529411765	Down	Epithelial
rank	control	case	90	24	1477	0.00585	1.31905860636825	mast_cell_Large_Intestine	0.0130126829268293	Up	Immune
rank	control	case	90	24	686	0.00623	0.783063965399499	microglial_cell_Eye	0.0137240579710145	Down	Immune
rank	control	case	90	24	686	0.00623	0.924802353373782	endothelial_cell_of_lymphatic_vessel_Thymus	0.0137240579710145	Down	Endothelial
rank	control	case	90	24	687	0.00636	0.917712842712843	endothelial_cell_Spleen	0.0138102857142857	Down	Endothelial
rank	control	case	90	24	1473	0.00636	1.16694972368244	gut_endothelial_cell_Small_Intestine	0.0138102857142857	Up	Endothelial
rank	control	case	90	24	1473.5	0.0063	1.28279922617546	mast_cell_Mammary	0.0138102857142857	Up	Immune
rank	control	case	90	24	1472	0.0065	1.09132338562258	epithelial_cell_of_lacrimal_sac_Eye	0.0140473933649289	Up	Epithelial
rank	control	case	90	24	692.5	0.00714	0.798242310106717	macrophage_Kidney	0.0153577358490566	Down	Immune
rank	control	case	90	24	1466	0.00735	1.91430934656741	CD8_positive_alpha_beta_T_cell_Spleen	0.0157352112676056	Up	Immune
rank	control	case	90	24	697	0.00784	0.815872160876201	mast_cell_Skin	0.0167057943925234	Down	Immune
rank	control	case	90	24	698.5	0.00809	0.935249523277987	capillary_endothelial_cell_Thymus	0.0171583255813953	Down	Endothelial
rank	control	case	90	24	702.5	0.00878	0.874399450926561	memory_B_cell_Salivary_Gland	0.0185355555555556	Down	Immune
rank	control	case	90	24	703.5	0.00895	0.945454545454545	endothelial_cell_Uterus	0.0188073732718894	Down	Endothelial
rank	control	case	90	24	705.5	0.00933	0.867248322147651	mast_cell_Pancreas	0.0195159633027523	Down	Immune
rank	control	case	90	24	707.5	0.00971	0.687266756232273	CD141_positive_myeloid_dendritic_cell_Lymph_Node	0.0202180821917808	Down	Immune
rank	control	case	90	24	710	0.0102	0.835572374645222	CD4_positive_alpha_beta_memory_T_cell_Blood	0.0211418181818182	Down	Immune
rank	control	case	90	24	712	0.0106	0.867934457600765	B_cell_Lymph_Node	0.0218714932126697	Down	Immune
rank	control	case	90	24	713	0.0108	0.817263665242633	mature_NK_T_cell_Lymph_Node	0.0221837837837838	Down	Immune
rank	control	case	90	24	714.5	0.0112	0.75642118076689	monocyte_Salivary_Gland	0.0229022421524664	Down	Immune
rank	control	case	90	24	1442.5	0.0119	1.08264999693571	endothelial_cell_of_lymphatic_vessel_Bladder	0.0240106194690266	Up	Endothelial
rank	control	case	90	24	1442.5	0.0119	1.11425407372251	serous_cell_of_epithelium_of_bronchus_Lung	0.0240106194690266	Up	Epithelial
rank	control	case	90	24	1442.5	0.0119	1.38096577590248	T_cell_Muscle	0.0240106194690266	Up	Immune
rank	control	case	90	24	1441.5	0.0121	1.49158059467919	mature_NK_T_cell_Kidney	0.0243066079295154	Up	Immune
rank	control	case	90	24	720	0.0124	0.949408566600544	endothelial_cell_Fat	0.0248	Down	Endothelial
rank	control	case	90	24	725.5	0.0136	0.682981715893108	non_classical_monocyte_Blood	0.0270812227074236	Down	Immune
rank	control	case	90	24	730.5	0.0153	0.959265489206616	secretory_cell_Trachea	0.0303339130434783	Down	Epithelial
rank	control	case	90	24	1428	0.0157	1.05077621208503	myoepithelial_cell_Salivary_Gland	0.0309922077922078	Up	Epithelial
rank	control	case	90	24	1426	0.0163	1.17028208184346	B_cell_Uterus	0.0320379310344828	Up	Immune
rank	control	case	90	24	1425	0.0166	1.13047655163696	vein_endothelial_cell_Bladder	0.0324875536480687	Up	Endothelial
rank	control	case	90	24	1423.5	0.017	1.01781687846204	Mueller_cell_Eye	0.0331282051282051	Up	Stromal
rank	control	case	90	24	736.5	0.0171	0.936672601384768	intestinal_tuft_cell_Small_Intestine	0.0331812765957447	Down	Epithelial
rank	control	case	90	24	739	0.0179	0.935700660308144	vascular_associated_smooth_muscle_cell_Lung	0.0345864406779661	Down	Stromal
rank	control	case	90	24	1419	0.0186	1.45505226480836	mast_cell_Lymph_Node	0.0357873417721519	Up	Immune
rank	control	case	90	24	742.5	0.0192	0.922522522522522	capillary_endothelial_cell_Lung	0.0367865546218487	Down	Endothelial
rank	control	case	90	24	1417	0.0193	1.03723968966925	keratocyte_Eye	0.0368234309623431	Up	Epithelial
rank	control	case	90	24	747	0.0208	0.7826224328594	type_I_NK_T_cell_Blood	0.0393560165975104	Down	Immune
rank	control	case	90	24	1413	0.0208	1.10692556634304	smooth_muscle_cell_Skin	0.0393560165975104	Up	Stromal
rank	control	case	90	24	1411.5	0.0214	1.23047485707619	Langerhans_cell_Skin	0.0403239669421488	Up	Immune
rank	control	case	90	24	1410.5	0.0218	1.24937506455945	monocyte_Prostate	0.0409086419753086	Up	Immune
rank	control	case	90	24	750	0.022	0.947129618948745	mucus_secreting_cell_Trachea	0.0409469387755102	Down	Epithelial
rank	control	case	90	24	1410	0.022	1.33700918964077	mature_NK_T_cell_Prostate	0.0409469387755102	Up	Immune
rank	control	case	90	24	751	0.0224	0.753059033989267	CD8_positive_alpha_beta_cytotoxic_T_cell_Skin	0.0413538461538462	Down	Immune
rank	control	case	90	24	751	0.0224	0.944541154962044	radial_glial_cell_Eye	0.0413538461538462	Down	Glial
rank	control	case	90	24	752.5	0.023	0.770225385527877	naive_thymus_derived_CD8_positive_alpha_beta_T_cell_Spleen	0.0422903225806452	Down	Immune
rank	control	case	90	24	1407	0.0232	1.06542368829927	pancreatic_A_cell_Pancreas	0.0424867469879518	Up	Epithelial
rank	control	case	90	24	1406.5	0.0234	1.12202192900948	endothelial_cell_of_artery_Muscle	0.0426816	Up	Endothelial
rank	control	case	90	24	756	0.0245	0.71758530183727	non_classical_monocyte_Lymph_Node	0.0443333333333333	Down	Immune
rank	control	case	90	24	1404	0.0245	1.07253260009166	fibroblast_Eye	0.0443333333333333	Up	Stromal
rank	control	case	90	24	1402.5	0.0252	1.3981981981982	myeloid_dendritic_cell_Thymus	0.0452409448818898	Up	Immune
rank	control	case	90	24	1402.5	0.0252	1.77159420289855	hematopoietic_stem_cell_Spleen	0.0452409448818898	Up	Immune
rank	control	case	90	24	762.5	0.0276	0.959015990159902	vascular_associated_smooth_muscle_cell_Uterus	0.0493552941176471	Down	Stromal
rank	control	case	90	24	763.5	0.028	0.968928732756524	vascular_associated_smooth_muscle_cell_Thymus	0.049875	Down	Stromal
rank	control	case	90	24	764	0.0283	0.96056338028169	intestinal_crypt_stem_cell_of_small_intestine_Small_Intestine	0.0502132295719844	Not Sig	Epithelial
rank	control	case	90	24	766	0.0293	0.818734655335222	CD4_positive_alpha_beta_T_cell_Lung	0.0517860465116279	Not Sig	Immune
rank	control	case	90	24	766.5	0.0296	0.722877271041898	leukocyte_Uterus	0.0521142857142857	Not Sig	Immune
rank	control	case	90	24	1390.5	0.0312	1.06062393850004	slow_muscle_cell_Muscle	0.0543022900763359	Not Sig	Stromal
rank	control	case	90	24	1390.5	0.0312	1.17078880407125	plasma_cell_Eye	0.0543022900763359	Not Sig	Immune
rank	control	case	90	24	1390.5	0.0312	1.26978319783198	dendritic_cell_Eye	0.0543022900763359	Not Sig	Immune
rank	control	case	90	24	776	0.0349	0.961548145750153	myofibroblast_cell_Fat	0.0605110266159696	Not Sig	Stromal
rank	control	case	90	24	1377.5	0.0386	1.00626025495393	enterocyte_Large_Intestine	0.0666727272727273	Not Sig	Epithelial
rank	control	case	90	24	1377	0.0393	1.07533562631754	erythrocyte_Muscle	0.0676256603773585	Not Sig	Immune
rank	control	case	90	24	1376	0.04	1.06626770396968	capillary_endothelial_cell_Muscle	0.068314606741573	Not Sig	Endothelial
rank	control	case	90	24	1376	0.04	1.10446547493866	salivary_gland_cell_Salivary_Gland	0.068314606741573	Not Sig	Epithelial
rank	control	case	90	24	786.5	0.0417	0.858912361075761	T_cell_Vasculature	0.0709522388059702	Not Sig	Immune
rank	control	case	90	24	1372.5	0.0424	1.22519992198167	naive_B_cell_Lymph_Node	0.071875092936803	Not Sig	Immune
rank	control	case	90	24	1371.5	0.0431	1.03929171803205	eye_photoreceptor_cell_Eye	0.0727911111111111	Not Sig	Epithelial
rank	control	case	90	24	1371	0.0435	1.32522522522523	thymocyte_Thymus	0.0731955719557196	Not Sig	Immune
rank	control	case	90	24	790	0.0442	0.754458347424191	memory_B_cell_Blood	0.0741	Not Sig	Immune
rank	control	case	90	24	792	0.0457	0.944682408932821	cardiac_endothelial_cell_Heart	0.0763340659340659	Not Sig	Endothelial
rank	control	case	90	24	1366	0.0472	1.10174396214997	plasma_cell_Trachea	0.0785518248175182	Not Sig	Immune
rank	control	case	90	24	796.5	0.0492	0.845426250664237	macrophage_Eye	0.0812869565217391	Not Sig	Immune
rank	control	case	90	24	796.5	0.0491	0.978992518703242	basal_cell_Salivary_Gland	0.0812869565217391	Not Sig	Epithelial
rank	control	case	90	24	798.5	0.0508	0.85864422627396	CD8_positive_alpha_beta_T_cell_Lung	0.0836274368231047	Not Sig	Immune
rank	control	case	90	24	802	0.0537	0.850775587617693	plasma_cell_Spleen	0.0877677419354839	Not Sig	Immune
rank	control	case	90	24	1358	0.0537	1.22889818688982	plasma_cell_Pancreas	0.0877677419354839	Not Sig	Immune
rank	control	case	90	24	806	0.0573	0.831756158071947	macrophage_Mammary	0.0933171428571428	Not Sig	Immune
rank	control	case	90	24	1353.5	0.0577	1.2245148895293	CD8_positive_alpha_beta_T_cell_Thymus	0.0936341637010676	Not Sig	Immune
rank	control	case	90	24	807	0.0582	0.954774997194479	transit_amplifying_cell_of_small_intestine_Small_Intestine	0.0941106382978723	Not Sig	Epithelial
rank	control	case	90	24	1352.5	0.0586	1.10920440961615	fibroblast_Liver	0.0944226148409894	Not Sig	Stromal
rank	control	case	90	24	809.5	0.0605	0.962777429903291	epithelial_cell_Prostate	0.0971408450704225	Not Sig	Epithelial
rank	control	case	90	24	1350	0.061	1.20862068965517	B_cell_Bladder	0.0976	Not Sig	Immune
rank	control	case	90	24	1349.5	0.0615	1.12396389273242	plasma_cell_Vasculature	0.098055944055944	Not Sig	Immune
rank	control	case	90	24	815	0.0659	0.975381350311712	corneal_epithelial_cell_Eye	0.1045	Not Sig	Epithelial
rank	control	case	90	24	1345	0.066	1.1009097002777	mast_cell_Fat	0.1045	Not Sig	Immune
rank	control	case	90	24	817	0.0674	0.992061570927598	keratinocyte_Tongue	0.106347404844291	Not Sig	Epithelial
rank	control	case	90	24	819	0.0702	0.694481462497864	endothelial_cell_Liver	0.110383448275862	Not Sig	Endothelial
rank	control	case	90	24	819.5	0.0707	0.749379352104148	CD141_positive_myeloid_dendritic_cell_Spleen	0.110408219178082	Not Sig	Immune
rank	control	case	90	24	819.5	0.0707	0.948496132913205	vein_endothelial_cell_Lung	0.110408219178082	Not Sig	Endothelial
rank	control	case	90	24	820	0.0712	0.947407057836506	lung_microvascular_endothelial_cell_Lung	0.110587755102041	Not Sig	Endothelial
rank	control	case	90	24	1340	0.0713	1.13145820865749	plasma_cell_Small_Intestine	0.110587755102041	Not Sig	Immune
rank	control	case	90	24	1339.5	0.0718	1.06304710196695	endothelial_cell_of_hepatic_sinusoid_Liver	0.110985762711864	Not Sig	Endothelial
rank	control	case	90	24	1339	0.0723	1.06205293737895	fibroblast_Small_Intestine	0.111381081081081	Not Sig	Stromal
rank	control	case	90	24	823	0.0746	0.9747993305325	fibroblast_Trachea	0.114537373737374	Not Sig	Stromal
rank	control	case	90	24	1334	0.078	1.12408659427713	plasma_cell_Mammary	0.119355704697987	Not Sig	Immune
rank	control	case	90	24	1330.5	0.082	1.26038863976084	dendritic_cell_Thymus	0.125056856187291	Not Sig	Immune
rank	control	case	90	24	829.5	0.0823	0.872831295144104	CD1c_positive_myeloid_dendritic_cell_Skin	0.125096	Not Sig	Immune
rank	control	case	90	24	1330	0.0829	1.07026179651983	ionocyte_Salivary_Gland	0.125589368770764	Not Sig	Epithelial
rank	control	case	90	24	1327.5	0.086	1.07665575625328	erythrocyte_Vasculature	0.129854304635762	Not Sig	Immune
rank	control	case	90	24	1325.5	0.0886	1.10123718628491	memory_B_cell_Thymus	0.133338613861386	Not Sig	Immune
rank	control	case	90	24	835.5	0.0898	0.806187624750499	regulatory_T_cell_Spleen	0.134407868852459	Not Sig	Immune
rank	control	case	90	24	1324.5	0.0899	1.05533020129101	retinal_ganglion_cell_Eye	0.134407868852459	Not Sig	Stromal
rank	control	case	90	24	836	0.0905	0.893541666666667	DN3_thymocyte_Thymus	0.13442345276873	Not Sig	Immune
rank	control	case	90	24	836	0.0905	0.956675891388922	stem_cell_Eye	0.13442345276873	Not Sig	Epithelial
rank	control	case	90	24	1322	0.0932	1.03407970708351	endothelial_cell_Kidney	0.137984415584416	Not Sig	Endothelial
rank	control	case	90	24	839	0.0946	0.862254604331107	mature_NK_T_cell_Uterus	0.139603883495146	Not Sig	Immune
rank	control	case	90	24	1319.5	0.0966	1.03862461765637	erythroid_progenitor_cell_Prostate	0.142095483870968	Not Sig	Immune
rank	control	case	90	24	841.5	0.0981	0.793964966116865	granulocyte_Bone_Marrow	0.143837942122187	Not Sig	Immune
rank	control	case	90	24	1315.5	0.102	1.099035639413	plasma_cell_Salivary_Gland	0.149076923076923	Not Sig	Immune
rank	control	case	90	24	847	0.106	0.810142972754249	platelet_Spleen	0.154428115015974	Not Sig	Immune
rank	control	case	90	24	848.5	0.108	0.969225225225225	pericyte_Tongue	0.15684076433121	Not Sig	Stromal
rank	control	case	90	24	1310.5	0.11	1.15754905887064	plasmacytoid_dendritic_cell_Lung	0.159238095238095	Not Sig	Immune
rank	control	case	90	24	1309.5	0.111	1.34228438228438	double_positive_alpha_beta_thymocyte_Trachea	0.160177215189873	Not Sig	Immune
rank	control	case	90	24	1309	0.112	1.07732046836524	endothelial_cell_Vasculature	0.161110410094637	Not Sig	Endothelial
rank	control	case	90	24	859.5	0.126	0.96326019789589	endothelial_cell_Lymph_Node	0.180679245283019	Not Sig	Endothelial
rank	control	case	90	24	1299	0.129	1.07370508054523	memory_B_cell_Lymph_Node	0.184401253918495	Not Sig	Immune
rank	control	case	90	24	865	0.136	0.958666899726155	endothelial_cell_of_artery_Mammary	0.1938	Not Sig	Endothelial
rank	control	case	90	24	867	0.14	0.964773701020488	muscle_cell_Skin	0.197037037037037	Not Sig	Stromal
rank	control	case	90	24	867	0.14	0.973802458668927	ciliated_cell_Trachea	0.197037037037037	Not Sig	Epithelial
rank	control	case	90	24	867.5	0.14	0.984484534369913	fibroblast_Fat	0.197037037037037	Not Sig	Stromal
rank	control	case	90	24	1293.5	0.139	1.05712219812003	pericyte_Mammary	0.197037037037037	Not Sig	Stromal
rank	control	case	90	24	868.5	0.142	0.948193662172157	pericyte_Lung	0.198625766871166	Not Sig	Stromal
rank	control	case	90	24	868.5	0.142	0.978449390783473	stromal_cell_Skin	0.198625766871166	Not Sig	Stromal
rank	control	case	90	24	870.5	0.146	0.97525321427095	epithelial_cell_of_uterus_Uterus	0.203596330275229	Not Sig	Epithelial
rank	control	case	90	24	872	0.149	0.829805160610848	CD4_positive_alpha_beta_memory_T_cell_Skin	0.207146341463415	Not Sig	Immune
rank	control	case	90	24	1286.5	0.152	1.04839416398639	CD8_positive_alpha_beta_T_cell_Eye	0.210674772036474	Not Sig	Immune
rank	control	case	90	24	875.5	0.156	0.944373083376729	vein_endothelial_cell_Mammary	0.215563636363636	Not Sig	Endothelial
rank	control	case	90	24	876	0.157	0.95950057152906	cell_of_skeletal_muscle_Skin	0.21629003021148	Not Sig	Stromal
rank	control	case	90	24	877	0.159	0.942123181677499	macrophage_Heart	0.218385542168675	Not Sig	Immune
rank	control	case	90	24	878	0.161	0.900411522633745	memory_B_cell_Bone_Marrow	0.220468468468468	Not Sig	Immune
rank	control	case	90	24	1280	0.164	1.00546816479401	cardiac_muscle_cell_Heart	0.223904191616767	Not Sig	Stromal
rank	control	case	90	24	880.5	0.167	0.874502247912653	CD1c_positive_myeloid_dendritic_cell_Spleen	0.227319402985075	Not Sig	Immune
rank	control	case	90	24	883.5	0.173	0.984540130012229	goblet_cell_Large_Intestine	0.234089020771513	Not Sig	Epithelial
rank	control	case	90	24	1276.5	0.173	1.15240143369176	plasma_cell_Blood	0.234089020771513	Not Sig	Immune
rank	control	case	90	24	1274	0.179	1.08511938158469	plasma_cell_Lymph_Node	0.241491124260355	Not Sig	Immune
rank	control	case	90	24	887	0.181	0.779446640316205	regulatory_T_cell_Skin	0.243469026548673	Not Sig	Immune
rank	control	case	90	24	889.5	0.187	0.92070973858865	T_cell_Pancreas	0.250064516129032	Not Sig	Immune
rank	control	case	90	24	1270.5	0.187	1.02462358619696	intestinal_enteroendocrine_cell_Small_Intestine	0.250064516129032	Not Sig	Epithelial
rank	control	case	90	24	890.5	0.189	0.966209827990307	goblet_cell_Small_Intestine	0.252	Not Sig	Epithelial
rank	control	case	90	24	1269	0.19	1.05772708945337	melanocyte_Skin	0.252594752186589	Not Sig	Stromal
rank	control	case	90	24	1266.5	0.196	1.08865871930167	capillary_endothelial_cell_Tongue	0.259813953488372	Not Sig	Endothelial
rank	control	case	90	24	1264.5	0.201	1.14431406634796	hematopoietic_stem_cell_Lymph_Node	0.265669565217391	Not Sig	Immune
rank	control	case	90	24	1262.5	0.206	1.12245326612056	neutrophil_Salivary_Gland	0.271491329479769	Not Sig	Immune
rank	control	case	90	24	1257.5	0.219	1.04682464454976	connective_tissue_cell_Trachea	0.287792507204611	Not Sig	Stromal
rank	control	case	90	24	904	0.222	0.991758066233628	pericyte_Bladder	0.290896551724138	Not Sig	Stromal
rank	control	case	90	24	1254.5	0.226	1.0425702811245	monocyte_Large_Intestine	0.294445714285714	Not Sig	Immune
rank	control	case	90	24	1254.5	0.226	1.14875976894326	mature_NK_T_cell_Muscle	0.294445714285714	Not Sig	Immune
rank	control	case	90	24	906	0.228	0.924127067471777	mature_NK_T_cell_Salivary_Gland	0.295363636363636	Not Sig	Immune
rank	control	case	90	24	906	0.228	0.965841812167651	basal_cell_Mammary	0.295363636363636	Not Sig	Epithelial
rank	control	case	90	24	907	0.23	0.869855199648969	naive_thymus_derived_CD4_positive_alpha_beta_T_cell_Blood	0.297110481586402	Not Sig	Immune
rank	control	case	90	24	908	0.233	0.981227339868403	endothelial_cell_Skin	0.300135593220339	Not Sig	Endothelial
rank	control	case	90	24	908.5	0.234	0.983424462338867	respiratory_goblet_cell_Lung	0.300574647887324	Not Sig	Epithelial
rank	control	case	90	24	1247.5	0.246	1.02298876154445	mesenchymal_stem_cell_Fat	0.315101123595506	Not Sig	Immune
rank	control	case	90	24	918.5	0.263	0.871603291082944	CD4_positive_alpha_beta_memory_T_cell_Lymph_Node	0.335932773109244	Not Sig	Immune
rank	control	case	90	24	1241	0.265	1.16868008948546	liver_dendritic_cell_Liver	0.337541899441341	Not Sig	Immune
rank	control	case	90	24	1239.5	0.269	1.07837062535858	mesothelial_cell_Lung	0.341682451253482	Not Sig	Stromal
rank	control	case	90	24	1238	0.274	1.10046781020272	plasma_cell_Thymus	0.347066666666667	Not Sig	Immune
rank	control	case	90	24	1236.5	0.278	1.10664192949907	plasma_cell_Fat	0.351157894736842	Not Sig	Immune
rank	control	case	90	24	925	0.283	0.972549019607843	type_II_pneumocyte_Lung	0.35578021978022	Not Sig	Epithelial
rank	control	case	90	24	1234.5	0.284	1.04158526374546	melanocyte_Eye	0.35578021978022	Not Sig	Stromal
rank	control	case	90	24	1234.5	0.284	1.0774697938877	CD8_positive_alpha_beta_T_cell_Prostate	0.35578021978022	Not Sig	Immune
rank	control	case	90	24	1233.5	0.288	1.14941575053585	CD141_positive_myeloid_dendritic_cell_Skin	0.359802739726027	Not Sig	Immune
rank	control	case	90	24	928.5	0.294	0.906554984453328	monocyte_Bone_Marrow	0.366295081967213	Not Sig	Immune
rank	control	case	90	24	1229.5	0.3	1.05425643972039	T_cell_Mammary	0.371739130434783	Not Sig	Immune
rank	control	case	90	24	1229.5	0.3	1.18554446029482	naive_thymus_derived_CD4_positive_alpha_beta_T_cell_Skin	0.371739130434783	Not Sig	Immune
rank	control	case	90	24	1229	0.302	1.14361944883272	naive_B_cell_Spleen	0.37320325203252	Not Sig	Immune
rank	control	case	90	24	932	0.305	0.980047804755315	pericyte_Uterus	0.375891891891892	Not Sig	Stromal
rank	control	case	90	24	1225	0.315	1.03021969337759	myometrial_cell_Uterus	0.387169811320755	Not Sig	Stromal
rank	control	case	90	24	1224.5	0.317	1.0296	duodenum_glandular_cell_Small_Intestine	0.38858064516129	Not Sig	Epithelial
rank	control	case	90	24	938.5	0.327	0.988919460579503	lung_ciliated_cell_Lung	0.399764075067024	Not Sig	Epithelial
rank	control	case	90	24	943	0.343	1.00283390379449	adventitial_cell_Lung	0.41820320855615	Not Sig	Stromal
rank	control	case	90	24	944	0.346	0.996174380964392	fibroblast_Lung	0.419617021276596	Not Sig	Stromal
rank	control	case	90	24	1216	0.346	1.41777777777778	hematopoietic_stem_cell_Blood	0.419617021276596	Not Sig	Immune
rank	control	case	90	24	946.5	0.35	0.830131826741996	T_cell_Blood	0.42	Not Sig	Immune
rank	control	case	90	24	945	0.35	0.87126794672202	plasmacytoid_dendritic_cell_Spleen	0.42	Not Sig	Immune
rank	control	case	90	24	944.5	0.348	0.900498295305534	naive_B_cell_Blood	0.42	Not Sig	Immune
rank	control	case	90	24	1215	0.35	1.05500837520938	capillary_endothelial_cell_Bladder	0.42	Not Sig	Endothelial
rank	control	case	90	24	1212.5	0.359	1.04594049420071	endothelial_cell_of_artery_Lung	0.429669291338583	Not Sig	Endothelial
rank	control	case	90	24	948	0.361	0.919727891156463	plasmacytoid_dendritic_cell_Bladder	0.430931937172775	Not Sig	Immune
rank	control	case	90	24	951	0.372	0.99864045263972	stromal_cell_Lymph_Node	0.442903394255875	Not Sig	Stromal
rank	control	case	90	24	956	0.391	0.984331660159881	pericyte_Muscle	0.4643125	Not Sig	Stromal
rank	control	case	90	24	1202	0.398	1.0506789648988	blood_vessel_endothelial_cell_Lung	0.471397402597403	Not Sig	Endothelial
rank	control	case	90	24	962.5	0.416	0.962811950790861	endothelial_cell_of_lymphatic_vessel_Uterus	0.491440414507772	Not Sig	Endothelial
rank	control	case	90	24	964.5	0.424	0.903476266101994	CD8_positive_alpha_beta_memory_T_cell_Lymph_Node	0.499596899224806	Not Sig	Immune
rank	control	case	90	24	967.5	0.436	0.944820396170979	innate_lymphoid_cell_Lymph_Node	0.509784615384615	Not Sig	Immune
rank	control	case	90	24	967.5	0.436	0.990755234463844	medullary_thymic_epithelial_cell_Thymus	0.509784615384615	Not Sig	Epithelial
rank	control	case	90	24	1193	0.434	1.00677989223109	basal_cell_Tongue	0.509784615384615	Not Sig	Epithelial
rank	control	case	90	24	968.5	0.44	0.978661581767003	bronchial_smooth_muscle_cell_Lung	0.513145780051151	Not Sig	Stromal
rank	control	case	90	24	969	0.442	0.866101694915254	DN4_thymocyte_Thymus	0.514163265306122	Not Sig	Immune
rank	control	case	90	24	971	0.451	0.993414364640884	fibroblast_Tongue	0.523297709923664	Not Sig	Stromal
rank	control	case	90	24	1188.5	0.453	1.00676903543229	ciliated_epithelial_cell_Uterus	0.524284263959391	Not Sig	Epithelial
rank	control	case	90	24	975.5	0.47	0.992764451435313	fibroblast_Bladder	0.542582278481013	Not Sig	Stromal
rank	control	case	90	24	1182.5	0.478	1.01596923253545	ionocyte_Trachea	0.550424242424242	Not Sig	Epithelial
rank	control	case	90	24	1180.5	0.487	1.02619047619048	endothelial_cell_of_lymphatic_vessel_Salivary_Gland	0.559375314861461	Not Sig	Endothelial
rank	control	case	90	24	1180	0.489	1.15031909671085	effector_CD4_positive_alpha_beta_T_cell_Lung	0.560261306532663	Not Sig	Immune
rank	control	case	90	24	1179	0.494	1.04397705544933	serous_cell_of_epithelium_of_trachea_Trachea	0.564571428571429	Not Sig	Epithelial
rank	control	case	90	24	1177.5	0.5	1.10830172777075	effector_CD8_positive_alpha_beta_T_cell_Lung	0.57	Not Sig	Immune
rank	control	case	90	24	984.5	0.509	0.925432098765432	T_cell_Skin	0.577373134328358	Not Sig	Immune
rank	control	case	90	24	984.5	0.509	1.00944057320578	endothelial_cell_Eye	0.577373134328358	Not Sig	Endothelial
rank	control	case	90	24	989	0.529	0.93974665603685	CD4_positive_alpha_beta_T_cell_Bone_Marrow	0.598570719602978	Not Sig	Immune
rank	control	case	90	24	989.5	0.531	0.877758719268153	CD4_positive_alpha_beta_T_cell_Trachea	0.599346534653465	Not Sig	Immune
rank	control	case	90	24	994	0.552	0.886104631789403	neutrophil_Prostate	0.621511111111111	Not Sig	Immune
rank	control	case	90	24	996.5	0.564	0.991981732753699	type_I_pneumocyte_Lung	0.633458128078818	Not Sig	Epithelial
rank	control	case	90	24	1163	0.566	1.01500872600349	mature_conventional_dendritic_cell_Lymph_Node	0.634142506142506	Not Sig	Immune
rank	control	case	90	24	997.5	0.569	0.985239763256432	endothelial_cell_of_vascular_tree_Muscle	0.635941176470588	Not Sig	Endothelial
rank	control	case	90	24	998.5	0.573	0.987025975829976	endothelial_cell_Trachea	0.637287804878049	Not Sig	Endothelial
rank	control	case	90	24	1161.5	0.573	0.9922761596548	naive_B_cell_Salivary_Gland	0.637287804878049	Not Sig	Immune
rank	control	case	90	24	1000	0.581	0.981379990565633	intestinal_crypt_stem_cell_Small_Intestine	0.644613138686131	Not Sig	Epithelial
rank	control	case	90	24	1000.5	0.583	0.986009673126238	pancreatic_ductal_cell_Pancreas	0.64526213592233	Not Sig	Epithelial
rank	control	case	90	24	1001.5	0.588	0.987133802465439	plasma_cell_Lung	0.649220338983051	Not Sig	Immune
rank	control	case	90	24	1158	0.59	1.02880977208402	plasma_cell_Bladder	0.649855072463768	Not Sig	Immune
rank	control	case	90	24	1004	0.6	0.987292947619528	luminal_epithelial_cell_of_mammary_gland_Mammary	0.659277108433735	Not Sig	Epithelial
rank	control	case	90	24	1008.5	0.622	0.971100390535263	mature_NK_T_cell_Pancreas	0.680172661870504	Not Sig	Immune
rank	control	case	90	24	1008.5	0.622	0.989888004143199	basal_cell_of_prostate_epithelium_Prostate	0.680172661870504	Not Sig	Epithelial
rank	control	case	90	24	1150.5	0.627	1.01711280658649	fast_muscle_cell_Muscle	0.684	Not Sig	Stromal
rank	control	case	90	24	1015	0.654	0.984461152882205	retinal_pigment_epithelial_cell_Eye	0.711751789976134	Not Sig	Epithelial
rank	control	case	90	24	1016.5	0.661	1.00724132707166	endothelial_cell_of_artery_Thymus	0.717657142857143	Not Sig	Endothelial
rank	control	case	90	24	1142.5	0.666	1.04782740808265	B_cell_Large_Intestine	0.721368171021378	Not Sig	Immune
rank	control	case	90	24	1021.5	0.687	0.8832	intermediate_monocyte_Spleen	0.742350710900474	Not Sig	Immune
rank	control	case	90	24	1024	0.7	0.917104216388226	mature_NK_T_cell_Vasculature	0.752830188679245	Not Sig	Immune
rank	control	case	90	24	1024	0.7	1.01581177845974	smooth_muscle_cell_Heart	0.752830188679245	Not Sig	Stromal
rank	control	case	90	24	1025	0.705	0.99059263032773	mature_NK_T_cell_Thymus	0.756423529411765	Not Sig	Immune
rank	control	case	90	24	1025.5	0.707	1.0033121762603	fibroblast_Large_Intestine	0.756788732394366	Not Sig	Stromal
rank	control	case	90	24	1132	0.72	1.02695803519629	plasma_cell_Bone_Marrow	0.768899297423888	Not Sig	Immune
rank	control	case	90	24	1130.5	0.728	1.0378835978836	smooth_muscle_cell_Prostate	0.775626168224299	Not Sig	Stromal
rank	control	case	90	24	1129.5	0.733	1.01577282581654	pericyte_Vasculature	0.779132867132867	Not Sig	Stromal
rank	control	case	90	24	1124.5	0.76	1.02677165354331	goblet_cell_Trachea	0.805953488372093	Not Sig	Epithelial
rank	control	case	90	24	1037	0.768	0.900425217230542	neutrophil_Large_Intestine	0.812547563805105	Not Sig	Immune
rank	control	case	90	24	1038	0.773	1.00760060088855	erythroid_lineage_cell_Eye	0.815944444444444	Not Sig	Immune
rank	control	case	90	24	1039	0.778	0.964747824263395	hematopoietic_stem_cell_Bone_Marrow	0.817437788018433	Not Sig	Immune
rank	control	case	90	24	1039	0.778	1.01610580947598	pericyte_Salivary_Gland	0.817437788018433	Not Sig	Stromal
rank	control	case	90	24	1120.5	0.781	1.02176107683679	endothelial_cell_Salivary_Gland	0.818703448275862	Not Sig	Endothelial
rank	control	case	90	24	1120	0.784	1.01142806362748	endothelial_cell_Prostate	0.819963302752294	Not Sig	Endothelial
rank	control	case	90	24	1041	0.789	0.995644444444444	intestinal_enteroendocrine_cell_Large_Intestine	0.823304347826087	Not Sig	Epithelial
rank	control	case	90	24	1109.5	0.84	0.998663788673039	fibroblast_Salivary_Gland	0.874520547945205	Not Sig	Stromal
rank	control	case	90	24	1108	0.848	1.00234840168978	fibroblast_Thymus	0.880838268792711	Not Sig	Stromal
rank	control	case	90	24	1053	0.854	0.99811112473936	fat_cell_Eye	0.885054545454545	Not Sig	Stromal
rank	control	case	90	24	1054	0.859	0.996711020129649	club_cell_Prostate	0.88821768707483	Not Sig	Epithelial
rank	control	case	90	24	1105.5	0.862	1.0119304647509	smooth_muscle_cell_Lung	0.889303167420815	Not Sig	Stromal
rank	control	case	90	24	1105	0.865	1.02744510978044	mast_cell_Vasculature	0.89038374717833	Not Sig	Immune
rank	control	case	90	24	1101.5	0.884	1.06505830317652	plasma_cell_Large_Intestine	0.907891891891892	Not Sig	Immune
rank	control	case	90	24	1098	0.903	1.01408789885611	T_cell_Prostate	0.925321348314607	Not Sig	Immune
rank	control	case	90	24	1063	0.909	0.96155162578437	B_cell_Small_Intestine	0.929381165919283	Not Sig	Immune
rank	control	case	90	24	1095.5	0.917	0.997347342478192	duct_epithelial_cell_Salivary_Gland	0.935463087248322	Not Sig	Epithelial
rank	control	case	90	24	1067	0.931	0.951342253639653	mast_cell_Bladder	0.947625	Not Sig	Immune
rank	control	case	90	24	1092	0.936	0.998085995417172	acinar_cell_of_salivary_gland_Salivary_Gland	0.950592427616927	Not Sig	Epithelial
rank	control	case	90	24	1071	0.953	1.0000131830466	intestinal_tuft_cell_Large_Intestine	0.965706666666667	Not Sig	Epithelial
rank	control	case	90	24	1073	0.964	1.03085791793828	neutrophil_Bone_Marrow	0.974687361419069	Not Sig	Immune
rank	control	case	90	24	1074	0.97	0.972559604138552	naive_thymus_derived_CD8_positive_alpha_beta_T_cell_Skin	0.97858407079646	Not Sig	Immune
rank	control	case	90	24	1083	0.986	1.00193630783175	transit_amplifying_cell_of_colon_Large_Intestine	0.992529801324503	Not Sig	Epithelial
rank	control	case	90	24	1082.5	0.989	1.00209179278947	B_cell_Pancreas	0.993356828193833	Not Sig	Immune
rank	control	case	90	24	1081.5	0.994	1.05666666666667	vein_endothelial_cell_Tongue	0.996184615384615	Not Sig	Endothelial
rank	control	case	90	24	1080.5	1	1.00832621169576	retinal_blood_vessel_endothelial_cell_Eye	1	Not Sig	Endothelial

## Sheet: Data4_ichorCNA_TF
Sample	IchorCNA.Tumor.Fraction	Study Category	truegroup
GC128006-I2A01	0.01509	multiplemyeloma	2
GC128006-I2A02	0.3826	multiplemyeloma	2
GC128006-I2A03	0.3822	multiplemyeloma	2
GC128006-I2B01	0.01789	multiplemyeloma	2
GC128006-I2B02	0.01707	multiplemyeloma	2
GC128006-I2B03	0.01796	multiplemyeloma	2
GC128006-I2C02	0.1049	multiplemyeloma	2
GC128006-I2C03	0.006338	multiplemyeloma	2
GC128006-I2D01	0.01554	multiplemyeloma	2
GC128006-I2D02	0.01014	multiplemyeloma	2
GC128006-I2D03	0.1235	multiplemyeloma	2
GC128007-I2E01	0.2756	multiplemyeloma	2
GC128007-I2E02	0.4636	multiplemyeloma	2
GC128007-I2E03	0.1032	multiplemyeloma	2
GC128007-I2F01	0.01582	multiplemyeloma	2
GC128007-I2F02	0.01605	multiplemyeloma	2
GC128007-I2F03	0.01147	multiplemyeloma	2
GC128007-I2G02	0.01071	multiplemyeloma	2
GC128007-I2G03	0.01748	multiplemyeloma	2
GC128007-I2H01	0.446	multiplemyeloma	2
GC128007-I2H02	0.01642	multiplemyeloma	2
GC128007-I2H03	0.1985	multiplemyeloma	2
GC132221-I4B11	0.03253	multiplemyeloma	2
GC132221-I4C08	0.0715	multiplemyeloma	2
GC1002311	0.0159	nonpreg_breast_cancer	2
GC1002976	0.006107	nonpreg_breast_cancer	2
GC1002977	0.03435	nonpreg_breast_cancer	2
GC1002978	0.04539	nonpreg_breast_cancer	2
GC1002979	0.05969	nonpreg_breast_cancer	2
GC1002980	0.009172	nonpreg_breast_cancer	2
GC1002981	0.008957	nonpreg_breast_cancer	2
GC1003967	0.02491	nonpreg_breast_cancer	2
GC1003968	0.00784	nonpreg_breast_cancer	2
GC1003969	0.005166	nonpreg_breast_cancer	2
GC1003970	0.01448	nonpreg_breast_cancer	2
GC1003971	0.01145	nonpreg_breast_cancer	2
GC1003972	0.01031	nonpreg_breast_cancer	2
GC1003973	0.006006	nonpreg_breast_cancer	2
GC1003974	0.009566	nonpreg_breast_cancer	2
GC1003987	0.005875	nonpreg_breast_cancer	2
GC1004004	0.005437	nonpreg_breast_cancer	2
GC1004006	0.005789	nonpreg_breast_cancer	2
GC1004007	0.01539	nonpreg_breast_cancer	2
GC1004008	0.009099	nonpreg_breast_cancer	2
GC1004009	0.008844	nonpreg_breast_cancer	2
GC110674	0.01232	nonpreg_breast_cancer	2
GC110676	0.01259	nonpreg_breast_cancer	2
GC110677	0.008492	nonpreg_breast_cancer	2
GC110678	0.006497	nonpreg_breast_cancer	2
GC110679	0.1016	nonpreg_breast_cancer	2
GC110680	0.006609	nonpreg_breast_cancer	2
GC110681	0.1856	nonpreg_breast_cancer	2
GC110682	0.01056	nonpreg_breast_cancer	2
GC110683	0.008398	nonpreg_breast_cancer	2
GC110684	0.008168	nonpreg_breast_cancer	2
GC110685	0.007217	nonpreg_breast_cancer	2
GC110693	0.01135	nonpreg_breast_cancer	2
GC110694	0.01121	nonpreg_breast_cancer	2
GC110695	0.01293	nonpreg_breast_cancer	2
GC110696	0.008738	nonpreg_breast_cancer	2
GC116960	0.008223	nonpreg_breast_cancer	2
GC116962	0.01858	nonpreg_breast_cancer	2
GC116963	0.008494	nonpreg_breast_cancer	2
GC116964	0.007562	nonpreg_breast_cancer	2
GC116965	0.01234	nonpreg_breast_cancer	2
GC116966	0.01316	nonpreg_breast_cancer	2
GC116967	0.009401	nonpreg_breast_cancer	2
GC116968	0.008634	nonpreg_breast_cancer	2
GC116969	0.01217	nonpreg_breast_cancer	2
GC116970	0.0121	nonpreg_breast_cancer	2
GC116971	0.007419	nonpreg_breast_cancer	2
GC116972	0.01121	nonpreg_breast_cancer	2
GC116973	0.01031	nonpreg_breast_cancer	2
GC116974	0.008073	nonpreg_breast_cancer	2
GC116975	0.007043	nonpreg_breast_cancer	2
GC116976	0.004928	nonpreg_breast_cancer	2
GC1003994	0.007122	nonpreg_colorectal_cancer	2
GC1003995	0.1979	nonpreg_colorectal_cancer	2
GC1003996	0.008613	nonpreg_colorectal_cancer	2
GC1003997	0.01595	nonpreg_colorectal_cancer	2
GC1003998	0.003209	nonpreg_colorectal_cancer	2
GC1003999	0.005497	nonpreg_colorectal_cancer	2
GC1004000	0.298	nonpreg_colorectal_cancer	2
GC1004001	0.006492	nonpreg_colorectal_cancer	2
GC1004002	0.007154	nonpreg_colorectal_cancer	2
GC1004003	0.0161	nonpreg_colorectal_cancer	2
GC112890	0.007391	nonpreg_colorectal_cancer	2
GC121326	0.01354	nonpreg_colorectal_cancer	2
GC121327	0.0326	nonpreg_colorectal_cancer	2
GC121328	0.04608	nonpreg_colorectal_cancer	2
GC121329	0.1363	nonpreg_colorectal_cancer	2
GC121330	0.00759	nonpreg_colorectal_cancer	2
GC1003986	0.00862	nonpreg_control_highcoverage	1
GC1003988	0.007987	nonpreg_control_highcoverage	1
GC110675	0.009388	nonpreg_control_highcoverage	1
GC112864	0.008264	nonpreg_control_highcoverage	1
GC112894	0.008466	nonpreg_control_highcoverage	1
GC112895	0.0064	nonpreg_control_highcoverage	1
GC112896	0.007521	nonpreg_control_highcoverage	1
GC112897	0.007225	nonpreg_control_highcoverage	1
GC112898	0.009464	nonpreg_control_highcoverage	1
GC112900	0.01057	nonpreg_control_highcoverage	1
GC112902	0.01202	nonpreg_control_highcoverage	1
GC112904	0.01011	nonpreg_control_highcoverage	1
GC112906	0.01817	nonpreg_control_highcoverage	1
GC112907	0.007615	nonpreg_control_highcoverage	1
GC114115	0.007593	nonpreg_control_highcoverage	1
GC114127	0.00565	nonpreg_control_highcoverage	1
GC114128	0.01169	nonpreg_control_highcoverage	1
GC114129	0.007855	nonpreg_control_highcoverage	1
GC114130	0.006344	nonpreg_control_highcoverage	1
GC114131	0.00759	nonpreg_control_highcoverage	1
GC114132	0.005607	nonpreg_control_highcoverage	1
GC114133	0.006435	nonpreg_control_highcoverage	1
GC114134	0.01093	nonpreg_control_highcoverage	1
GC114135	0.005547	nonpreg_control_highcoverage	1
GC114136	0.007604	nonpreg_control_highcoverage	1
GC114137	0.01109	nonpreg_control_highcoverage	1
GC114138	0.008924	nonpreg_control_highcoverage	1
GC114139	0.005396	nonpreg_control_highcoverage	1
GC114140	0.01078	nonpreg_control_highcoverage	1
GC114141	0.006168	nonpreg_control_highcoverage	1
GC114142	0.00812	nonpreg_control_highcoverage	1
GC114183	0.005931	nonpreg_control_highcoverage	1
GC114184	0.01135	nonpreg_control_highcoverage	1
GC114185	0.008525	nonpreg_control_highcoverage	1
GC114186	0.007728	nonpreg_control_highcoverage	1
GC116989	0.005342	nonpreg_control_highcoverage	1
GC116991	0.007375	nonpreg_control_highcoverage	1
GC118463	0.01413	nonpreg_control_highcoverage	1
GC118464	0.007727	nonpreg_control_highcoverage	1
GC118466	0.006127	nonpreg_control_highcoverage	1
GC118468	0.003348	nonpreg_control_highcoverage	1
GC118469	0.01141	nonpreg_control_highcoverage	1
GC118473	0.01261	nonpreg_control_highcoverage	1
GC118474	0.006652	nonpreg_control_highcoverage	1
GC118476	0.006362	nonpreg_control_highcoverage	1
GC118477	0.006523	nonpreg_control_highcoverage	1
GC118478	0.01093	nonpreg_control_highcoverage	1
GC118484	0.009773	nonpreg_control_highcoverage	1
GC118485	0.00689	nonpreg_control_highcoverage	1
GC118486	0.009656	nonpreg_control_highcoverage	1
GC118488	0.007275	nonpreg_control_highcoverage	1
GC118489	0.01108	nonpreg_control_highcoverage	1
GC118490	0.003856	nonpreg_control_highcoverage	1
GC118491	0.007655	nonpreg_control_highcoverage	1
GC118492	0.01172	nonpreg_control_highcoverage	1
GC118494	0.009952	nonpreg_control_highcoverage	1
GC118496	0.008684	nonpreg_control_highcoverage	1
GC118497	0.007404	nonpreg_control_highcoverage	1
GC118498	0.009414	nonpreg_control_highcoverage	1
GC118499	0.01113	nonpreg_control_highcoverage	1
GC119340	0.007399	nonpreg_control_highcoverage	1
GC119342	0.008018	nonpreg_control_highcoverage	1
GC119343	0.007931	nonpreg_control_highcoverage	1
GC119350	0.01236	nonpreg_control_highcoverage	1
GC119351	0.006932	nonpreg_control_highcoverage	1
GC119352	0.01135	nonpreg_control_highcoverage	1
GC119353	0.008995	nonpreg_control_highcoverage	1
GC119354	0.005765	nonpreg_control_highcoverage	1
GC119355	0.00751	nonpreg_control_highcoverage	1
GC119356	0.01034	nonpreg_control_highcoverage	1
GC119357	0.006602	nonpreg_control_highcoverage	1
GC119361	0.006775	nonpreg_control_highcoverage	1
GC119367	0.007455	nonpreg_control_highcoverage	1
GC119368	0.009684	nonpreg_control_highcoverage	1
GC119369	0.01335	nonpreg_control_highcoverage	1
GC119370	0.005494	nonpreg_control_highcoverage	1
GC119371	0.005236	nonpreg_control_highcoverage	1
GC119372	0.01594	nonpreg_control_highcoverage	1
GC119373	0.004866	nonpreg_control_highcoverage	1
GC119374	0.009152	nonpreg_control_highcoverage	1
GC119375	0.008888	nonpreg_control_highcoverage	1
GC119377	0.01041	nonpreg_control_highcoverage	1
GC119383	0.008508	nonpreg_control_highcoverage	1
GC119384	0.0066	nonpreg_control_highcoverage	1
GC119385	0.009688	nonpreg_control_highcoverage	1
GC119386	0.006632	nonpreg_control_highcoverage	1
GC119387	0.005432	nonpreg_control_highcoverage	1
GC119388	0.009577	nonpreg_control_highcoverage	1
GC119389	0.01058	nonpreg_control_highcoverage	1
GC119390	0.007342	nonpreg_control_highcoverage	1
GC119391	0.004659	nonpreg_control_highcoverage	1
GC119392	0.008142	nonpreg_control_highcoverage	1
GC119393	0.007397	nonpreg_control_highcoverage	1
GC119394	0.008101	nonpreg_control_highcoverage	1
GC119395	0.008673	nonpreg_control_highcoverage	1
GC119396	0.009006	nonpreg_control_highcoverage	1
GC119397	0.007594	nonpreg_control_highcoverage	1
GC119398	0.009004	nonpreg_control_highcoverage	1
GC119399	0.006281	nonpreg_control_highcoverage	1
GC119400	0.004351	nonpreg_control_highcoverage	1
GC119401	0.008864	nonpreg_control_highcoverage	1
GC119402	0.006139	nonpreg_control_highcoverage	1
GC119403	0.006928	nonpreg_control_highcoverage	1
GC119404	0.004684	nonpreg_control_highcoverage	1
GC119405	0.007145	nonpreg_control_highcoverage	1
GC119410	0.006018	nonpreg_control_highcoverage	1
GC119411	0.007651	nonpreg_control_highcoverage	1
GC119412	0.01236	nonpreg_control_highcoverage	1
GC119415	0.008108	nonpreg_control_highcoverage	1
GC119416	0.005488	nonpreg_control_highcoverage	1
GC119417	0.007688	nonpreg_control_highcoverage	1
GC119418	0.005859	nonpreg_control_highcoverage	1
GC119419	0.009705	nonpreg_control_highcoverage	1
GC119420	0.008094	nonpreg_control_highcoverage	1
GC119421	0.007364	nonpreg_control_highcoverage	1
GC119422	0.007217	nonpreg_control_highcoverage	1
GC119423	0.01212	nonpreg_control_highcoverage	1
GC119424	0.01174	nonpreg_control_highcoverage	1
GC119426	0.007195	nonpreg_control_highcoverage	1
GC119427	0.01763	nonpreg_control_highcoverage	1
GC119428	0.01264	nonpreg_control_highcoverage	1
GC119429	0.009642	nonpreg_control_highcoverage	1
GC119430	0.008852	nonpreg_control_highcoverage	1
GC121331	0.00673	nonpreg_control_highcoverage	1
GC121332	0.007438	nonpreg_control_highcoverage	1
GC121333	0.006474	nonpreg_control_highcoverage	1
GC121336	0.01306	nonpreg_control_highcoverage	1
GC121337	0.01264	nonpreg_control_highcoverage	1
GC121338	0.006705	nonpreg_control_highcoverage	1
GC121339	0.01236	nonpreg_control_highcoverage	1
GC121340	0.007861	nonpreg_control_highcoverage	1
GC121341	0.006093	nonpreg_control_highcoverage	1
GC121342	0.006879	nonpreg_control_highcoverage	1
GC121343	0.007292	nonpreg_control_highcoverage	1
GC121345	0.00724	nonpreg_control_highcoverage	1
GC121346	0.007568	nonpreg_control_highcoverage	1
GC121347	0.007963	nonpreg_control_highcoverage	1
GC121348	0.009256	nonpreg_control_highcoverage	1
GC121349	0.006343	nonpreg_control_highcoverage	1
GC131667-I3A01	0.0096	nonpreg_control_lowcoverage	1
GC131667-I3A02	0.007105	nonpreg_control_lowcoverage	1
GC131667-I3A03	0.008719	nonpreg_control_lowcoverage	1
GC131667-I3A04	0.007576	nonpreg_control_lowcoverage	1
GC131667-I3A05	0.007064	nonpreg_control_lowcoverage	1
GC131667-I3A06	0.0098	nonpreg_control_lowcoverage	1
GC131667-I3B01	0.01053	nonpreg_control_lowcoverage	1
GC131667-I3B02	0.01335	nonpreg_control_lowcoverage	1
GC131667-I3B03	0.00796	nonpreg_control_lowcoverage	1
GC131667-I3B04	0.006925	nonpreg_control_lowcoverage	1
GC131667-I3B05	0.01016	nonpreg_control_lowcoverage	1
GC131667-I3B06	0.009144	nonpreg_control_lowcoverage	1
GC131667-I3C01	0.006806	nonpreg_control_lowcoverage	1
GC131667-I3C02	0.006783	nonpreg_control_lowcoverage	1
GC131667-I3C03	0.007747	nonpreg_control_lowcoverage	1
GC131667-I3C04	0.005278	nonpreg_control_lowcoverage	1
GC131667-I3C05	0.01075	nonpreg_control_lowcoverage	1
GC131667-I3C06	0.009491	nonpreg_control_lowcoverage	1
GC131667-I3D01	0.005429	nonpreg_control_lowcoverage	1
GC131667-I3D02	0.006573	nonpreg_control_lowcoverage	1
GC131667-I3D03	0.009183	nonpreg_control_lowcoverage	1
GC131667-I3D04	0.01193	nonpreg_control_lowcoverage	1
GC131667-I3D05	0.00757	nonpreg_control_lowcoverage	1
GC131668-I3E01	0.007337	nonpreg_control_lowcoverage	1
GC131668-I3E02	0	nonpreg_control_lowcoverage	1
GC131668-I3E03	0.009561	nonpreg_control_lowcoverage	1
GC131668-I3E04	0	nonpreg_control_lowcoverage	1
GC131668-I3E05	0.03781	nonpreg_control_lowcoverage	1
GC131668-I3E06	0.01042	nonpreg_control_lowcoverage	1
GC131668-I3F01	0.008471	nonpreg_control_lowcoverage	1
GC131668-I3F02	0.008999	nonpreg_control_lowcoverage	1
GC131668-I3F03	0.01306	nonpreg_control_lowcoverage	1
GC131668-I3F04	0.01364	nonpreg_control_lowcoverage	1
GC131668-I3F05	0.01013	nonpreg_control_lowcoverage	1
GC131668-I3F06	0.007065	nonpreg_control_lowcoverage	1
GC131668-I3G01	0.01205	nonpreg_control_lowcoverage	1
GC131668-I3G02	0.006023	nonpreg_control_lowcoverage	1
GC131668-I3G03	0.01047	nonpreg_control_lowcoverage	1
GC131668-I3G04	0.006796	nonpreg_control_lowcoverage	1
GC131668-I3G05	0.008664	nonpreg_control_lowcoverage	1
GC131668-I3G06	0.01136	nonpreg_control_lowcoverage	1
GC131668-I3H02	0.003644	nonpreg_control_lowcoverage	1
GC131668-I3H03	0.008947	nonpreg_control_lowcoverage	1
GC131668-I3H04	0.01178	nonpreg_control_lowcoverage	1
GC131668-I3H05	0.0059	nonpreg_control_lowcoverage	1
GC131669-I3A07	0.00335	nonpreg_control_lowcoverage	1
GC131669-I3A08	0.007305	nonpreg_control_lowcoverage	1
GC131669-I3A09	0.0122	nonpreg_control_lowcoverage	1
GC131669-I3A10	0.00396	nonpreg_control_lowcoverage	1
GC131669-I3A11	0.0084	nonpreg_control_lowcoverage	1
GC131669-I3A12	0.01253	nonpreg_control_lowcoverage	1
GC131669-I3B07	0.007839	nonpreg_control_lowcoverage	1
GC131669-I3B08	0.01033	nonpreg_control_lowcoverage	1
GC131669-I3B09	0.008387	nonpreg_control_lowcoverage	1
GC131669-I3B10	0.00857	nonpreg_control_lowcoverage	1
GC131669-I3B11	0.008132	nonpreg_control_lowcoverage	1
GC131669-I3B12	0.007422	nonpreg_control_lowcoverage	1
GC131669-I3C07	0.005296	nonpreg_control_lowcoverage	1
GC131669-I3C08	0.01036	nonpreg_control_lowcoverage	1
GC131669-I3C09	0.006795	nonpreg_control_lowcoverage	1
GC131669-I3C10	0.01166	nonpreg_control_lowcoverage	1
GC131669-I3C11	0.00816	nonpreg_control_lowcoverage	1
GC131669-I3C12	0.0224	nonpreg_control_lowcoverage	1
GC131669-I3D07	0.007955	nonpreg_control_lowcoverage	1
GC131669-I3D08	0.00681	nonpreg_control_lowcoverage	1
GC131669-I3D09	0.00959	nonpreg_control_lowcoverage	1
GC131669-I3D10	0.009954	nonpreg_control_lowcoverage	1
GC131669-I3D11	0.01024	nonpreg_control_lowcoverage	1
GC131670-I3E07	0.008232	nonpreg_control_lowcoverage	1
GC131670-I3E08	0.01123	nonpreg_control_lowcoverage	1
GC131670-I3E09	0.011	nonpreg_control_lowcoverage	1
GC131670-I3E10	0.008375	nonpreg_control_lowcoverage	1
GC131670-I3E11	0.008031	nonpreg_control_lowcoverage	1
GC131670-I3E12	0.01029	nonpreg_control_lowcoverage	1
GC131670-I3F07	0.006593	nonpreg_control_lowcoverage	1
GC131670-I3F08	0.01341	nonpreg_control_lowcoverage	1
GC131670-I3F09	0.00773	nonpreg_control_lowcoverage	1
GC131670-I3F10	0.006401	nonpreg_control_lowcoverage	1
GC131670-I3F11	0.007981	nonpreg_control_lowcoverage	1
GC131670-I3F12	0.006897	nonpreg_control_lowcoverage	1
GC131670-I3G07	0.007836	nonpreg_control_lowcoverage	1
GC131670-I3G08	0.008124	nonpreg_control_lowcoverage	1
GC131670-I3G09	0.01251	nonpreg_control_lowcoverage	1
GC131670-I3G10	0.008253	nonpreg_control_lowcoverage	1
GC131670-I3G11	0.01621	nonpreg_control_lowcoverage	1
GC131670-I3H07	0.008979	nonpreg_control_lowcoverage	1
GC131670-I3H08	0.006979	nonpreg_control_lowcoverage	1
GC131670-I3H09	0.005468	nonpreg_control_lowcoverage	1
GC131670-I3H10	0.009518	nonpreg_control_lowcoverage	1
GC131670-I3H11	0.006711	nonpreg_control_lowcoverage	1

## Sheet: Data5_One-vs-all-SVM
sample	svm_breast_v_rest_decision_value	svm_colorectal_v_rest_decision_value	TrueClass	PredClass cutoff -0.567	contingency table cutoff -0.564
GC1002980	2.36306680404937	-1.17500616354847	breast_cancer	breast_cancer		breast_cancer	colorectal_cancer	control
GC1004009	1.79935737275941	-1.68552519880457	breast_cancer	breast_cancer	breast_cancer	44	3	5
GC110678	1.70162462676161	-1.54384300195041	breast_cancer	breast_cancer	colorectal_cancer	5	6	5
GC1002311	1.67966352318639	-2.7768329917213	breast_cancer	breast_cancer	control	28	14	97
GC110676	1.66527416718771	-1.29960110501459	breast_cancer	breast_cancer	Accuracy: 71.01449
GC1003967	1.63998723061844	-1.73984375014136	breast_cancer	breast_cancer
GC116960	1.55537944886971	-1.59174906119854	breast_cancer	breast_cancer	Average_ROC_AUC_2_classifiers: 0.8235
GC1003968	1.50122832749231	-0.122261635237854	breast_cancer	breast_cancer
GC1002978	1.41205083896352	-3.10004140291547	breast_cancer	breast_cancer
GC1003970	1.31398009720646	-0.675195658503018	breast_cancer	breast_cancer
GC110681	1.02147714475382	0.413058305287024	breast_cancer	breast_cancer
GC110682	0.890783859595828	-0.642929230184329	breast_cancer	breast_cancer
GC110685	0.851789813900725	-0.832928031008273	breast_cancer	breast_cancer
GC1003969	0.829157838705044	-0.926958285321509	breast_cancer	breast_cancer
GC116973	0.826951073704393	-1.68790789548128	breast_cancer	breast_cancer
GC110694	0.771526470156742	-1.70511220853071	breast_cancer	breast_cancer
GC1004008	0.723738310475071	-0.736181304773703	breast_cancer	breast_cancer
GC1002976	0.66460424308955	-2.00384330948448	breast_cancer	breast_cancer
GC110683	0.575852995626597	-1.09848381802506	breast_cancer	breast_cancer
GC1002979	0.508144853592483	-2.68324451174847	breast_cancer	breast_cancer
GC116963	0.504688248839035	-1.15365154228478	breast_cancer	breast_cancer
GC1002981	0.502469668016762	-1.35473439548317	breast_cancer	breast_cancer
GC1003974	0.490172808576942	-1.50330797543878	breast_cancer	breast_cancer
GC116967	0.477543844782885	-2.12792400034216	breast_cancer	breast_cancer
GC110679	0.457528401316578	-0.641457150483582	breast_cancer	breast_cancer
GC116971	0.438931914308007	-0.961968301375544	breast_cancer	breast_cancer
GC110674	0.399145605397773	-2.16270029636265	breast_cancer	breast_cancer
GC110693	0.351768332464293	-1.69873554345402	breast_cancer	breast_cancer
GC1003973	0.305849475998413	-0.698072153645951	breast_cancer	breast_cancer
GC110696	0.214613217681311	-0.345285864110619	breast_cancer	breast_cancer
GC116966	0.0847873369513863	-1.56429021197148	breast_cancer	breast_cancer
GC1003971	0.0637123823930654	-0.961116410230691	breast_cancer	breast_cancer
GC116976	0.0407663896654844	-0.852609273443542	breast_cancer	breast_cancer
GC116972	-0.0304277862787794	-2.03371061478545	breast_cancer	breast_cancer
GC1004006	-0.133722420601188	-1.62493750311167	breast_cancer	breast_cancer
GC116968	-0.266884892311532	-0.83036725152955	breast_cancer	breast_cancer
GC110680	-0.356762629244386	-0.36481522035761	breast_cancer	breast_cancer
GC1003972	-0.371661678299801	-1.47320298360508	breast_cancer	breast_cancer
GC116965	-0.425972275941728	-1.15624700032034	breast_cancer	breast_cancer
GC116970	-0.443560900057148	-1.86329976077089	breast_cancer	breast_cancer
GC116975	-0.447857112421587	-1.21091669584094	breast_cancer	breast_cancer
GC1003987	-0.48327548903931	-0.550584799733948	breast_cancer	breast_cancer
GC110677	-0.511885112057867	-1.40605942997589	breast_cancer	breast_cancer
GC116964	-0.51896732872406	-1.07771232398239	breast_cancer	breast_cancer
GC1004007	-0.526761992090718	-0.273974472514498	breast_cancer	colorectal_cancer
GC116962	-0.610349094448464	1.18010399588919	breast_cancer	colorectal_cancer
GC116974	-0.758409721151139	-1.67428619240976	breast_cancer	control
GC1002977	-0.768114628102158	-0.917323371411324	breast_cancer	control
GC110684	-0.842325881418239	-1.7799776756129	breast_cancer	control
GC1004004	-0.947405568360104	-1.51037083881995	breast_cancer	control
GC116969	-1.31157905783648	-2.33224841100999	breast_cancer	control
GC110695	-1.57172259299641	-0.438626737854241	breast_cancer	colorectal_cancer
GC1003996	1.9733125473374	-1.01954126279776	colorectal_cancer	breast_cancer
GC1003995	1.5556224594294	0.62224204327605	colorectal_cancer	breast_cancer
GC1003994	1.16365680864101	-1.69794043572782	colorectal_cancer	breast_cancer
GC121328	0.408108725223122	-0.730182469523679	colorectal_cancer	breast_cancer
GC1004000	-0.0234440896092085	0.423759360784527	colorectal_cancer	colorectal_cancer
GC1004003	-0.479904496275835	-0.117813415845488	colorectal_cancer	colorectal_cancer
GC121329	-0.488594409096187	-0.548574898056734	colorectal_cancer	breast_cancer
GC1003999	-0.67966357805775	-2.15773332496443	colorectal_cancer	control
GC121326	-1.3747156748585	-1.16738867973818	colorectal_cancer	control
GC1003997	-1.45638611964001	-1.29149400740482	colorectal_cancer	control
GC1003998	-1.46910057018175	-0.331056520394134	colorectal_cancer	colorectal_cancer
GC112890	-1.82765135506895	-1.01300591920483	colorectal_cancer	control
GC121327	-2.32793540138047	-0.563749214067924	colorectal_cancer	colorectal_cancer
GC121330	-2.51534923740398	-0.0673136788950479	colorectal_cancer	colorectal_cancer
GC1004002	-3.41978485001972	-1.10401776645367	colorectal_cancer	control
GC1004001	-4.99495495300953	6.29734861857189	colorectal_cancer	colorectal_cancer
GC112900	1.90429571113807	-3.36225801149233	control	breast_cancer
GC114137	1.47965438223734	11.9317027863494	control	colorectal_cancer
GC119355	0.864616976312945	-1.70808434305612	control	breast_cancer
GC119343	0.428568487150009	-2.89546941690908	control	breast_cancer
GC116991	0.333286848031029	-0.860665350170018	control	breast_cancer
GC118478	0.331447246460369	-1.4744827170269	control	breast_cancer
GC118468	0.26661933101712	-1.3800299060102	control	breast_cancer
GC112896	0.205294856671767	0.109289656255543	control	breast_cancer
GC119357	0.194408161863266	-1.37156167623273	control	breast_cancer
GC112902	0.153287768101814	-1.46738236518771	control	breast_cancer
GC118463	0.143488352230095	0.0804741994046974	control	breast_cancer
GC1003986	0.0161042734471613	-3.2090700594293	control	breast_cancer
GC119352	-0.123504773482967	-1.14433749337543	control	breast_cancer
GC119370	-0.151977937285928	-2.24231058264043	control	breast_cancer
GC114115	-0.206452468276328	-1.41613323244981	control	breast_cancer
GC119387	-0.21351828884616	-2.17776425869541	control	breast_cancer
GC119419	-0.241480445854408	-2.27551926269196	control	breast_cancer
GC119417	-0.255722094023747	-1.83783220008066	control	breast_cancer
GC119354	-0.280393531503721	-1.73379658207985	control	breast_cancer
GC119353	-0.322931625155147	-1.26173900459829	control	breast_cancer
GC119392	-0.32296472745464	-0.997267952227098	control	breast_cancer
GC119423	-0.344597542404491	-2.49390542906038	control	breast_cancer
GC119361	-0.397406570927803	-0.830416410276101	control	breast_cancer
GC121337	-0.451241373286018	-1.29237249584738	control	breast_cancer
GC118464	-0.482768155674863	-1.25436921300418	control	breast_cancer
GC1003988	-0.495324820405764	-2.28788850680333	control	breast_cancer
GC110675	-0.496408405036513	-1.93597875061103	control	breast_cancer
GC119430	-0.521808344469137	-0.484884143468212	control	colorectal_cancer
GC118485	-0.523396966596408	-1.34252321189236	control	breast_cancer
GC118490	-0.552781748174937	-2.01519097741978	control	breast_cancer
GC118476	-0.570261624984711	-1.15363406445364	control	control
GC119388	-0.572802812372905	-2.15053412358209	control	control
GC118477	-0.586400602391319	-2.32742635388384	control	control
GC119356	-0.586602076260537	-1.63139855753555	control	control
GC119405	-0.597421037530741	-2.21007197213051	control	control
GC114185	-0.602518416474009	-0.548131743893192	control	colorectal_cancer
GC119399	-0.646918117646062	-1.55513315231049	control	control
GC119402	-0.659886900152042	-1.14978180043666	control	control
GC119400	-0.672659393593737	-1.44854147492068	control	control
GC118466	-0.712238809837583	-2.06245026593986	control	control
GC121340	-0.715118902873583	-1.16155710360006	control	control
GC118486	-0.723413226349252	-3.108811430102	control	control
GC119411	-0.766668152382007	-1.51396001297515	control	control
GC114184	-0.794639763001021	-2.04106374715328	control	control
GC112907	-0.821776873771487	-1.38012744334999	control	control
GC119372	-0.841163541755336	-1.84433412313872	control	control
GC119403	-0.849179440364638	-2.01298180432862	control	control
GC114186	-0.85156090337148	-0.533055340299451	control	colorectal_cancer
GC114140	-0.903203222762465	-0.438858787973547	control	colorectal_cancer
GC121346	-0.912369179003123	-1.61920571988147	control	control
GC119416	-0.961230475605441	-1.59577840014761	control	control
GC119394	-0.966727122099388	-1.13749164376562	control	control
GC119371	-0.968283853438093	-3.90864889582197	control	control
GC118474	-0.975070125485985	-1.71853869510831	control	control
GC116989	-0.984721024129728	-1.73334202256872	control	control
GC118492	-1.01904765988449	-1.10997411187789	control	control
GC119415	-1.02646431351788	-1.22575275344851	control	control
GC114133	-1.04587359377073	-1.74583460565516	control	control
GC121345	-1.06373715952962	-1.34738697302153	control	control
GC119350	-1.07058377059056	-1.26727257583805	control	control
GC114127	-1.08895333492911	-1.77601542016994	control	control
GC119386	-1.12415205788518	-2.50621410794777	control	control
GC118494	-1.14761459512494	-1.72875435385307	control	control
GC121348	-1.22201544973367	-2.07699856722314	control	control
GC119420	-1.22330969753246	-1.57403717173209	control	control
GC119369	-1.2346155185847	-2.85856870573828	control	control
GC119374	-1.25154824523191	-2.73536237793072	control	control
GC119424	-1.27685987208721	-0.825655817354915	control	control
GC119377	-1.28264126918037	-1.35775362407351	control	control
GC119422	-1.31988209834134	-1.27712485669629	control	control
GC112904	-1.33556240724702	-0.418377901753986	control	colorectal_cancer
GC119351	-1.35430051840314	-1.30573649752326	control	control
GC119429	-1.36478779698558	-2.2613478874999	control	control
GC121338	-1.43863157228597	-1.42666630620882	control	control
GC119395	-1.44253993980612	-0.624481464617296	control	control
GC119421	-1.45582217920933	-0.756315983979579	control	control
GC112894	-1.46419168371105	0.673350319166345	control	colorectal_cancer
GC119404	-1.55360282843793	-1.40470827813904	control	control
GC114129	-1.55855841595509	-0.201452994101516	control	colorectal_cancer
GC121332	-1.56198034672223	-1.54162414611445	control	control
GC119342	-1.58921788400579	-1.84124316184132	control	control
GC114138	-1.59125462376463	-0.495166839968613	control	colorectal_cancer
GC119412	-1.60007193569128	-0.993956542575339	control	control
GC118491	-1.64290095228687	-1.56157436580387	control	control
GC112864	-1.65129159192124	-1.45002195753848	control	control
GC112897	-1.65138687836021	-1.23988383890852	control	control
GC119368	-1.66288724921682	-0.931948939457543	control	control
GC121343	-1.68371313996479	-0.676008680400119	control	control
GC112895	-1.6884725542146	0.241845053501935	control	colorectal_cancer
GC119398	-1.6918505929714	-2.80564246678167	control	control
GC121333	-1.70708629025922	-1.97689974802059	control	control
GC119401	-1.72331135606681	-1.7953232571568	control	control
GC119418	-1.73188738172777	-0.748228051054323	control	control
GC118469	-1.74734748828362	-0.785293707472162	control	control
GC119427	-1.76608993791034	-1.7185679027801	control	control
GC119397	-1.79731576508804	-1.90607480359843	control	control
GC119410	-1.81814166945649	-1.46475600121615	control	control
GC119340	-1.85264185113316	-3.08870753001209	control	control
GC118484	-1.87510619659431	-1.56853689707357	control	control
GC114130	-1.89075263341	-1.66630449228076	control	control
GC118498	-1.90844908924511	-2.23632697187448	control	control
GC121336	-1.93476274202123	-0.911851050595612	control	control
GC121341	-1.94501702571129	-1.94913120044028	control	control
GC121347	-2.02166650972201	-1.1581494810326	control	control
GC119391	-2.02659286934607	-0.997572571061732	control	control
GC112898	-2.03173971059733	-0.668996671150449	control	control
GC114141	-2.04014273853422	-1.12162309599178	control	control
GC118473	-2.04097138235504	-1.12508971632095	control	control
GC119428	-2.04736213012089	-1.49056554346346	control	control
GC114183	-2.10453169059108	-1.57620436860687	control	control
GC114132	-2.14413109291683	-2.16429000454999	control	control
GC118496	-2.1505250058135	-2.97512568000419	control	control
GC119393	-2.15138975504454	-0.405703400720723	control	colorectal_cancer
GC119426	-2.16182137510236	-0.799394640275958	control	control
GC114135	-2.24540666170236	-0.773136061895308	control	control
GC114139	-2.25614278777514	0.107811380499622	control	colorectal_cancer
GC119383	-2.26714418124174	-1.52428938428928	control	control
GC119396	-2.29300911123428	-2.1117354241347	control	control
GC114134	-2.32147240816855	-1.09248520639592	control	control
GC121331	-2.3529863593301	-1.0905740418901	control	control
GC119384	-2.36119903816654	-2.61932463978845	control	control
GC118499	-2.43245911094038	-2.10503107002554	control	control
GC119385	-2.44375426661509	-2.26795267788687	control	control
GC119373	-2.50324653768937	-1.56570958842606	control	control
GC119375	-2.60130984906634	-1.51685812436684	control	control
GC121349	-2.60167064957172	-1.54742009349714	control	control
GC118488	-2.67172677211576	-2.45357787327528	control	control
GC119367	-2.77962670977177	-0.89831298033319	control	control
GC114136	-2.78012687489158	-1.68428527281806	control	control
GC121342	-2.80391697947589	-1.59945319344645	control	control
GC118497	-2.93712477216797	-1.45871124202479	control	control
GC119389	-3.17638977217004	-2.09036826514878	control	control
GC121339	-3.18780023332852	-1.68600032422917	control	control
GC114142	-3.29320597718081	-1.52751139976324	control	control
GC119390	-3.46680956181328	-0.841139343967864	control	control
GC118489	-3.55057041634237	-5.654650900405	control	control
GC114128	-5.88625307484256	2.93882936765188	control	colorectal_cancer
GC114131	-9.16663868032115	0.258296294780974	control	colorectal_cancer
GC112906	-9.34159270841158	-3.66408852901698	control	control

## Sheet: Data6_MetaData_Pregnancy
sample	Chorionicity	Study Category	Gestational age at sampling (weeks+days)	Gestational age at fetal demise (weeks+days)
GC087194-ARB08	singleton	healthy_pregnancy	12 + 6
GC087194-ARB09	singleton	healthy_pregnancy	NA
GC087811-ARA02	singleton	healthy_pregnancy	12 + 2
GC087811-ARA03	singleton	healthy_pregnancy	11 + 0
GC090668-ARG01	singleton	healthy_pregnancy	12 + 1
GC090668-ARG02	singleton	healthy_pregnancy	NA
GC090668-ARG03	singleton	healthy_pregnancy	12 + 0
GC090668-ARG06	singleton	healthy_pregnancy	12 + 1
GC090668-ARH01	singleton	healthy_pregnancy	12 + 2
GC090668-ARH02	singleton	healthy_pregnancy	12 + 6
GC090668-ARH03	singleton	healthy_pregnancy	11 + 5
GC090900-ARF09	singleton	healthy_pregnancy	NA
GC090900-ARF10	singleton	healthy_pregnancy	NA
GC091013-ARB08	singleton	healthy_pregnancy	13 + 0
GC091013-ARB09	singleton	healthy_pregnancy	10 + 6
GC091411-ARD01	singleton	healthy_pregnancy	12 + 1
GC091417-ARE06	singleton	healthy_pregnancy	12 + 3
GC091607-ARB10	singleton	healthy_pregnancy	12 + 0
GC091951-ARB02	singleton	healthy_pregnancy	12 + 5
GC093431-ARF01	singleton	healthy_pregnancy	13 + 6
GC093431-ARF02	singleton	healthy_pregnancy	NA
GC093431-ARF03	singleton	healthy_pregnancy	NA
GC093431-ARF05	singleton	healthy_pregnancy	12 + 5
GC093431-ARF06	singleton	healthy_pregnancy	NA
GC093503-ARB02	singleton	healthy_pregnancy	12 + 4
GC094138-ARE08	singleton	healthy_pregnancy	12 + 3
GC094138-ARE09	singleton	healthy_pregnancy	12 + 4
GC094186-ARA03	singleton	healthy_pregnancy	12 + 4
GC094702-ARC08	singleton	healthy_pregnancy	11 + 5
GC094702-ARC09	singleton	healthy_pregnancy	11 + 4
GC095627-ARD03	singleton	healthy_pregnancy	11 + 5
GC095627-ARD04	singleton	healthy_pregnancy	12 + 3
GC095639-ARC10	singleton	healthy_pregnancy	12 + 0
GC095907-ARE02	singleton	healthy_pregnancy	11 + 4
GC095907-ARE03	singleton	healthy_pregnancy	11 + 6
GC096554-ARD06	singleton	healthy_pregnancy	12 + 4
GC096751-I1G12	singleton	healthy_pregnancy	11 + 6
GC096955-I1B06	singleton	healthy_pregnancy	10 + 6
GC096955-I1D02	singleton	healthy_pregnancy	12 + 0
GC096955-I1D03	singleton	healthy_pregnancy	NA
GC097157-I2G12	singleton	healthy_pregnancy	NA
GC097245-I1A08	singleton	healthy_pregnancy	12 + 0
GC097245-I1A09	singleton	healthy_pregnancy	12 + 0
GC097722-ARD01	singleton	healthy_pregnancy	11 + 6
GC097722-ARD02	singleton	healthy_pregnancy	11 + 6
GC097722-ARD04	singleton	healthy_pregnancy	11 + 2
GC097722-ARD05	singleton	healthy_pregnancy	12 + 6
GC098281-ARE10	singleton	healthy_pregnancy	11 + 6
GC098320-ARC10	singleton	healthy_pregnancy	NA
GC098377-ARF06	singleton	healthy_pregnancy	11 + 5
GC099239-I2B03	singleton	healthy_pregnancy	12 + 3
GC099239-I2B04	singleton	healthy_pregnancy	13 + 4
GC100180-I2F01	singleton	healthy_pregnancy	11 + 0
GC100180-I2F02	singleton	healthy_pregnancy	13 + 3
GC100180-I2F03	singleton	healthy_pregnancy	11 + 1
GC100180-I2F06	singleton	healthy_pregnancy	11 + 6
GC100287-I2C01	singleton	healthy_pregnancy	11 + 5
GC100287-I2C03	singleton	healthy_pregnancy	13 + 2
GC100287-I2C04	singleton	healthy_pregnancy	NA
GC100427-I2C01	singleton	healthy_pregnancy	12 + 1
GC100427-I2C02	singleton	healthy_pregnancy	10 + 3
GC100427-I2C03	singleton	healthy_pregnancy	12 + 4
GC100427-I2C05	singleton	healthy_pregnancy	12 + 5
GC100427-I2C06	singleton	healthy_pregnancy	12 + 1
GC100541-I1E12	singleton	healthy_pregnancy	11 + 1
GC100732-I1C01	singleton	healthy_pregnancy	NA
GC100732-I1C02	singleton	healthy_pregnancy	11 + 6
GC100732-I1C05	singleton	healthy_pregnancy	8 + 4
GC100732-I1C06	singleton	healthy_pregnancy	NA
GC101097-I1F04	singleton	healthy_pregnancy	12 + 1
GC101109-I1F11	singleton	healthy_pregnancy	12 + 5
GC101109-I1F12	singleton	healthy_pregnancy	12 + 5
GC101169-I1C04	singleton	healthy_pregnancy	NA
GC101169-I1C05	singleton	healthy_pregnancy	12 + 0
GC101882-I1G01	singleton	healthy_pregnancy	NA
GC101882-I1G02	singleton	healthy_pregnancy	NA
GC101882-I1G03	singleton	healthy_pregnancy	12 + 3
GC102036-I1B08	singleton	healthy_pregnancy	12 + 0
GC102036-I1B09	singleton	healthy_pregnancy	12 + 2
GC102289-I1B03	singleton	healthy_pregnancy	13 + 0
GC102342-I2B05	singleton	healthy_pregnancy	10 + 0
GC102342-I2B06	singleton	healthy_pregnancy	15 + 1
GC102615-I2F11	singleton	healthy_pregnancy	13 + 0
GC102615-I2F12	singleton	healthy_pregnancy	11 + 5
GC103012-I2A12	singleton	healthy_pregnancy	12 + 6
GC103603-I2C08	singleton	healthy_pregnancy	13 + 2
GC104489-I1D01	singleton	healthy_pregnancy	12 + 6
GC104489-I1D02	singleton	healthy_pregnancy	12 + 2
GC104489-I1D04	singleton	healthy_pregnancy	NA
GC104489-I1D05	singleton	healthy_pregnancy	11 + 5
GC106002-I1B02	singleton	healthy_pregnancy	12 + 5
GC106002-I1B03	singleton	healthy_pregnancy	15 + 2
GC106260-I1A11	singleton	healthy_pregnancy	NA
GC106260-I1A12	singleton	healthy_pregnancy	16 + 1
GC106544-I1A01	singleton	healthy_pregnancy	NA
GC106544-I1A02	singleton	healthy_pregnancy	13 + 0
GC106813-I2A02	singleton	healthy_pregnancy	11 + 6
GC106946-I2A04	singleton	healthy_pregnancy	NA
GC106946-I2A05	singleton	healthy_pregnancy	12 + 2
GC106949-I2E09	singleton	healthy_pregnancy	12 + 6
GC106949-I2E10	singleton	healthy_pregnancy	12 + 1
GC107021-I1C12	singleton	healthy_pregnancy	12 + 3
GC107021-I1E12	singleton	healthy_pregnancy	12 + 1
GC107025-I2H02	singleton	healthy_pregnancy	13 + 1
GC107025-I2H03	singleton	healthy_pregnancy	13 + 0
GC107051-I1F05	singleton	healthy_pregnancy	NA
GC107051-I1F06	singleton	healthy_pregnancy	12 + 0
GC107052-I1C08	singleton	healthy_pregnancy	12 + 6
GC107283-I1G12	singleton	healthy_pregnancy	12 + 2
GC107293-I2F11	singleton	healthy_pregnancy	12 + 1
GC107293-I2F12	singleton	healthy_pregnancy	12 + 4
GC107390-I1F06	singleton	healthy_pregnancy	11 + 3
GC107469-I1A02	singleton	healthy_pregnancy	NA
GC107469-I1A03	singleton	healthy_pregnancy	NA
GC107581-I1E06	singleton	healthy_pregnancy	13 + 1
GC107582-I1B11	singleton	healthy_pregnancy	13 + 2
GC107583-I1E10	singleton	healthy_pregnancy	13 + 5
GC107773-I2G09	singleton	healthy_pregnancy	11 + 5
GC107773-I2G10	singleton	healthy_pregnancy	11 + 4
GC107892-I2C12	singleton	healthy_pregnancy	NA
GC107892-I2E07	singleton	healthy_pregnancy	12 + 6
GC107892-I2E08	singleton	healthy_pregnancy	12 + 1
GC107892-I2E09	singleton	healthy_pregnancy	12 + 5
GC107892-I2E10	singleton	healthy_pregnancy	NA
GC107892-I2E11	singleton	healthy_pregnancy	11 + 1
GC107892-I2E12	singleton	healthy_pregnancy	12 + 5
GC107892-I2F07	singleton	healthy_pregnancy	12 + 2
GC107892-I2F08	singleton	healthy_pregnancy	14 + 0
GC107892-I2F09	singleton	healthy_pregnancy	11 + 3
GC107892-I2F10	singleton	healthy_pregnancy	NA
GC107892-I2F11	singleton	healthy_pregnancy	12 + 6
GC107892-I2F12	singleton	healthy_pregnancy	12 + 4
GC107892-I2G08	singleton	healthy_pregnancy	10 + 1
GC107892-I2G09	singleton	healthy_pregnancy	NA
GC107892-I2G10	singleton	healthy_pregnancy	NA
GC107892-I2G11	singleton	healthy_pregnancy	12 + 0
GC107892-I2G12	singleton	healthy_pregnancy	13 + 1
GC107892-I2H07	singleton	healthy_pregnancy	12 + 3
GC107892-I2H08	singleton	healthy_pregnancy	12 + 1
GC107892-I2H10	singleton	healthy_pregnancy	NA
GC107892-I2H11	singleton	healthy_pregnancy	12 + 0
GC108389-I2E06	singleton	healthy_pregnancy	12 + 4
GC108538-I1C11	singleton	healthy_pregnancy	11 + 3
GC109314-I1F04	singleton	healthy_pregnancy	12 + 2
GC109314-I1F05	singleton	healthy_pregnancy	12 + 4
GC109324-I2C12	singleton	healthy_pregnancy	13 + 2
GC109426-I2B04	singleton	healthy_pregnancy	12 + 0
GC109472-I2A01	singleton	healthy_pregnancy	32 + 3
GC109472-I2A02	singleton	healthy_pregnancy	33 + 1
GC109472-I2A03	singleton	healthy_pregnancy	27 + 2
GC109472-I2A04	singleton	healthy_pregnancy	28 + 0
GC109472-I2A05	singleton	healthy_pregnancy	20 + 5
GC109472-I2A06	singleton	healthy_pregnancy	33 + 3
GC109472-I2B01	singleton	healthy_pregnancy	31 + 3
GC109472-I2B02	singleton	healthy_pregnancy	32 + 2
GC109472-I2B03	singleton	healthy_pregnancy	30 + 2
GC109472-I2B04	singleton	healthy_pregnancy	34 + 1
GC109472-I2B05	singleton	healthy_pregnancy	30 + 3
GC109472-I2B06	singleton	healthy_pregnancy	25 + 3
GC109472-I2C01	singleton	healthy_pregnancy	25 + 2
GC109472-I2C02	singleton	healthy_pregnancy	28 + 4
GC109472-I2C03	singleton	healthy_pregnancy	30 + 0
GC109473-I2E01	singleton	healthy_pregnancy	28 + 2
GC109473-I2E02	singleton	healthy_pregnancy	28 + 4
GC109473-I2E03	singleton	healthy_pregnancy	31 + 0
GC109473-I2E04	singleton	healthy_pregnancy	24 + 3
GC109473-I2E05	singleton	healthy_pregnancy	31 + 4
GC109473-I2E06	singleton	healthy_pregnancy	28 + 4
GC109473-I2F01	singleton	healthy_pregnancy	31 + 4
GC109473-I2F02	singleton	healthy_pregnancy	24 + 2
GC109473-I2F03	singleton	healthy_pregnancy	30 + 0
GC109473-I2F04	singleton	healthy_pregnancy	32 + 2
GC109473-I2F05	singleton	healthy_pregnancy	28 + 6
GC109473-I2F06	singleton	healthy_pregnancy	30 + 4
GC109473-I2G01	singleton	healthy_pregnancy	25 + 5
GC109473-I2G02	singleton	healthy_pregnancy	33 + 0
GC109473-I2G03	singleton	healthy_pregnancy	30 + 0
GC109872-I1A07	singleton	healthy_pregnancy	NA
GC109872-I1A08	singleton	healthy_pregnancy	12 + 1
GC109872-I1A09	singleton	healthy_pregnancy	NA
GC109872-I1A10	singleton	healthy_pregnancy	11 + 1
GC109872-I1A11	singleton	healthy_pregnancy	13 + 1
GC109872-I1A12	singleton	healthy_pregnancy	13 + 1
GC109872-I1B07	singleton	healthy_pregnancy	NA
GC109872-I1B08	singleton	healthy_pregnancy	14 + 6
GC109872-I1B09	singleton	healthy_pregnancy	NA
GC109872-I1B10	singleton	healthy_pregnancy	12 + 5
GC109872-I1B11	singleton	healthy_pregnancy	12 + 0
GC109872-I1B12	singleton	healthy_pregnancy	12 + 3
GC109872-I1C07	singleton	healthy_pregnancy	NA
GC109872-I1C08	singleton	healthy_pregnancy	NA
GC109872-I1C09	singleton	healthy_pregnancy	12 + 4
GC109872-I1C10	singleton	healthy_pregnancy	13 + 4
GC109872-I1C11	singleton	healthy_pregnancy	11 + 4
GC109872-I1C12	singleton	healthy_pregnancy	12 + 0
GC109872-I1D07	singleton	healthy_pregnancy	NA
GC109872-I1D08	singleton	healthy_pregnancy	NA
GC109872-I1D09	singleton	healthy_pregnancy	11 + 0
GC109872-I1D10	singleton	healthy_pregnancy	13 + 2
GC109872-I1D11	singleton	healthy_pregnancy	12 + 6
GC109872-I1E07	singleton	healthy_pregnancy	14 + 3
GC109893-I2H03	singleton	healthy_pregnancy	12 + 0
GC110093-I2A03	singleton	healthy_pregnancy	13 + 6
GC110093-I2D02	singleton	healthy_pregnancy	12 + 5
GC110095-I2A10	singleton	healthy_pregnancy	13 + 6
GC110095-I2C08	singleton	healthy_pregnancy	13 + 1
GC110759-I1E05	singleton	healthy_pregnancy	12 + 1
GC110761-I1H10	singleton	healthy_pregnancy	16 + 0
GC110853-I2A07	singleton	healthy_pregnancy	11 + 6
GC110853-I2A08	singleton	healthy_pregnancy	12 + 6
GC110853-I2A09	singleton	healthy_pregnancy	12 + 1
GC110853-I2A10	singleton	healthy_pregnancy	12 + 0
GC110853-I2A11	singleton	healthy_pregnancy	11 + 5
GC110853-I2A12	singleton	healthy_pregnancy	NA
GC110853-I2B07	singleton	healthy_pregnancy	13 + 2
GC110853-I2B08	singleton	healthy_pregnancy	15 + 2
GC110853-I2B09	singleton	healthy_pregnancy	NA
GC110853-I2B10	singleton	healthy_pregnancy	13 + 4
GC110853-I2B11	singleton	healthy_pregnancy	12 + 4
GC110853-I2B12	singleton	healthy_pregnancy	NA
GC110853-I2C07	singleton	healthy_pregnancy	12 + 2
GC110853-I2C08	singleton	healthy_pregnancy	NA
GC110853-I2C09	singleton	healthy_pregnancy	NA
GC110853-I2C10	singleton	healthy_pregnancy	NA
GC110853-I2C11	singleton	healthy_pregnancy	12 + 3
GC110853-I2D08	singleton	healthy_pregnancy	13 + 4
GC110853-I2D09	singleton	healthy_pregnancy	10 + 6
GC110853-I2D10	singleton	healthy_pregnancy	12 + 4
GC110853-I2D11	singleton	healthy_pregnancy	11 + 5
GC110854-I2F10	singleton	healthy_pregnancy	12 + 3
GC110854-I2G11	singleton	healthy_pregnancy	12 + 5
GC110998-I2E04	singleton	healthy_pregnancy	12 + 3
GC110998-I2G03	singleton	healthy_pregnancy	12 + 6
GC110998-I2H01	singleton	healthy_pregnancy	13 + 0
GC111610-I2H02	singleton	healthy_pregnancy	13 + 3
GC111612-I2G10	singleton	healthy_pregnancy	13 + 3
GC111612-I2H07	singleton	healthy_pregnancy	13 + 1
GC111882-I2B04	singleton	healthy_pregnancy	14 + 0
GC111904-I2G03	singleton	healthy_pregnancy	12 + 4
GC112329-I2D06	singleton	healthy_pregnancy	11 + 0
GC112329-I2E02	singleton	healthy_pregnancy	12 + 5
GC112329-I2E04	singleton	healthy_pregnancy	9 + 3
GC112329-I2E05	singleton	healthy_pregnancy	13 + 6
GC112329-I2E06	singleton	healthy_pregnancy	12 + 4
GC112329-I2F01	singleton	healthy_pregnancy	13 + 3
GC112329-I2F02	singleton	healthy_pregnancy	11 + 2
GC112329-I2F03	singleton	healthy_pregnancy	12 + 0
GC112329-I2F04	singleton	healthy_pregnancy	12 + 0
GC112329-I2F05	singleton	healthy_pregnancy	12 + 2
GC112329-I2F06	singleton	healthy_pregnancy	12 + 1
GC112329-I2G01	singleton	healthy_pregnancy	13 + 2
GC112329-I2G02	singleton	healthy_pregnancy	12 + 0
GC112329-I2G03	singleton	healthy_pregnancy	15 + 2
GC112329-I2G05	singleton	healthy_pregnancy	12 + 3
GC112329-I2G06	singleton	healthy_pregnancy	13 + 0
GC112329-I2H01	singleton	healthy_pregnancy	14 + 0
GC112329-I2H02	singleton	healthy_pregnancy	11 + 6
GC112329-I2H03	singleton	healthy_pregnancy	12 + 6
GC112329-I2H05	singleton	healthy_pregnancy	12 + 5
GC112329-I2H06	singleton	healthy_pregnancy	NA
GC112425-I1A08	singleton	healthy_pregnancy	13 + 1
GC112425-I1C07	singleton	healthy_pregnancy	13 + 6
GC112425-I1C12	singleton	healthy_pregnancy	13 + 1
GC112425-I1D10	singleton	healthy_pregnancy	12 + 4
GC113151-I2B01	singleton	healthy_pregnancy	12 + 0
GC113635-I1D04	singleton	healthy_pregnancy	11 + 6
GC113646-I2E04	singleton	healthy_pregnancy	12 + 5
GC113646-I2H03	singleton	healthy_pregnancy	13 + 3
GC113647-I2B08	singleton	healthy_pregnancy	12 + 5
GC113647-I2C08	singleton	healthy_pregnancy	12 + 2
GC113648-I2F08	singleton	healthy_pregnancy	12 + 6
GC113648-I2G09	singleton	healthy_pregnancy	12 + 5
GC113648-I2H07	singleton	healthy_pregnancy	13 + 1
GC113744-I1A07	singleton	healthy_pregnancy	13 + 2
GC114381-I1A01	singleton	healthy_pregnancy	13 + 3
GC114381-I1D04	singleton	healthy_pregnancy	10 + 6
GC114382-I1G06	singleton	healthy_pregnancy	12 + 3
GC114382-I1H05	singleton	healthy_pregnancy	14 + 1
GC114706-I2A06	singleton	healthy_pregnancy	12 + 3
GC114930-I1G01	singleton	healthy_pregnancy	12 + 4
GC114930-I1G03	singleton	healthy_pregnancy	13 + 3
GC114930-I1H03	singleton	healthy_pregnancy	13 + 3
GC114931-I1A08	singleton	healthy_pregnancy	12 + 0
GC114932-I1G09	singleton	healthy_pregnancy	12 + 0
GC115242-I1F03	singleton	healthy_pregnancy	12 + 1
GC115343-I2G05	singleton	healthy_pregnancy	14 + 4
GC115367-I2F10	singleton	healthy_pregnancy	11 + 6
GC115506-I2G05	singleton	healthy_pregnancy	12 + 1
GC115767-I1H07	singleton	healthy_pregnancy	12 + 1
GC115784-I2F01	singleton	healthy_pregnancy	13 + 0
GC115784-I2G02	singleton	healthy_pregnancy	11 + 6
GC115786-I2G10	singleton	healthy_pregnancy	12 + 0
GC116046-I1G02	singleton	healthy_pregnancy	13 + 5
GC116046-I1G04	singleton	healthy_pregnancy	12 + 4
GC116048-I1C12	singleton	healthy_pregnancy	12 + 5
GC116048-I1E12	singleton	healthy_pregnancy	11 + 6
GC116167-I1E02	singleton	healthy_pregnancy	12 + 6
GC116168-I1B07	singleton	healthy_pregnancy	12 + 1
GC116168-I1C07	singleton	healthy_pregnancy	12 + 1
GC117451-I1C02	singleton	healthy_pregnancy	12 + 1
GC117451-I1D03	singleton	healthy_pregnancy	12 + 0
GC117453-I1C10	singleton	healthy_pregnancy	14 + 3
GC117565-I1B04	singleton	healthy_pregnancy	13 + 2
GC117570-I1G05	singleton	healthy_pregnancy	12 + 4
GC118546-I1E03	singleton	healthy_pregnancy	12 + 0
GC118546-I1H04	singleton	healthy_pregnancy	12 + 2
GC118547-I1B09	singleton	healthy_pregnancy	13 + 1
GC118547-I1C07	singleton	healthy_pregnancy	13 + 3
GC118548-I1G07	singleton	healthy_pregnancy	14 + 0
GC119542-I2B02	singleton	healthy_pregnancy	14 + 5
GC119542-I2C02	singleton	healthy_pregnancy	13 + 2
GC119542-I2D01	singleton	healthy_pregnancy	13 + 6
GC119542-I2D02	singleton	healthy_pregnancy	12 + 1
GC119543-I2E01	singleton	healthy_pregnancy	13 + 0
GC119544-I2B09	singleton	healthy_pregnancy	12 + 6
GC119545-I2G10	singleton	healthy_pregnancy	12 + 4
GC120171-I2C10	singleton	healthy_pregnancy	11 + 6
GC120855-I2A07	singleton	healthy_pregnancy	12 + 0
GC120855-I2C09	singleton	healthy_pregnancy	12 + 1
GC122358-I2F12	singleton	healthy_pregnancy	13 + 2
GC123115-I1A09	singleton	healthy_pregnancy	12 + 1
GC123115-I1D08	singleton	healthy_pregnancy	12 + 0
GC123620-I2E10	singleton	healthy_pregnancy	11 + 5
GC123649-I1D08	singleton	healthy_pregnancy	12 + 5
GC123651-I1H11	singleton	healthy_pregnancy	12 + 4
GC123763-I1A05	singleton	healthy_pregnancy	12 + 0
GC123765-I1A08	singleton	healthy_pregnancy	12 + 2
GC123834-I1D07	singleton	healthy_pregnancy	12 + 6
GC124228-I2F03	singleton	healthy_pregnancy	12 + 6
GC124329-I2E02	singleton	healthy_pregnancy	12 + 5
GC124781-I1C05	singleton	healthy_pregnancy	13 + 6
GC087194-ARB07	singleton	miscarriage	11 + 4	not specified
GC095627-ARD02	singleton	miscarriage	12 + 1	14
GC095907-ARG06	singleton	miscarriage	12 + 1	13
GC096715-ARD09	singleton	miscarriage	NA	10
GC096955-I1B05	singleton	miscarriage	13 + 4	not specified
GC096955-I1D01	singleton	miscarriage	12 + 0	12
GC097245-I1A07	singleton	miscarriage	11 + 0	11
GC099239-I2B04	singleton	miscarriage	13 + 4	not specified
GC100381-I1C11	singleton	miscarriage	10 + 0	14
GC102006-I2A09	singleton	miscarriage	12 + 1	15
GC102036-I1B07	singleton	miscarriage	12 + 6	16
GC102342-I2B04	singleton	miscarriage	NA	not specified
GC103012-I2A11	singleton	miscarriage	10 + 6	not specified
GC107021-I1E11	singleton	miscarriage	11 + 3	16
GC107476-I2F02	singleton	miscarriage	12 + 0	not specified
GC107773-I2G08	singleton	miscarriage	11 + 0	11
GC109314-I1F03	singleton	miscarriage	12 + 0	13 + 2
GC109324-I2B11	singleton	miscarriage	NA	12
GC110638-I2F07	singleton	miscarriage	12 + 1	not specified
GC111600-I1C01	singleton	miscarriage	12 + 5	12 + 5
GC112067-I1G02	singleton	miscarriage	11 + 4	13
GC112328-I2A04	singleton	miscarriage	11 + 6	17
GC113278-I1B08	singleton	miscarriage	13 + 3	14 + 3
GC113405-I1C01	singleton	miscarriage	13 + 0	16
GC113648-I2F11	singleton	miscarriage	12 + 6	17
GC114502-I1A01	singleton	miscarriage	12 + 0	12
GC117451-I1A03	singleton	miscarriage	10 + 6	not specified
GC117625-I1A11	singleton	miscarriage	13 + 2	17
GC117657-I1F02	singleton	miscarriage	NA	not specified
GC118819-I2C08	singleton	miscarriage	12 + 2	17
GC119115-I2B09	singleton	miscarriage	12 + 0	16
GC120756-I1D03	singleton	miscarriage	12 + 2	18
GC122131-I2F08	singleton	miscarriage	11 + 5	14
GC122358-I2H11	singleton	miscarriage	12 + 4	18
GC123664-I2D09	singleton	miscarriage	12 + 3	not specified
GC123670-I1B02	singleton	miscarriage	12 + 2	18+2
GC123950-I1H02	singleton	miscarriage	12 + 1	not specified
GC124264-I1F07	singleton	miscarriage	12 + 3	not specified
GC124650-I1H08	singleton	miscarriage	13 + 4	not specified
GC126240-I1C03	singleton	miscarriage	NA	not specified
GC127300-I1C12	singleton	miscarriage	11 + 4	18
GC127447-I2D02	singleton	miscarriage	12 + 4	14
GC127750-I2C11	singleton	miscarriage	NA	not specified
GC128956-I2C05	singleton	miscarriage	NA	12
GC106002-I1B01	singleton	preeclampsia	27 + 5
GC107024-I2E01	singleton	preeclampsia	28 + 4
GC107282-I1D11	singleton	preeclampsia	26 + 3
GC107469-I1A01	singleton	preeclampsia	30 + 3
GC107477-I2E07	singleton	preeclampsia	33 + 0
GC107478-I2F07	singleton	preeclampsia	33 + 0
GC113935-I1A07	singleton	preeclampsia	32 + 5
GC113936-I1H10	singleton	preeclampsia	33 + 1
GC115236-I2E07	singleton	preeclampsia	29 + 6
GC118639-I2C07	singleton	preeclampsia	28 + 2
GC119101-I1E01	singleton	preeclampsia	30 + 1
GC120172-I2G07	singleton	preeclampsia	29 + 3
GC120759-I1F11	singleton	preeclampsia	32 + 6
GC124260-I1E02	singleton	preeclampsia	24 + 6
GC124328-I2D01	singleton	preeclampsia	30 + 4
GC124752-I1E02	singleton	preeclampsia	30 + 5
GC124752-I1E03	singleton	preeclampsia	30 + 4
GC124752-I1F03	singleton	preeclampsia	28 + 3
GC087860-ARH02	twin	vanishing_twin	9 + 5
GC090521-ARB12	twin	vanishing_twin	11 + 5
GC091595-ARA02	twin	vanishing_twin	13 + 5
GC091595-ARC01	twin	vanishing_twin	13 + 6
GC091595-ARC05	twin	vanishing_twin	12 + 4
GC091851-ARF06	twin	vanishing_twin	11 + 1
GC092268-ARF06	twin	vanishing_twin	13 + 0
GC092403-ARF07	twin	vanishing_twin	14 + 4
GC093172-ARA01	twin	vanishing_twin	15 + 6
GC093831-ARD10	twin	vanishing_twin	14 + 1
GC094204-ARG11	twin	vanishing_twin	12 + 2
GC095183-ARC12	twin	vanishing_twin	11 + 6
GC096289-ARG05	twin	vanishing_twin	12 + 3
GC096295-ARA07	twin	vanishing_twin	10 + 2
GC097734-ARC07	twin	vanishing_twin	12 + 3
GC099239-I2C01	twin	vanishing_twin	12 + 4
GC099736-I1A02	twin	vanishing_twin	12 + 2
GC100281-I1F07	twin	vanishing_twin	13 + 6
GC100281-I1G09	twin	vanishing_twin	7 + 5
GC100427-I2B03	twin	vanishing_twin	11 + 3
GC100433-I2F04	twin	vanishing_twin	NA
GC100529-I1H05	twin	vanishing_twin	11 + 5
GC100970-I1G12	twin	vanishing_twin	12 + 1
GC101097-I1H01	twin	vanishing_twin	12 + 0
GC101377-I2F02	twin	vanishing_twin	12 + 6
GC101524-I1H08	twin	vanishing_twin	12 + 2
GC101536-I2B05	twin	vanishing_twin	12 + 1
GC101864-I2G09	twin	vanishing_twin	12 + 0
GC102954-I1F12	twin	vanishing_twin	12 + 0
GC103926-I1H11	twin	vanishing_twin	12 + 1
GC104501-I1D11	twin	vanishing_twin	12 + 3
GC106003-I1G01	twin	vanishing_twin	12 + 6
GC106259-I1E01	twin	vanishing_twin	13 + 2
GC107025-I2E02	twin	vanishing_twin	11 + 6
GC107048-I2D07	twin	vanishing_twin	11 + 6
GC107276-I2B09	twin	vanishing_twin	14 + 3
GC107282-I1A07	twin	vanishing_twin	16 + 1
GC107293-I2E09	twin	vanishing_twin	11 + 6
GC107646-I2D02	twin	vanishing_twin	12 + 1
GC107647-I2G04	twin	vanishing_twin	12 + 0
GC107949-I1D05	twin	vanishing_twin	12 + 4
GC108389-I2F06	twin	vanishing_twin	12 + 2
GC108693-I1C12	twin	vanishing_twin	12 + 6
GC108786-I1G12	twin	vanishing_twin	13 + 1
GC108993-I1B03	twin	vanishing_twin	13 + 0
GC109870-I1C02	twin	vanishing_twin	12 + 1
GC110095-I2B10	twin	vanishing_twin	12 + 1
GC110297-I1G04	twin	vanishing_twin	12 + 3
GC110451-I1B03	twin	vanishing_twin	11 + 6
GC110453-I1A08	twin	vanishing_twin	11 + 0
GC110465-I2F10	twin	vanishing_twin	12 + 6
GC110669-I1C01	twin	vanishing_twin	11 + 2
GC111571-I1E02	twin	vanishing_twin	11 + 6
GC111696-I1A05	twin	vanishing_twin	13 + 4
GC112233-I1C02	twin	vanishing_twin	12 + 1
GC112329-I2H04	twin	vanishing_twin	11 + 2
GC112329-I2H04	twin	vanishing_twin	NA
GC112331-I2F08	twin	vanishing_twin	13 + 0
GC112416-I2F01	twin	vanishing_twin	12 + 5
GC112807-I1B02	twin	vanishing_twin	12 + 2
GC112809-I1B12	twin	vanishing_twin	12 + 0
GC113154-I2F10	twin	vanishing_twin	12 + 0
GC113635-I1A01	twin	vanishing_twin	11 + 6
GC113731-I2F05	twin	vanishing_twin	12 + 0
GC113743-I1E01	twin	vanishing_twin	21 + 0
GC114195-I1H10	twin	vanishing_twin	15 + 3
GC114512-I2B09	twin	vanishing_twin	12 + 2
GC115343-I2G03	twin	vanishing_twin	15 + 2
GC115349-I1B11	twin	vanishing_twin	10 + 6
GC115793-I1A10	twin	vanishing_twin	15 + 3
GC115988-I1F07	twin	vanishing_twin	12 + 0
GC116045-I1D06	twin	vanishing_twin	12 + 5
GC116541-I1D03	twin	vanishing_twin	13 + 0
GC116838-I2B10	twin	vanishing_twin	12 + 3
GC117658-I1A07	twin	vanishing_twin	16 + 4
GC117769-I2A07	twin	vanishing_twin	12 + 6
GC118220-I1E01	twin	vanishing_twin	12 + 5
GC118296-I2E03	twin	vanishing_twin	12 + 3
GC118817-I2G06	twin	vanishing_twin	13 + 0
GC120170-I2F05	twin	vanishing_twin	12 + 4
GC120849-I1A07	twin	vanishing_twin	12 + 1
GC120849-I1C09	twin	vanishing_twin	12 + 1
GC121056-I1B06	twin	vanishing_twin	12 + 4
GC122074-I2F12	twin	vanishing_twin	16 + 1
GC122745-I2E07	twin	vanishing_twin	13 + 1
GC123764-I1H01	twin	vanishing_twin	13 + 0
GC123950-I1H02	twin	vanishing_twin	12 + 1
GC123952-I1H10	twin	vanishing_twin	11 + 3
GC124258-I1H06	twin	vanishing_twin	NA
GC124782-I1E01	twin	vanishing_twin	14 + 0
GC124836-I2A06	twin	vanishing_twin	12 + 2
GC124837-I2G06	twin	vanishing_twin	14 + 1
GC124997-I1G05	twin	vanishing_twin	12 + 4
GC125692-I2C05	twin	vanishing_twin	14 + 6
GC125758-I2F12	twin	vanishing_twin	11 + 6
GC126288-I2E08	twin	vanishing_twin	14 + 2
GC126593-I1H10	twin	vanishing_twin	14 + 5
GC126939-I2C10	twin	vanishing_twin	12 + 1
GC127449-I2A08	twin	vanishing_twin	14 + 6
GC127450-I2E08	twin	vanishing_twin	12 + 4
GC127750-I2C09	twin	vanishing_twin	11 + 6
GC127768-I1B11	twin	vanishing_twin	11 + 5

## Sheet: Data7_Preeclamp_matchedCtrls
GC_code	Study_Category	Case_Ctrl	Self-reported Ancestry	Smoking.history (self-reported)	Chorionicity	Maternal.age.conception	Height	Weight.preconception	BMI	Gestationa.age.sampling.weeks	Gestationa.age.sampling.days
GC106002-I1B01	preg_preeclampsia_diagnosis	Case	White	Non-active	Singleton	40-45	158	107.5	43.1	26W 3D	185
GC107024-I2E01	preg_preeclampsia_diagnosis	Case	White	Never	Singleton	40-45	165	65.4	24	28W 4D	200
GC107282-I1D11	preg_preeclampsia_diagnosis	Case	White	Never	Singleton	30-35	164	55	20.5	26W 3D	185
GC107469-I1A01	preg_preeclampsia_diagnosis	Case	White	Never	Singleton	35-40	168	61	21.6	30W 5D	215
GC107477-I2E07	preg_preeclampsia_diagnosis	Case	White	Never	Singleton	35-40	172	61	20.6	33w0d	231
GC107478-I2F07	preg_preeclampsia_diagnosis	Case	White	Never	Singleton	35-40	172	61	20.6	33W 0D	231
GC113935-I1A07	preg_preeclampsia_diagnosis	Case	White	Never	Singleton	25-30	178	64	20.2	32W 5D	229
GC113936-I1H10	preg_preeclampsia_diagnosis	Case	White	Never	Singleton	25-30	186	62	17.9	33W 1D	232
GC115236-I2E07	preg_preeclampsia_diagnosis	Case	White	Never	Singleton	30-35	180	87	26.9	29W 6D	209
GC118639-I2C07	preg_preeclampsia_diagnosis	Case	White	NA	Singleton	25-30	153	66	28.2	28W 2D	198
GC119101-I1E01	preg_preeclampsia_diagnosis	Case	White	Never	Singleton	25-30	169	65	22.8	30W 1D	211
GC120172-I2G07	preg_preeclampsia_diagnosis	Case	White	Stopped	Singleton	25-30	172	90	30.4	29W 3D	206
GC120759-I1F11	preg_preeclampsia_diagnosis	Case	White	NA	Singleton	25-30	160	76	29.7	32w6d	230
GC124260-I1E02	preg_preeclampsia_diagnosis	Case	White	NA	Singleton	30-35	162	72	33.7	30W 5D	215
GC124328-I2D01	preg_preeclampsia_diagnosis	Case	White	Never	Singleton	30-35	73.0	168	25.9	30W 4D	214
GC124752-I1E02	preg_preeclampsia_diagnosis	Case	White	NA	Singleton	30-35	162	72	33.7	30W 5D	215
GC124752-I1E03	preg_preeclampsia_diagnosis	Case	White	Never	Singleton	30-35	161	55	21.2	30W 4D	214
GC124752-I1F03	preg_preeclampsia_diagnosis	Case	White	Never	Singleton	25-30	163	54	20.3	28W 3D	199
GC109472-I2A01	preg_control_agematched	Ctrl	White	Never	Singleton	25-30	162	72	27.4	32W 3D	227
GC109472-I2A02	preg_control_agematched	Ctrl	White	Non-active	Singleton	25-30	172	127	42.9	33W 1D	232
GC109472-I2A03	preg_control_agematched	Ctrl	White	Never	Singleton	20-25	153	60	25.6	27W 2D	191
GC109472-I2A04	preg_control_agematched	Ctrl	White	Never	Singleton	30-35	162	51	19.4	28W 0D	196
GC109472-I2A05	preg_control_agematched	Ctrl	White	Never	Singleton	25-30	170	72	24.9	20W 5D	145
GC109472-I2A06	preg_control_agematched	Ctrl	White	Never	Singleton	25-30	161	77	29.7	33W 3D	234
GC109472-I2B01	preg_control_agematched	Ctrl	White	Never	Singleton	25-30	173	56	18.7	31W 3D	220
GC109472-I2B02	preg_control_agematched	Ctrl	Asian	Never	Singleton	30-35	155	53	22.1	32W 2D	226
GC109472-I2B03	preg_control_agematched	Ctrl	White	Never	Singleton	25-30	179	63	19.7	30W 2D	212
GC109472-I2B04	preg_control_agematched	Ctrl	White	Never	Singleton	30-35	163	49	18.4	34W 1D	239
GC109472-I2B05	preg_control_agematched	Ctrl	White	Never	Singleton	30-35	181	95	29	30W 3D	213
GC109472-I2B06	preg_control_agematched	Ctrl	White	Never	Singleton	30-35	162	59	22.5	25W 3D	178
GC109472-I2C01	preg_control_agematched	Ctrl	White	Never	Singleton	30-35	170	60	20.8	25W 2D	177
GC109472-I2C02	preg_control_agematched	Ctrl	White	Never	Singleton	25-30	168	88	31.2	28W 4D	200
GC109472-I2C03	preg_control_agematched	Ctrl	White	Never	Singleton	30-35	170	82	28.4	30W 0D	210
GC109473-I2E01	preg_control_agematched	Ctrl	White	Never	Singleton	25-30	165	51	18.7	28W 2D	198
GC109473-I2E02	preg_control_agematched	Ctrl	White	Non-active	Singleton	30-35	177	68	21.7	28W 4D	200
GC109473-I2E03	preg_control_agematched	Ctrl	White	Never	Singleton	25-30	170	80	27.7	31W 0D	217
GC109473-I2E04	preg_control_agematched	Ctrl	White	Active	Singleton	35-40	176	81.3	26.2	24W 3D	171
GC109473-I2E05	preg_control_agematched	Ctrl	White	Never	Singleton	25-30	159	47	18.6	31W 4D	221
GC109473-I2E06	preg_control_agematched	Ctrl	White	Never	Singleton	30-35	172	76	25.7	28W 4D	200
GC109473-I2F01	preg_control_agematched	Ctrl	White	Never	Singleton	30-35	165	51	18.7	31W 4D	221
GC109473-I2F02	preg_control_agematched	Ctrl	White	Never	Singleton	35-40	176	78.8	25.4	24W 2D	170
GC109473-I2F03	preg_control_agematched	Ctrl	White	Never	Singleton	35-40	175	54	17.6	30W 0D	210
GC109473-I2F04	preg_control_agematched	Ctrl	Asian	Never	Singleton	20-25	152	50	21.6	32W 2D	226
GC109473-I2F05	preg_control_agematched	Ctrl	White	Never	Singleton	25-30	168	94	33.3	28W 6D	202
GC109473-I2F06	preg_control_agematched	Ctrl	White	Never	Singleton	30-35	161	95	36.6	30W 4D	214
GC109473-I2G01	preg_control_agematched	Ctrl	White	Never	Singleton	35-40	157	72	29.2	25W 5D	180
GC109473-I2G02	preg_control_agematched	Ctrl	White	Never	Singleton	30-35	165	57	20.9	33W 0D	231
GC109473-I2G03	preg_control_agematched	Ctrl	Arabic	Never	Singleton	30-35	157	82	33.3	30W 0D	210

## Sheet: Data8_Preeclamp_498celltypes
.y.	group1	group2	n1	n2	statistic	p	foldchange	cell_type	p.adj	diffranked
rank	control	case	30	18	60	8.09e-06	0.680424143556281	T.cell.Lymph_Node.Tabula.Sapiens	0.00401264	Down
rank	control	case	30	18	443.5	0.000229	3.45633802816901	intermediate.monocyte.Spleen.Tabula.Sapiens	0.010292	Up
rank	control	case	30	18	92	0.000157	0.609556313993174	naive.regulatory.T.cell.Thymus.Tabula.Sapiens	0.010292	Down
rank	control	case	30	18	94	0.000185	0.541870824053452	CD8.positive..alpha.beta.cytotoxic.T.cell.Thymus.Tabula.Sapiens	0.010292	Down
rank	control	case	30	18	86	9.3e-05	0.684187902978201	naive.thymus.derived.CD4.positive..alpha.beta.T.cell.Spleen.Tabula.Sapiens	0.010292	Down
rank	control	case	30	18	96.5	0.000229	0.650052798310454	type.I.NK.T.cell.Spleen.Tabula.Sapiens	0.010292	Down
rank	control	case	30	18	82	6.5e-05	0.651294851794072	CD8.positive..alpha.beta.T.cell.Large_Intestine.Tabula.Sapiens	0.010292	Down
rank	control	case	30	18	101	0.000332	0.706537253782472	CD8.positive..alpha.beta.T.cell.Small_Intestine.Tabula.Sapiens	0.010292	Down
rank	control	case	30	18	99	0.000282	0.78782722513089	CD8.positive..alpha.beta.T.cell.Salivary_Gland.Tabula.Sapiens	0.010292	Down
rank	control	case	30	18	99.5	0.000294	0.799470684039088	type.I.NK.T.cell.Lymph_Node.Tabula.Sapiens	0.010292	Down
rank	control	case	30	18	99.5	0.000293	0.767065868263473	effector.CD8.positive..alpha.beta.T.cell.Lymph_Node.Tabula.Sapiens	0.010292	Down
rank	control	case	30	18	450.5	0.000126	1.38107213765718	erythrocyte.Liver.Tabula.Sapiens	0.010292	Up
rank	control	case	30	18	458.5	6.24e-05	1.5779953620201	neutrophil.Bone_Marrow.Tabula.Sapiens	0.010292	Up
rank	control	case	30	18	101	0.000332	0.891038506417736	myofibroblast.cell.Fat.Tabula.Sapiens	0.010292	Down
rank	control	case	30	18	93	0.00017	0.890545533579657	vascular.associated.smooth.muscle.cell.Thymus.Tabula.Sapiens	0.010292	Down
rank	control	case	30	18	442	0.000259	1.05198075545092	neutrophil.Liver.Tabula.Sapiens	0.010292	Up
rank	control	case	30	18	103	0.000391	0.765312701482914	effector.CD4.positive..alpha.beta.T.cell.Lymph_Node.Tabula.Sapiens	0.011408	Down
rank	control	case	30	18	110.5	0.000708	0.884927066450567	myometrial.cell.Uterus.Tabula.Sapiens	0.0184825263157895	Down
rank	control	case	30	18	110	0.00068	0.889556614144375	epithelial.cell.Prostate.Tabula.Sapiens	0.0184825263157895	Down
rank	control	case	30	18	114	0.000926	0.858121827411168	endothelial.cell.Uterus.Tabula.Sapiens	0.0225089523809524	Down
rank	control	case	30	18	114.5	0.000953	0.947909081963987	fibroblast.Uterus.Tabula.Sapiens	0.0225089523809524	Down
rank	control	case	30	18	115	0.001	0.765011010521165	CD4.positive..alpha.beta.T.cell.Small_Intestine.Tabula.Sapiens	0.0225454545454545	Down
rank	control	case	30	18	117.5	0.00121	0.583728036669213	T.follicular.helper.cell.Thymus.Tabula.Sapiens	0.0260939130434783	Down
rank	control	case	30	18	119.5	0.0014	0.675397667020148	CD8.positive..alpha.beta.memory.T.cell.Spleen.Tabula.Sapiens	0.0289333333333333	Down
rank	control	case	30	18	123.5	0.00187	0.676342336479011	CD8.positive..alpha.beta.memory.T.cell.Skin.Tabula.Sapiens	0.0309173333333333	Down
rank	control	case	30	18	417	0.00181	1.36680577849117	B.cell.Salivary_Gland.Tabula.Sapiens	0.0309173333333333	Up
rank	control	case	30	18	123.5	0.00187	0.843956953642384	vascular.associated.smooth.muscle.cell.Uterus.Tabula.Sapiens	0.0309173333333333	Down
rank	control	case	30	18	123.5	0.00187	0.868724832214765	melanocyte.Eye.Tabula.Sapiens	0.0309173333333333	Down
rank	control	case	30	18	417	0.0018	1.10996188055909	placenta.AFP.ALB.positive.cells.placenta.Fetal.Atlas	0.0309173333333333	Up
rank	control	case	30	18	121	0.00156	0.932777262897745	basal.cell.of.prostate.epithelium.Prostate.Tabula.Sapiens	0.0309173333333333	Down
rank	control	case	30	18	124.5	0.00201	0.556304347826087	CD8.positive..alpha.beta.cytotoxic.T.cell.Skin.Tabula.Sapiens	0.03216	Down
rank	control	case	30	18	125.5	0.00216	0.702552504038772	CD4.positive..alpha.beta.T.cell.Large_Intestine.Tabula.Sapiens	0.03348	Down
rank	control	case	30	18	126	0.00224	0.798651315789474	endothelial.cell.Pancreas.Tabula.Sapiens	0.0336678787878788	Down
rank	control	case	30	18	127	0.00241	0.808860055607044	endothelial.cell.Skin.Tabula.Sapiens	0.0351576470588235	Down
rank	control	case	30	18	410.5	0.00287	1.3054573405073	monocyte.Bone_Marrow.Tabula.Sapiens	0.040672	Up
rank	control	case	30	18	130.5	0.00307	0.712696747114376	naive.thymus.derived.CD4.positive..alpha.beta.T.cell.Lymph_Node.Tabula.Sapiens	0.0411545945945946	Down
rank	control	case	30	18	130.5	0.00307	0.811272654849632	pericyte.Lung.Tabula.Sapiens	0.0411545945945946	Down
rank	control	case	30	18	131	0.00318	0.858003492433062	goblet.cell.Small_Intestine.Tabula.Sapiens	0.0415073684210526	Down
rank	control	case	30	18	132	0.00341	0.663694748772195	mast.cell.Skin.Tabula.Sapiens	0.042284	Down
rank	control	case	30	18	132	0.00341	0.791551435951983	cardiac.endothelial.cell.Heart.Tabula.Sapiens	0.042284	Down
rank	control	case	30	18	132.5	0.00352	0.75	T.cell.Mammary.Tabula.Sapiens	0.0425834146341463	Down
rank	control	case	30	18	133	0.00365	0.89672520170859	pancreatic.stellate.cell.Pancreas.Tabula.Sapiens	0.0431047619047619	Down
rank	control	case	30	18	406	0.0039	1.87734056987788	neutrophil.Blood.Tabula.Sapiens	0.0449860465116279	Up
rank	control	case	30	18	134.5	0.00403	0.849644473173885	endothelial.cell.Trachea.Tabula.Sapiens	0.0454290909090909	Down
rank	control	case	30	18	135	0.00417	0.771655328798186	regulatory.T.cell.Lymph_Node.Tabula.Sapiens	0.0455897872340425	Down
rank	control	case	30	18	404.5	0.00432	2.00368098159509	neutrophil.Lymph_Node.Tabula.Sapiens	0.0455897872340425	Up
rank	control	case	30	18	135.5	0.00431	0.92620344151601	pericyte.Vasculature.Tabula.Sapiens	0.0455897872340425	Down
rank	control	case	30	18	137	0.00477	0.670556061987238	CD8.positive..alpha.beta.T.cell.Prostate.Tabula.Sapiens	0.04929	Down
rank	control	case	30	18	138.5	0.00527	0.70692139054181	T.cell.Fat.Tabula.Sapiens	0.053345306122449	Not Sig
rank	control	case	30	18	139	0.00544	0.861694163316235	muscle.cell.Skin.Tabula.Sapiens	0.0539648	Not Sig
rank	control	case	30	18	139.5	0.00562	0.927020227432827	cardiac.muscle.cell.Heart.Tabula.Sapiens	0.0546572549019608	Not Sig
rank	control	case	30	18	398	0.00577	1.51994743758213	leukocyte.Fat.Tabula.Sapiens	0.0550369230769231	Not Sig
rank	control	case	30	18	399	0.0062	1.36339920948617	macrophage.Kidney.Tabula.Sapiens	0.0578065454545455	Not Sig
rank	control	case	30	18	141.5	0.0064	0.821061180292366	DN1.thymic.pro.T.cell.Thymus.Tabula.Sapiens	0.0578065454545455	Not Sig
rank	control	case	30	18	141.5	0.00641	0.858651645837001	endothelial.cell.of.artery.Thymus.Tabula.Sapiens	0.0578065454545455	Not Sig
rank	control	case	30	18	398	0.00659	2.78778135048232	CD8.positive..alpha.beta.T.cell.Spleen.Tabula.Sapiens	0.0583685714285714	Not Sig
rank	control	case	30	18	142.5	0.00683	0.746725784447476	CD4.positive..alpha.beta.memory.T.cell.Blood.Tabula.Sapiens	0.0593518644067797	Not Sig
rank	control	case	30	18	143	0.00705	0.837379500295101	CD4.positive.helper.T.cell.Thymus.Tabula.Sapiens	0.0593518644067797	Not Sig
rank	control	case	30	18	143	0.00706	0.913159652638611	pericyte.Bladder.Tabula.Sapiens	0.0593518644067797	Not Sig
rank	control	case	30	18	396.5	0.00728	1.6945657694261	neutrophil.Lung.Tabula.Sapiens	0.0601813333333333	Not Sig
rank	control	case	30	18	396	0.00752	1.47631578947368	T.cell.Eye.Tabula.Sapiens	0.0611224615384615	Not Sig
rank	control	case	30	18	145	0.00801	0.865525936599424	innate.lymphoid.cell.Thymus.Tabula.Sapiens	0.0611224615384615	Not Sig
rank	control	case	30	18	145	0.00801	0.875993640699523	vein.endothelial.cell.Thymus.Tabula.Sapiens	0.0611224615384615	Not Sig
rank	control	case	30	18	395	0.00801	1.07050206733609	innate.lymphoid.cell.intestine.Fetal.Atlas	0.0611224615384615	Not Sig
rank	control	case	30	18	145	0.00796	0.96548281819927	cardiac.muscle.cell.heart.Fetal.Atlas	0.0611224615384615	Not Sig
rank	control	case	30	18	394.5	0.00825	2.328	hematopoietic.stem.cell.Spleen.Tabula.Sapiens	0.062	Not Sig
rank	control	case	30	18	146.5	0.0088	0.925765393876849	fibroblast.Fat.Tabula.Sapiens	0.0651462686567164	Not Sig
rank	control	case	30	18	147	0.00908	0.803121801432958	B.cell.Lymph_Node.Tabula.Sapiens	0.0652707246376812	Not Sig
rank	control	case	30	18	147	0.00905	0.949492920976002	conjunctival.epithelial.cell.Eye.Tabula.Sapiens	0.0652707246376812	Not Sig
rank	control	case	30	18	392.5	0.00935	1.15785744060025	erythrocyte.Spleen.Tabula.Sapiens	0.0662514285714286	Not Sig
rank	control	case	30	18	148.5	0.00997	0.877096057745697	pericyte.Uterus.Tabula.Sapiens	0.0686822222222222	Not Sig
rank	control	case	30	18	148.5	0.00995	0.94360728296952	sympathetic.neuron.adrenal.gland.Fetal.Atlas	0.0686822222222222	Not Sig
rank	control	case	30	18	391	0.0103	1.23407601572739	erythrocyte.Bone_Marrow.Tabula.Sapiens	0.0699835616438356	Not Sig
rank	control	case	30	18	150	0.0109	0.872370407649723	endothelial.cell.of.lymphatic.vessel.Thymus.Tabula.Sapiens	0.070212987012987	Not Sig
rank	control	case	30	18	149.5	0.0106	0.775155279503106	CD4.positive.helper.T.cell.Salivary_Gland.Tabula.Sapiens	0.070212987012987	Not Sig
rank	control	case	30	18	150	0.0109	0.891323024054983	mucus.secreting.cell.Trachea.Tabula.Sapiens	0.070212987012987	Not Sig
rank	control	case	30	18	390	0.0109	1.16280074028378	myeloid.cell.placenta.Fetal.Atlas	0.070212987012987	Not Sig
rank	control	case	30	18	389	0.0116	1.23871673350346	CD4.positive..alpha.beta.T.cell.Salivary_Gland.Tabula.Sapiens	0.0728303797468354	Not Sig
rank	control	case	30	18	151	0.0116	0.907900677200903	club.cell.Lung.Tabula.Sapiens	0.0728303797468354	Not Sig
rank	control	case	30	18	388.5	0.012	1.3372612759041	classical.monocyte.Blood.Tabula.Sapiens	0.0734814814814815	Not Sig
rank	control	case	30	18	388.5	0.012	1.06945380984491	bipolar.neuron.eye.Fetal.Atlas	0.0734814814814815	Not Sig
rank	control	case	30	18	388	0.0123	2.29090909090909	dendritic.cell.Thymus.Tabula.Sapiens	0.0744	Not Sig
rank	control	case	30	18	152.5	0.0127	0.779173664763185	CD8.positive..alpha.beta.cytokine.secreting.effector.T.cell.Blood.Tabula.Sapiens	0.0758939759036144	Not Sig
rank	control	case	30	18	153.5	0.0135	0.779334500875657	T.cell.Uterus.Tabula.Sapiens	0.0797142857142857	Not Sig
rank	control	case	30	18	154	0.0139	0.754632587859425	B.cell.Thymus.Tabula.Sapiens	0.0801674418604651	Not Sig
rank	control	case	30	18	154	0.0139	0.699225663716814	mature.NK.T.cell.Skin.Tabula.Sapiens	0.0801674418604651	Not Sig
rank	control	case	30	18	154.5	0.0143	0.907685332124235	paneth.cell.of.epithelium.of.small.intestine.Small_Intestine.Tabula.Sapiens	0.0815264367816092	Not Sig
rank	control	case	30	18	384	0.0155	2.53481481481481	CD4.positive..alpha.beta.T.cell.Trachea.Tabula.Sapiens	0.0823148936170213	Not Sig
rank	control	case	30	18	156	0.0156	0.768394048229862	CD8.positive..alpha.beta.T.cell.Blood.Tabula.Sapiens	0.0823148936170213	Not Sig
rank	control	case	30	18	155.5	0.0152	0.875512295081967	monocyte.Large_Intestine.Tabula.Sapiens	0.0823148936170213	Not Sig
rank	control	case	30	18	156	0.0156	0.946543886233827	fibroblast.Thymus.Tabula.Sapiens	0.0823148936170213	Not Sig
rank	control	case	30	18	384.5	0.0152	1.33155258764608	neutrophil.Salivary_Gland.Tabula.Sapiens	0.0823148936170213	Not Sig
rank	control	case	30	18	385	0.0147	1.04993608862378	ciliated.epithelial.cell.lung.Fetal.Atlas	0.0823148936170213	Not Sig
rank	control	case	30	18	156	0.0156	0.978579812206573	macroglial.cell.cerebellum.Fetal.Atlas	0.0823148936170213	Not Sig
rank	control	case	30	18	383	0.0166	1.60818844643859	neutrophil.Fat.Tabula.Sapiens	0.0866694736842105	Not Sig
rank	control	case	30	18	382	0.0175	1.6848	mature.NK.T.cell.Lung.Tabula.Sapiens	0.0894845360824742	Not Sig
rank	control	case	30	18	158	0.0175	0.983439860546194	enterocyte.of.epithelium.of.large.intestine.Large_Intestine.Tabula.Sapiens	0.0894845360824742	Not Sig
rank	control	case	30	18	381.5	0.0181	1.548669527897	CD4.positive.helper.T.cell.Skin.Tabula.Sapiens	0.0916081632653061	Not Sig
rank	control	case	30	18	379.5	0.0202	1.04461605394823	intestinal.tuft.cell.Large_Intestine.Tabula.Sapiens	0.10120404040404	Not Sig
rank	control	case	30	18	162	0.022	0.872233606557377	capillary.endothelial.cell.Thymus.Tabula.Sapiens	0.108039603960396	Not Sig
rank	control	case	30	18	162	0.022	0.91793041926851	retinal.blood.vessel.endothelial.cell.Eye.Tabula.Sapiens	0.108039603960396	Not Sig
rank	control	case	30	18	162.5	0.0227	0.797147746719909	memory.B.cell.Spleen.Tabula.Sapiens	0.10902641509434	Not Sig
rank	control	case	30	18	163	0.0233	0.841943912210416	capillary.endothelial.cell.Lung.Tabula.Sapiens	0.10902641509434	Not Sig
rank	control	case	30	18	162.5	0.0227	0.890122199592668	smooth.muscle.cell.Heart.Tabula.Sapiens	0.10902641509434	Not Sig
rank	control	case	30	18	163	0.0233	0.887099358974359	endothelial.cell.Fat.Tabula.Sapiens	0.10902641509434	Not Sig
rank	control	case	30	18	377	0.0233	1.14677668901496	hematopoietic.stem.cell.liver.Fetal.Atlas	0.10902641509434	Not Sig
rank	control	case	30	18	376	0.0246	1.39594936708861	plasmacytoid.dendritic.cell.Spleen.Tabula.Sapiens	0.114033644859813	Not Sig
rank	control	case	30	18	165	0.026	0.815433673469388	mature.NK.T.cell.Spleen.Tabula.Sapiens	0.118311926605505	Not Sig
rank	control	case	30	18	165	0.026	0.843169517211518	endothelial.cell.of.artery.Lung.Tabula.Sapiens	0.118311926605505	Not Sig
rank	control	case	30	18	166.5	0.0282	0.664051638530288	CD4.positive..alpha.beta.memory.T.cell.Skin.Tabula.Sapiens	0.127156363636364	Not Sig
rank	control	case	30	18	372	0.0306	1.6990099009901	endothelial.cell.Liver.Tabula.Sapiens	0.133136842105263	Not Sig
rank	control	case	30	18	372	0.0306	1.36157582298975	naive.B.cell.Thymus.Tabula.Sapiens	0.133136842105263	Not Sig
rank	control	case	30	18	168	0.0306	0.911800929998743	pericyte.Muscle.Tabula.Sapiens	0.133136842105263	Not Sig
rank	control	case	30	18	167.5	0.0298	0.940417457305503	large.intestine.goblet.cell.Large_Intestine.Tabula.Sapiens	0.133136842105263	Not Sig
rank	control	case	30	18	168.5	0.0315	0.912354181307098	pericyte.Tongue.Tabula.Sapiens	0.135860869565217	Not Sig
rank	control	case	30	18	169	0.0323	0.95390625	enterocyte.of.epithelium.of.small.intestine.Small_Intestine.Tabula.Sapiens	0.138110344827586	Not Sig
rank	control	case	30	18	169.5	0.0331	0.964042717163933	fibroblast.Bladder.Tabula.Sapiens	0.140321367521368	Not Sig
rank	control	case	30	18	170	0.034	0.94028561939555	basal.cell.Lung.Tabula.Sapiens	0.142915254237288	Not Sig
rank	control	case	30	18	369.5	0.035	1.11242414564037	myeloid.cell.heart.Fetal.Atlas	0.145882352941176	Not Sig
rank	control	case	30	18	171.5	0.0368	0.730710510863183	mature.NK.T.cell.Fat.Tabula.Sapiens	0.1488	Not Sig
rank	control	case	30	18	171.5	0.0369	0.827985948477752	innate.lymphoid.cell.Lymph_Node.Tabula.Sapiens	0.1488	Not Sig
rank	control	case	30	18	368.5	0.0369	1.24190076135469	neutrophil.Spleen.Tabula.Sapiens	0.1488	Not Sig
rank	control	case	30	18	171.5	0.0369	0.867495219885277	epithelial.cell.Tongue.Tabula.Sapiens	0.1488	Not Sig
rank	control	case	30	18	368	0.0378	1.34864144912094	CD8.positive..alpha.beta.T.cell.Kidney.Tabula.Sapiens	0.1499904	Not Sig
rank	control	case	30	18	172	0.0378	0.897104446742503	bronchial.smooth.muscle.cell.Lung.Tabula.Sapiens	0.1499904	Not Sig
rank	control	case	30	18	173	0.0399	0.802203237410072	macrophage.Fat.Tabula.Sapiens	0.155829921259843	Not Sig
rank	control	case	30	18	173	0.0398	0.947597334268678	ciliated.cell.Trachea.Tabula.Sapiens	0.155829921259843	Not Sig
rank	control	case	30	18	366.5	0.0409	1.39316860465116	mature.NK.T.cell.Liver.Tabula.Sapiens	0.1584875	Not Sig
rank	control	case	30	18	366	0.0419	1.09303598303461	innate.lymphoid.cell.liver.Fetal.Atlas	0.159864615384615	Not Sig
rank	control	case	30	18	174	0.0419	0.923740038163655	small.intestine.goblet.cell.Small_Intestine.Tabula.Sapiens	0.159864615384615	Not Sig
rank	control	case	30	18	174.5	0.043	0.965258215962441	placenta.smooth.muscle.cells.placenta.Fetal.Atlas	0.162809160305344	Not Sig
rank	control	case	30	18	175	0.0441	0.791889400921659	naive.B.cell.Blood.Tabula.Sapiens	0.165709090909091	Not Sig
rank	control	case	30	18	175.5	0.0453	0.842310960067969	CD4.positive..alpha.beta.memory.T.cell.Spleen.Tabula.Sapiens	0.168938345864662	Not Sig
rank	control	case	30	18	364	0.0463	2.2727047146402	CD8.positive..alpha.beta.T.cell.Muscle.Tabula.Sapiens	0.170477037037037	Not Sig
rank	control	case	30	18	176	0.0464	0.926290817750488	intestinal.tuft.cell.Small_Intestine.Tabula.Sapiens	0.170477037037037	Not Sig
rank	control	case	30	18	363.5	0.0476	1.04919427036705	epicardial.adipocyte.heart.Fetal.Atlas	0.1736	Not Sig
rank	control	case	30	18	177	0.0488	0.846801112656467	CD4.positive..alpha.beta.memory.T.cell.Lymph_Node.Tabula.Sapiens	0.174135251798561	Not Sig
rank	control	case	30	18	177	0.0488	0.874614097080156	ionocyte.Salivary_Gland.Tabula.Sapiens	0.174135251798561	Not Sig
rank	control	case	30	18	177	0.0488	0.937201747507561	luminal.epithelial.cell.of.mammary.gland.Mammary.Tabula.Sapiens	0.174135251798561	Not Sig
rank	control	case	30	18	362.5	0.05	1.05516992914615	endothelial.cell.of.vascular.tree.kidney.Fetal.Atlas	0.177142857142857	Not Sig
rank	control	case	30	18	361	0.0538	1.57714285714286	non.classical.monocyte.Lymph_Node.Tabula.Sapiens	0.188270422535211	Not Sig
rank	control	case	30	18	179	0.0539	0.752380952380952	T.cell.Vasculature.Tabula.Sapiens	0.188270422535211	Not Sig
rank	control	case	30	18	179.5	0.0553	0.871873042388808	vascular.associated.smooth.muscle.cell.Mammary.Tabula.Sapiens	0.189164137931035	Not Sig
rank	control	case	30	18	179.5	0.0553	0.946645328080758	connective.tissue.cell.Trachea.Tabula.Sapiens	0.189164137931035	Not Sig
rank	control	case	30	18	179.5	0.0547	0.991160220994475	astrocyte.cerebellum.Fetal.Atlas	0.189164137931035	Not Sig
rank	control	case	30	18	180	0.0566	0.836502242152466	endothelial.cell.of.lymphatic.vessel.Bladder.Tabula.Sapiens	0.192284931506849	Not Sig
rank	control	case	30	18	359.5	0.0577	2.24171779141104	basophil.Blood.Tabula.Sapiens	0.194378378378378	Not Sig
rank	control	case	30	18	359.5	0.058	1.63783783783784	CD4.positive..alpha.beta.T.cell.Muscle.Tabula.Sapiens	0.194378378378378	Not Sig
rank	control	case	30	18	181	0.0594	0.921473684210526	endothelial.cell.of.lymphatic.vessel.Salivary_Gland.Tabula.Sapiens	0.197734228187919	Not Sig
rank	control	case	30	18	358.5	0.0609	1.0565601965602	kidney.epithelial.cell.Kidney.Tabula.Sapiens	0.201376	Not Sig
rank	control	case	30	18	182	0.0623	0.813418845584608	T.cell.Skin.Tabula.Sapiens	0.204641059602649	Not Sig
rank	control	case	30	18	356.5	0.067	1.62243902439024	monocyte.Liver.Tabula.Sapiens	0.2144	Not Sig
rank	control	case	30	18	356.5	0.067	1.34717927287923	neutrophil.Trachea.Tabula.Sapiens	0.2144	Not Sig
rank	control	case	30	18	183.5	0.067	0.905709515859766	type.I.pneumocyte.Lung.Tabula.Sapiens	0.2144	Not Sig
rank	control	case	30	18	356.5	0.067	1.07134615384615	hepatocyte.Liver.Tabula.Sapiens	0.2144	Not Sig
rank	control	case	30	18	184	0.0682	0.988149804359978	hepatoblast.liver.Fetal.Atlas	0.216841025641026	Not Sig
rank	control	case	30	18	184.5	0.0702	0.941850694818485	stromal.cell.adrenal.gland.Fetal.Atlas	0.220374683544304	Not Sig
rank	control	case	30	18	184.5	0.0702	0.944162436548223	bladder.urothelial.cell.Bladder.Tabula.Sapiens	0.220374683544304	Not Sig
rank	control	case	30	18	185.5	0.0736	0.936130198915009	endothelial.cell.of.vascular.tree.heart.Fetal.Atlas	0.229594968553459	Not Sig
rank	control	case	30	18	186.5	0.0771	0.755109170305677	naive.thymus.derived.CD8.positive..alpha.beta.T.cell.Skin.Tabula.Sapiens	0.234611042944785	Not Sig
rank	control	case	30	18	186.5	0.0771	0.916145500957243	vein.endothelial.cell.Bladder.Tabula.Sapiens	0.234611042944785	Not Sig
rank	control	case	30	18	186.5	0.0771	0.905394922425952	epithelial.cell.Uterus.Tabula.Sapiens	0.234611042944785	Not Sig
rank	control	case	30	18	187	0.0769	0.99530325443787	Purkinje.cell.cerebellum.Fetal.Atlas	0.234611042944785	Not Sig
rank	control	case	30	18	351	0.0864	1.57447183098592	B.cell.Bladder.Tabula.Sapiens	0.250900584795322	Not Sig
rank	control	case	30	18	351.5	0.0845	1.17205720572057	mast.cell.Muscle.Tabula.Sapiens	0.250900584795322	Not Sig
rank	control	case	30	18	351.5	0.0845	1.326953125	mast.cell.Lymph_Node.Tabula.Sapiens	0.250900584795322	Not Sig
rank	control	case	30	18	189	0.0864	0.762882279011311	mature.NK.T.cell.Blood.Tabula.Sapiens	0.250900584795322	Not Sig
rank	control	case	30	18	188.5	0.0845	0.911970483738726	transit.amplifying.cell.of.small.intestine.Small_Intestine.Tabula.Sapiens	0.250900584795322	Not Sig
rank	control	case	30	18	351	0.0865	1.09124463519313	myeloid.cell.lung.Fetal.Atlas	0.250900584795322	Not Sig
rank	control	case	30	18	189	0.0864	0.950665778961385	acinar.cell.of.salivary.gland.Salivary_Gland.Tabula.Sapiens	0.250900584795322	Not Sig
rank	control	case	30	18	188.5	0.0843	0.969821858449687	retinal.ganglion.cell.eye.Fetal.Atlas	0.250900584795322	Not Sig
rank	control	case	30	18	349.5	0.0925	1.32532133676093	mast.cell.Large_Intestine.Tabula.Sapiens	0.254888888888889	Not Sig
rank	control	case	30	18	190	0.0903	0.782395644283122	mast.cell.Vasculature.Tabula.Sapiens	0.254888888888889	Not Sig
rank	control	case	30	18	350	0.0904	1.28322259136213	mature.NK.T.cell.Vasculature.Tabula.Sapiens	0.254888888888889	Not Sig
rank	control	case	30	18	350.5	0.0884	1.3324533454711	B.cell.Eye.Tabula.Sapiens	0.254888888888889	Not Sig
rank	control	case	30	18	190.5	0.0925	0.874549503948168	melanocyte.Skin.Tabula.Sapiens	0.254888888888889	Not Sig
rank	control	case	30	18	190.5	0.0924	0.787345254470426	CD4.positive..alpha.beta.T.cell.Blood.Tabula.Sapiens	0.254888888888889	Not Sig
rank	control	case	30	18	190.5	0.0924	0.886406887177164	DN3.thymocyte.Thymus.Tabula.Sapiens	0.254888888888889	Not Sig
rank	control	case	30	18	190	0.0904	0.901332256762212	lung.microvascular.endothelial.cell.Lung.Tabula.Sapiens	0.254888888888889	Not Sig
rank	control	case	30	18	190.5	0.0925	0.930445319600121	smooth.muscle.cell.Bladder.Tabula.Sapiens	0.254888888888889	Not Sig
rank	control	case	30	18	349	0.0945	1.79387755102041	plasma.cell.Blood.Tabula.Sapiens	0.256131147540984	Not Sig
rank	control	case	30	18	349	0.0945	1.03517382413088	stromal.cell.eye.Fetal.Atlas	0.256131147540984	Not Sig
rank	control	case	30	18	191	0.094	0.97776112412178	glial.cell.cerebellum.Fetal.Atlas	0.256131147540984	Not Sig
rank	control	case	30	18	191.5	0.0966	0.840487238979118	memory.B.cell.Lymph_Node.Tabula.Sapiens	0.2604	Not Sig
rank	control	case	30	18	192.5	0.101	0.925523774822372	vascular.associated.smooth.muscle.cell.Lung.Tabula.Sapiens	0.270789189189189	Not Sig
rank	control	case	30	18	193	0.103	0.86053882725832	endothelial.cell.of.artery.Mammary.Tabula.Sapiens	0.273197860962567	Not Sig
rank	control	case	30	18	193	0.103	0.93838555332613	fibroblast.Large_Intestine.Tabula.Sapiens	0.273197860962567	Not Sig
rank	control	case	30	18	346	0.106	1.00522742070505	neuron.telencephalon.Fetal.Atlas	0.279659574468085	Not Sig
rank	control	case	30	18	346	0.108	1.06082159965162	fibroblast.Tongue.Tabula.Sapiens	0.281936842105263	Not Sig
rank	control	case	30	18	346	0.108	1.04322421682506	retina.horizontal.cell.eye.Fetal.Atlas	0.281936842105263	Not Sig
rank	control	case	30	18	345.5	0.11	2.1296442687747	monocyte.Thymus.Tabula.Sapiens	0.28565445026178	Not Sig
rank	control	case	30	18	195	0.112	0.947489361702128	endothelial.cell.Eye.Tabula.Sapiens	0.289333333333333	Not Sig
rank	control	case	30	18	345	0.113	1.458157227388	immature.natural.killer.cell.Thymus.Tabula.Sapiens	0.29040414507772	Not Sig
rank	control	case	30	18	344.5	0.115	1.07253886010363	plasma.cell.Lung.Tabula.Sapiens	0.294020618556701	Not Sig
rank	control	case	30	18	196	0.117	0.902596053997923	megakaryocyte.adrenal.gland.Fetal.Atlas	0.296081632653061	Not Sig
rank	control	case	30	18	196	0.117	0.922404255319149	endothelial.cell.of.vascular.tree.telencephalon.Fetal.Atlas	0.296081632653061	Not Sig
rank	control	case	30	18	343	0.122	1.39814658803707	mature.NK.T.cell.Bladder.Tabula.Sapiens	0.30408040201005	Not Sig
rank	control	case	30	18	197	0.122	0.958428475486904	paneth.cell.of.colon.Large_Intestine.Tabula.Sapiens	0.30408040201005	Not Sig
rank	control	case	30	18	197	0.122	0.971547594251198	smooth.muscle.cell.Vasculature.Tabula.Sapiens	0.30408040201005	Not Sig
rank	control	case	30	18	343	0.123	1.1495881383855	endothelial.cell.of.lymphatic.vessel.Muscle.Tabula.Sapiens	0.30504	Not Sig
rank	control	case	30	18	342	0.127	1.00622454915649	Mueller.cell.eye.Fetal.Atlas	0.313393034825871	Not Sig
rank	control	case	30	18	198.5	0.13	0.872947894361171	capillary.endothelial.cell.Tongue.Tabula.Sapiens	0.317635467980296	Not Sig
rank	control	case	30	18	198.5	0.13	0.945003399048267	basal.cell.Trachea.Tabula.Sapiens	0.317635467980296	Not Sig
rank	control	case	30	18	341	0.133	1.09093309859155	microglial.cell.cerebellum.Fetal.Atlas	0.32179512195122	Not Sig
rank	control	case	30	18	341	0.133	1.074296875	innate.lymphoid.cell.lung.Fetal.Atlas	0.32179512195122	Not Sig
rank	control	case	30	18	340.5	0.136	1.2028121005539	platelet.Spleen.Tabula.Sapiens	0.324307692307692	Not Sig
rank	control	case	30	18	340.5	0.136	1.29903381642512	CD8.positive..alpha.beta.T.cell.Lung.Tabula.Sapiens	0.324307692307692	Not Sig
rank	control	case	30	18	199.5	0.136	0.903900384544955	basal.cell.Mammary.Tabula.Sapiens	0.324307692307692	Not Sig
rank	control	case	30	18	200	0.139	0.901326729170352	vein.endothelial.cell.Lung.Tabula.Sapiens	0.326748815165877	Not Sig
rank	control	case	30	18	200	0.139	0.922728986053524	endothelial.cell.Salivary_Gland.Tabula.Sapiens	0.326748815165877	Not Sig
rank	control	case	30	18	200	0.139	0.973827867048206	club.cell.Prostate.Tabula.Sapiens	0.326748815165877	Not Sig
rank	control	case	30	18	339.5	0.141	1.01344143792127	stromal.cell.Prostate.Tabula.Sapiens	0.32988679245283	Not Sig
rank	control	case	30	18	201.5	0.148	0.951229855810008	tendon.cell.Muscle.Tabula.Sapiens	0.343028037383178	Not Sig
rank	control	case	30	18	338.5	0.148	1.0456491450285	smooth.muscle.cell.muscle.organ.Fetal.Atlas	0.343028037383178	Not Sig
rank	control	case	30	18	338	0.15	1.13199817933546	T.cell.Prostate.Tabula.Sapiens	0.346046511627907	Not Sig
rank	control	case	30	18	202	0.151	0.879641299079011	endothelial.cell.of.lymphatic.vessel.Uterus.Tabula.Sapiens	0.346740740740741	Not Sig
rank	control	case	30	18	202.5	0.154	0.892226890756303	CD4.positive..alpha.beta.T.cell.Bone_Marrow.Tabula.Sapiens	0.350385321100917	Not Sig
rank	control	case	30	18	337.5	0.154	1.21306017925736	T.cell.Liver.Tabula.Sapiens	0.350385321100917	Not Sig
rank	control	case	30	18	203	0.157	0.938633377135348	type.II.pneumocyte.Lung.Tabula.Sapiens	0.355579908675799	Not Sig
rank	control	case	30	18	204	0.163	0.823529411764706	CD8.positive..alpha.beta.memory.T.cell.Lymph_Node.Tabula.Sapiens	0.36418018018018	Not Sig
rank	control	case	30	18	336	0.163	1.15447880140261	B.cell.Pancreas.Tabula.Sapiens	0.36418018018018	Not Sig
rank	control	case	30	18	204	0.163	0.930516431924883	endothelial.cell.of.lymphatic.vessel.intestine.Fetal.Atlas	0.36418018018018	Not Sig
rank	control	case	30	18	335.5	0.166	1.32023233301065	common.myeloid.progenitor.Bone_Marrow.Tabula.Sapiens	0.367571428571429	Not Sig
rank	control	case	30	18	335.5	0.166	1.08082742769584	plasma.cell.Eye.Tabula.Sapiens	0.367571428571429	Not Sig
rank	control	case	30	18	335	0.169	1.30764872521246	macrophage.Liver.Tabula.Sapiens	0.369862068965517	Not Sig
rank	control	case	30	18	205.5	0.173	0.801072386058981	regulatory.T.cell.Spleen.Tabula.Sapiens	0.369862068965517	Not Sig
rank	control	case	30	18	205.5	0.173	0.927360579826857	endothelial.cell.of.artery.Muscle.Tabula.Sapiens	0.369862068965517	Not Sig
rank	control	case	30	18	205.5	0.173	0.900447360572622	T.cell.Bladder.Tabula.Sapiens	0.369862068965517	Not Sig
rank	control	case	30	18	334.5	0.173	1.06062925170068	microglial.cell.telencephalon.Fetal.Atlas	0.369862068965517	Not Sig
rank	control	case	30	18	205	0.17	0.93766328011611	skeletal.muscle.satellite.cell.muscle.organ.Fetal.Atlas	0.369862068965517	Not Sig
rank	control	case	30	18	205.5	0.173	0.939151885351815	corneal.epithelial.cell.Eye.Tabula.Sapiens	0.369862068965517	Not Sig
rank	control	case	30	18	205.5	0.173	0.983202901317045	neuron.associated.cell..sensu.Vertebrata..cerebellum.Fetal.Atlas	0.369862068965517	Not Sig
rank	control	case	30	18	206	0.176	0.84038338658147	memory.B.cell.Blood.Tabula.Sapiens	0.374660944206009	Not Sig
rank	control	case	30	18	206.5	0.18	0.820253164556962	CD8.positive..alpha.beta.T.cell.Bone_Marrow.Tabula.Sapiens	0.376708860759494	Not Sig
rank	control	case	30	18	333.5	0.18	1.08584452975048	plasma.cell.Lymph_Node.Tabula.Sapiens	0.376708860759494	Not Sig
rank	control	case	30	18	206.5	0.179	0.957918498277296	basal.cell.Tongue.Tabula.Sapiens	0.376708860759494	Not Sig
rank	control	case	30	18	206.5	0.179	0.990064673352704	stellate.neuron.cerebellum.Fetal.Atlas	0.376708860759494	Not Sig
rank	control	case	30	18	207	0.183	0.833450292397661	non.classical.monocyte.Lung.Tabula.Sapiens	0.3782	Not Sig
rank	control	case	30	18	333	0.183	1.06901982079826	pancreatic.PP.cell.Pancreas.Tabula.Sapiens	0.3782	Not Sig
rank	control	case	30	18	207	0.183	0.982837528604119	chromaffin.cell.adrenal.gland.Fetal.Atlas	0.3782	Not Sig
rank	control	case	30	18	208.5	0.194	0.888625974724388	vein.endothelial.cell.Mammary.Tabula.Sapiens	0.394360655737705	Not Sig
rank	control	case	30	18	331.5	0.194	1.2384236453202	granulocyte.Bone_Marrow.Tabula.Sapiens	0.394360655737705	Not Sig
rank	control	case	30	18	208.5	0.194	0.923903770687596	endothelial.cell.Vasculature.Tabula.Sapiens	0.394360655737705	Not Sig
rank	control	case	30	18	208.5	0.193	0.989886578449905	epithelial.cell.of.lower.respiratory.tract.lung.Fetal.Atlas	0.394360655737705	Not Sig
rank	control	case	30	18	330.5	0.201	1.45031847133758	DN4.thymocyte.Thymus.Tabula.Sapiens	0.3971875	Not Sig
rank	control	case	30	18	330	0.205	1.48114754098361	mature.NK.T.cell.Kidney.Tabula.Sapiens	0.3971875	Not Sig
rank	control	case	30	18	209.5	0.201	0.876026885735624	effector.CD8.positive..alpha.beta.T.cell.Lung.Tabula.Sapiens	0.3971875	Not Sig
rank	control	case	30	18	210	0.205	0.904461809931939	surface.ectodermal.cell.Eye.Tabula.Sapiens	0.3971875	Not Sig
rank	control	case	30	18	209	0.198	0.882277397260274	T.cell.Pancreas.Tabula.Sapiens	0.3971875	Not Sig
rank	control	case	30	18	209	0.197	0.871336280176811	hematopoietic.stem.cell.Bone_Marrow.Tabula.Sapiens	0.3971875	Not Sig
rank	control	case	30	18	330.5	0.201	1.20416184971098	T.cell.Salivary_Gland.Tabula.Sapiens	0.3971875	Not Sig
rank	control	case	30	18	330.5	0.201	1.10603773584906	salivary.gland.cell.Salivary_Gland.Tabula.Sapiens	0.3971875	Not Sig
rank	control	case	30	18	330	0.205	1.03531942353194	retinal.pigment.epithelial.cell.eye.Fetal.Atlas	0.3971875	Not Sig
rank	control	case	30	18	331	0.197	1.00600635287323	enterocyte.Small_Intestine.Tabula.Sapiens	0.3971875	Not Sig
rank	control	case	30	18	210	0.205	0.971127185051236	keratinocyte.Tongue.Tabula.Sapiens	0.3971875	Not Sig
rank	control	case	30	18	210	0.205	0.980575748764176	Mueller.cell.Eye.Tabula.Sapiens	0.3971875	Not Sig
rank	control	case	30	18	329	0.213	1.04500216356556	innate.lymphoid.cell.adrenal.gland.Fetal.Atlas	0.409488372093023	Not Sig
rank	control	case	30	18	211	0.213	0.960244804284075	adventitial.cell.Lung.Tabula.Sapiens	0.409488372093023	Not Sig
rank	control	case	30	18	328	0.22	1.02014433636649	lens.fiber.cell.eye.Fetal.Atlas	0.421312741312741	Not Sig
rank	control	case	30	18	212	0.221	0.93315649867374	smooth.muscle.cell.Trachea.Tabula.Sapiens	0.4216	Not Sig
rank	control	case	30	18	214	0.237	0.917544800944307	endothelial.cell.of.vascular.tree.lung.Fetal.Atlas	0.448671755725191	Not Sig
rank	control	case	30	18	326	0.237	1.00441543482434	oligodendrocyte.telencephalon.Fetal.Atlas	0.448671755725191	Not Sig
rank	control	case	30	18	324.5	0.25	1.45529880478088	B.cell.Kidney.Tabula.Sapiens	0.452554744525547	Not Sig
rank	control	case	30	18	215.5	0.25	0.835979606700656	mature.NK.T.cell.Prostate.Tabula.Sapiens	0.452554744525547	Not Sig
rank	control	case	30	18	325	0.246	1.34414535666218	liver.dendritic.cell.Liver.Tabula.Sapiens	0.452554744525547	Not Sig
rank	control	case	30	18	215.5	0.25	0.915635707844905	endothelial.cell.Lymph_Node.Tabula.Sapiens	0.452554744525547	Not Sig
rank	control	case	30	18	214.5	0.241	0.918522792844778	endothelial.cell.Prostate.Tabula.Sapiens	0.452554744525547	Not Sig
rank	control	case	30	18	215	0.246	0.921077844311377	smooth.muscle.cell.Lung.Tabula.Sapiens	0.452554744525547	Not Sig
rank	control	case	30	18	215.5	0.25	0.984570450196394	keratocyte.Eye.Tabula.Sapiens	0.452554744525547	Not Sig
rank	control	case	30	18	325	0.246	1.03949271067915	stromal.cell.heart.Fetal.Atlas	0.452554744525547	Not Sig
rank	control	case	30	18	324.5	0.25	1.02946865399932	mesothelial.cell.liver.Fetal.Atlas	0.452554744525547	Not Sig
rank	control	case	30	18	324.5	0.25	1.00284620669349	photoreceptor.cell.eye.Fetal.Atlas	0.452554744525547	Not Sig
rank	control	case	30	18	325	0.245	1.00155619596542	taste.receptor.cell.kidney.Fetal.Atlas	0.452554744525547	Not Sig
rank	control	case	30	18	215.5	0.25	0.976768257619322	stromal.cell.intestine.Fetal.Atlas	0.452554744525547	Not Sig
rank	control	case	30	18	217	0.263	0.927681748856126	endothelial.cell.of.vascular.tree.muscle.organ.Fetal.Atlas	0.474356363636364	Not Sig
rank	control	case	30	18	217.5	0.268	0.965050240279598	endothelial.cell.of.vascular.tree.Muscle.Tabula.Sapiens	0.481623188405797	Not Sig
rank	control	case	30	18	218	0.273	0.973836344314559	lung.ciliated.cell.Lung.Tabula.Sapiens	0.488837545126354	Not Sig
rank	control	case	30	18	218.5	0.277	0.953386501606951	intestinal.crypt.stem.cell.of.large.intestine.Large_Intestine.Tabula.Sapiens	0.492444444444444	Not Sig
rank	control	case	30	18	218.5	0.277	0.967459459459459	medullary.thymic.epithelial.cell.Thymus.Tabula.Sapiens	0.492444444444444	Not Sig
rank	control	case	30	18	220	0.292	0.957179054054054	endothelial.cell.of.lymphatic.vessel.heart.Fetal.Atlas	0.517257142857143	Not Sig
rank	control	case	30	18	319	0.302	1.08716202683757	plasma.cell.Bladder.Tabula.Sapiens	0.533067615658363	Not Sig
rank	control	case	30	18	318.5	0.307	1.14099804305284	monocyte.Blood.Tabula.Sapiens	0.534287719298246	Not Sig
rank	control	case	30	18	221.5	0.307	0.979787884968387	duct.epithelial.cell.Salivary_Gland.Tabula.Sapiens	0.534287719298246	Not Sig
rank	control	case	30	18	221.5	0.307	0.973856868880589	goblet.cell.stomach.Fetal.Atlas	0.534287719298246	Not Sig
rank	control	case	30	18	318.5	0.306	1.00630841121495	neuron.cerebellum.Fetal.Atlas	0.534287719298246	Not Sig
rank	control	case	30	18	222.5	0.317	0.854877462758289	CD141.positive.myeloid.dendritic.cell.Lymph_Node.Tabula.Sapiens	0.537750841750842	Not Sig
rank	control	case	30	18	223	0.322	0.940298507462687	endothelial.cell.of.lymphatic.vessel.Tongue.Tabula.Sapiens	0.537750841750842	Not Sig
rank	control	case	30	18	223	0.322	0.904643962848297	naive.thymus.derived.CD8.positive..alpha.beta.T.cell.Spleen.Tabula.Sapiens	0.537750841750842	Not Sig
rank	control	case	30	18	317	0.322	1.08174447861336	microglial.cell.Eye.Tabula.Sapiens	0.537750841750842	Not Sig
rank	control	case	30	18	223	0.322	0.943636363636364	epithelial.cell.of.uterus.Uterus.Tabula.Sapiens	0.537750841750842	Not Sig
rank	control	case	30	18	317.5	0.317	1.04507475199106	epithelial.cell.of.lacrimal.sac.Eye.Tabula.Sapiens	0.537750841750842	Not Sig
rank	control	case	30	18	222	0.312	0.970112887001229	stromal.cell.Skin.Tabula.Sapiens	0.537750841750842	Not Sig
rank	control	case	30	18	317.5	0.317	1.01100166021029	endothelial.cell.of.vascular.tree.adrenal.gland.Fetal.Atlas	0.537750841750842	Not Sig
rank	control	case	30	18	223	0.322	0.963270649845275	basal.cell.Salivary_Gland.Tabula.Sapiens	0.537750841750842	Not Sig
rank	control	case	30	18	317	0.322	1.05061788223891	myeloid.cell.kidney.Fetal.Atlas	0.537750841750842	Not Sig
rank	control	case	30	18	317	0.322	1.01278511404562	enterocyte.Large_Intestine.Tabula.Sapiens	0.537750841750842	Not Sig
rank	control	case	30	18	222.5	0.317	0.9701158855502	cell.of.skeletal.muscle.muscle.organ.Fetal.Atlas	0.537750841750842	Not Sig
rank	control	case	30	18	316.5	0.327	1.06875	Langerhans.cell.Skin.Tabula.Sapiens	0.54064	Not Sig
rank	control	case	30	18	316.5	0.327	1.0261479303325	mesenchymal.stem.cell.Muscle.Tabula.Sapiens	0.54064	Not Sig
rank	control	case	30	18	316.5	0.327	1.00810965162764	pancreatic.acinar.cell.Pancreas.Tabula.Sapiens	0.54064	Not Sig
rank	control	case	30	18	315.5	0.338	1.20871670702179	B.cell.Trachea.Tabula.Sapiens	0.553293729372937	Not Sig
rank	control	case	30	18	224.5	0.338	0.862584161590253	plasma.cell.Spleen.Tabula.Sapiens	0.553293729372937	Not Sig
rank	control	case	30	18	224.5	0.338	0.952570093457944	capillary.endothelial.cell.Muscle.Tabula.Sapiens	0.553293729372937	Not Sig
rank	control	case	30	18	315	0.34	2.025	classical.monocyte.Lymph_Node.Tabula.Sapiens	0.554736842105263	Not Sig
rank	control	case	30	18	225	0.343	0.762231759656652	classical.monocyte.Lung.Tabula.Sapiens	0.55597385620915	Not Sig
rank	control	case	30	18	225	0.343	0.951498107084911	hepatocyte.Heart.Tabula.Sapiens	0.55597385620915	Not Sig
rank	control	case	30	18	314	0.354	1.18655360387644	macrophage.Mammary.Tabula.Sapiens	0.56097124600639	Not Sig
rank	control	case	30	18	314	0.354	1.33359013867488	CD4.positive.helper.T.cell.Kidney.Tabula.Sapiens	0.56097124600639	Not Sig
rank	control	case	30	18	226	0.354	0.934977168949772	mast.cell.Trachea.Tabula.Sapiens	0.56097124600639	Not Sig
rank	control	case	30	18	225.5	0.349	0.97166921898928	myoepithelial.cell.Salivary_Gland.Tabula.Sapiens	0.56097124600639	Not Sig
rank	control	case	30	18	226	0.354	0.922615219721329	endothelial.cell.of.vascular.tree.cerebellum.Fetal.Atlas	0.56097124600639	Not Sig
rank	control	case	30	18	226	0.354	0.97588371324744	neuroendocrine.cell.lung.Fetal.Atlas	0.56097124600639	Not Sig
rank	control	case	30	18	226	0.353	0.991504922644163	erythrocyte.Blood.Tabula.Sapiens	0.56097124600639	Not Sig
rank	control	case	30	18	227	0.365	0.969412021381041	erythroid.progenitor.cell.Prostate.Tabula.Sapiens	0.57656050955414	Not Sig
rank	control	case	30	18	312.5	0.371	1.02452638700947	blood.vessel.endothelial.cell.adrenal.gland.Fetal.Atlas	0.582329113924051	Not Sig
rank	control	case	30	18	227.5	0.371	0.956677204840292	pancreatic.ductal.cell.Pancreas.Tabula.Sapiens	0.582329113924051	Not Sig
rank	control	case	30	18	312	0.377	1.30628571428571	hematopoietic.stem.cell.Blood.Tabula.Sapiens	0.589880126182965	Not Sig
rank	control	case	30	18	229.5	0.394	0.883241252302026	platelet.Blood.Tabula.Sapiens	0.603160493827161	Not Sig
rank	control	case	30	18	311	0.388	1.29589285714286	thymocyte.Thymus.Tabula.Sapiens	0.603160493827161	Not Sig
rank	control	case	30	18	310.5	0.394	1.20491803278689	mast.cell.Small_Intestine.Tabula.Sapiens	0.603160493827161	Not Sig
rank	control	case	30	18	310.5	0.394	1.40184331797235	T.cell.Trachea.Tabula.Sapiens	0.603160493827161	Not Sig
rank	control	case	30	18	229.5	0.394	0.961333018199007	endothelial.cell.of.lymphatic.vessel.Lung.Tabula.Sapiens	0.603160493827161	Not Sig
rank	control	case	30	18	229.5	0.394	0.935299026425591	macrophage.Bladder.Tabula.Sapiens	0.603160493827161	Not Sig
rank	control	case	30	18	310.5	0.394	1.0338785046729	myeloid.cell.adrenal.gland.Fetal.Atlas	0.603160493827161	Not Sig
rank	control	case	30	18	230	0.4	0.961145374449339	tracheal.goblet.cell.Trachea.Tabula.Sapiens	0.610461538461538	Not Sig
rank	control	case	30	18	309.5	0.406	1.19216710182768	macrophage.Bone_Marrow.Tabula.Sapiens	0.61582874617737	Not Sig
rank	control	case	30	18	309.5	0.406	1.03977272727273	dermis.microvascular.lymphatic.vessel.endothelial.cell.heart.Fetal.Atlas	0.61582874617737	Not Sig
rank	control	case	30	18	309	0.412	1.81566265060241	naive.B.cell.Bone_Marrow.Tabula.Sapiens	0.621130699088146	Not Sig
rank	control	case	30	18	309	0.412	1.03939088849736	skeletal.muscle.satellite.stem.cell.Muscle.Tabula.Sapiens	0.621130699088146	Not Sig
rank	control	case	30	18	308.5	0.418	1.023579452503	myeloid.cell.intestine.Fetal.Atlas	0.628266666666667	Not Sig
rank	control	case	30	18	232	0.424	0.776588628762542	intermediate.monocyte.Lung.Tabula.Sapiens	0.629652694610778	Not Sig
rank	control	case	30	18	232	0.424	0.972535991140642	smooth.muscle.cell.Prostate.Tabula.Sapiens	0.629652694610778	Not Sig
rank	control	case	30	18	308	0.424	1.02021983054729	glial.cell.intestine.Fetal.Atlas	0.629652694610778	Not Sig
rank	control	case	30	18	232	0.424	0.957832431880804	placenta.stromal.cells.placenta.Fetal.Atlas	0.629652694610778	Not Sig
rank	control	case	30	18	232.5	0.431	0.907346128391794	mature.NK.T.cell.Thymus.Tabula.Sapiens	0.636238095238095	Not Sig
rank	control	case	30	18	232.5	0.43	0.988482303539292	chromaffin.cell.intestine.Fetal.Atlas	0.636238095238095	Not Sig
rank	control	case	30	18	307	0.437	1.01779451876867	mesenchymal.stem.cell.Fat.Tabula.Sapiens	0.643181008902077	Not Sig
rank	control	case	30	18	234.5	0.439	0.998025830258303	native.cell.kidney.Fetal.Atlas	0.644213017751479	Not Sig
rank	control	case	30	18	233.5	0.443	0.97003367003367	goblet.cell.Trachea.Tabula.Sapiens	0.644363636363636	Not Sig
rank	control	case	30	18	306.5	0.443	1.00075310400977	placenta.PAEP.MECOM.positive.cells.placenta.Fetal.Atlas	0.644363636363636	Not Sig
rank	control	case	30	18	306.5	0.443	1.02101027215927	oligodendrocyte.cerebellum.Fetal.Atlas	0.644363636363636	Not Sig
rank	control	case	30	18	234	0.45	0.956375838926175	naive.B.cell.Spleen.Tabula.Sapiens	0.648837209302326	Not Sig
rank	control	case	30	18	234	0.45	0.964793870850055	endothelial.cell.Spleen.Tabula.Sapiens	0.648837209302326	Not Sig
rank	control	case	30	18	234	0.449	0.960747663551402	fibroblast.of.cardiac.tissue.Heart.Tabula.Sapiens	0.648837209302326	Not Sig
rank	control	case	30	18	234.5	0.456	0.95933014354067	endothelial.cell.of.artery.Vasculature.Tabula.Sapiens	0.655582608695652	Not Sig
rank	control	case	30	18	235	0.462	0.884682080924856	dendritic.cell.Lung.Tabula.Sapiens	0.65848275862069	Not Sig
rank	control	case	30	18	235	0.462	0.980504475183076	fast.muscle.cell.Muscle.Tabula.Sapiens	0.65848275862069	Not Sig
rank	control	case	30	18	235	0.462	0.984462151394422	cell.of.skeletal.muscle.eye.Fetal.Atlas	0.65848275862069	Not Sig
rank	control	case	30	18	235.5	0.469	0.966710268149117	macrophage.Vasculature.Tabula.Sapiens	0.66654441260745	Not Sig
rank	control	case	30	18	303.5	0.479	1.00090707145502	intestinal.epithelial.cell.intestine.Fetal.Atlas	0.678811428571429	Not Sig
rank	control	case	30	18	237	0.489	0.912	type.I.NK.T.cell.Blood.Tabula.Sapiens	0.689045454545455	Not Sig
rank	control	case	30	18	303	0.489	1.05101538461538	plasma.cell.Thymus.Tabula.Sapiens	0.689045454545455	Not Sig
rank	control	case	30	18	237.5	0.495	0.981070322865988	endothelial.cell.of.vascular.tree.intestine.Fetal.Atlas	0.693559322033898	Not Sig
rank	control	case	30	18	237.5	0.495	0.973868471953578	neuronal.brush.cell.cerebellum.Fetal.Atlas	0.693559322033898	Not Sig
rank	control	case	30	18	302	0.502	1.134034416826	macrophage.Skin.Tabula.Sapiens	0.699415730337079	Not Sig
rank	control	case	30	18	238	0.502	0.996662164769439	astrocyte.telencephalon.Fetal.Atlas	0.699415730337079	Not Sig
rank	control	case	30	18	238.5	0.509	0.889162182936203	CD1c.positive.myeloid.dendritic.cell.Spleen.Tabula.Sapiens	0.705206703910615	Not Sig
rank	control	case	30	18	301.5	0.509	1.03123914302258	erythroblast.adrenal.gland.Fetal.Atlas	0.705206703910615	Not Sig
rank	control	case	30	18	239.5	0.523	0.961051606621227	memory.B.cell.Bone_Marrow.Tabula.Sapiens	0.70683378746594	Not Sig
rank	control	case	30	18	239	0.516	0.949913344887348	CD8.positive..alpha.beta.T.cell.Trachea.Tabula.Sapiens	0.70683378746594	Not Sig
rank	control	case	30	18	239.5	0.523	0.961606118546845	naive.B.cell.Salivary_Gland.Tabula.Sapiens	0.70683378746594	Not Sig
rank	control	case	30	18	300.5	0.523	1.07670896438805	myeloid.cell.Prostate.Tabula.Sapiens	0.70683378746594	Not Sig
rank	control	case	30	18	239	0.516	0.958711374095989	pericyte.Mammary.Tabula.Sapiens	0.70683378746594	Not Sig
rank	control	case	30	18	239.5	0.523	0.920321469575201	macrophage.Salivary_Gland.Tabula.Sapiens	0.70683378746594	Not Sig
rank	control	case	30	18	300.5	0.523	1.00867123441537	trophoblast.giant.cell.placenta.Fetal.Atlas	0.70683378746594	Not Sig
rank	control	case	30	18	300.5	0.523	1.00893013100437	extravillous.trophoblast.placenta.Fetal.Atlas	0.70683378746594	Not Sig
rank	control	case	30	18	239.5	0.522	0.993460033538289	glutamatergic.neuron.telencephalon.Fetal.Atlas	0.70683378746594	Not Sig
rank	control	case	30	18	240	0.53	0.949339207048458	blood.vessel.endothelial.cell.Lung.Tabula.Sapiens	0.714347826086957	Not Sig
rank	control	case	30	18	299.5	0.537	1.07644341801386	plasma.cell.Pancreas.Tabula.Sapiens	0.717617021276596	Not Sig
rank	control	case	30	18	299	0.544	1.04506795265235	mature.NK.T.cell.Uterus.Tabula.Sapiens	0.717617021276596	Not Sig
rank	control	case	30	18	299	0.544	1.0316844082655	serous.cell.of.epithelium.of.trachea.Trachea.Tabula.Sapiens	0.717617021276596	Not Sig
rank	control	case	30	18	240.5	0.537	0.999482961222092	fibroblast.Vasculature.Tabula.Sapiens	0.717617021276596	Not Sig
rank	control	case	30	18	299	0.544	1.05653731343284	adventitial.cell.Salivary_Gland.Tabula.Sapiens	0.717617021276596	Not Sig
rank	control	case	30	18	240.5	0.537	0.977697841726619	innate.lymphoid.cell.kidney.Fetal.Atlas	0.717617021276596	Not Sig
rank	control	case	30	18	241	0.544	0.971519877284929	intestinal.enteroendocrine.cell.Large_Intestine.Tabula.Sapiens	0.717617021276596	Not Sig
rank	control	case	30	18	241	0.543	0.995237202325145	granule.cell.cerebellum.Fetal.Atlas	0.717617021276596	Not Sig
rank	control	case	30	18	241.5	0.551	0.958236021431515	fibroblast.Trachea.Tabula.Sapiens	0.721097625329815	Not Sig
rank	control	case	30	18	241.5	0.551	0.982717722805829	stromal.cell.kidney.Fetal.Atlas	0.721097625329815	Not Sig
rank	control	case	30	18	298.5	0.551	1.01810070108349	neuron.intestine.Fetal.Atlas	0.721097625329815	Not Sig
rank	control	case	30	18	242	0.558	0.982227307398932	intestinal.crypt.stem.cell.of.small.intestine.Small_Intestine.Tabula.Sapiens	0.728336842105263	Not Sig
rank	control	case	30	18	242.5	0.565	0.960549059481444	naive.B.cell.Lymph_Node.Tabula.Sapiens	0.731697127937337	Not Sig
rank	control	case	30	18	242.5	0.565	0.989232440975995	erythroblast.liver.Fetal.Atlas	0.731697127937337	Not Sig
rank	control	case	30	18	297.5	0.564	1.00170491803279	mesangial.cell.kidney.Fetal.Atlas	0.731697127937337	Not Sig
rank	control	case	30	18	297	0.572	1.01504820126969	gut.endothelial.cell.Large_Intestine.Tabula.Sapiens	0.73500518134715	Not Sig
rank	control	case	30	18	243	0.572	0.947781639746473	capillary.endothelial.cell.Bladder.Tabula.Sapiens	0.73500518134715	Not Sig
rank	control	case	30	18	243	0.572	0.964196287235573	ciliated.epithelial.cell.Uterus.Tabula.Sapiens	0.73500518134715	Not Sig
rank	control	case	30	18	244.5	0.594	0.980773109243697	fibroblast.Small_Intestine.Tabula.Sapiens	0.753514066496164	Not Sig
rank	control	case	30	18	244.5	0.594	0.961296963458569	endocardial.cell.heart.Fetal.Atlas	0.753514066496164	Not Sig
rank	control	case	30	18	244.5	0.594	0.988564997186269	luminal.cell.of.prostate.epithelium.Prostate.Tabula.Sapiens	0.753514066496164	Not Sig
rank	control	case	30	18	295.5	0.594	1.00080770425598	retinal.bipolar.neuron.Eye.Tabula.Sapiens	0.753514066496164	Not Sig
rank	control	case	30	18	244.5	0.593	1.00074397842463	inhibitory.interneuron.cerebellum.Fetal.Atlas	0.753514066496164	Not Sig
rank	control	case	30	18	245	0.602	0.950894774516822	plasma.cell.Mammary.Tabula.Sapiens	0.759776081424936	Not Sig
rank	control	case	30	18	245	0.602	0.987552070570939	secretory.cell.Trachea.Tabula.Sapiens	0.759776081424936	Not Sig
rank	control	case	30	18	294	0.617	1.1348167539267	intermediate.monocyte.Lymph_Node.Tabula.Sapiens	0.772808080808081	Not Sig
rank	control	case	30	18	246	0.617	0.940674157303371	endothelial.cell.of.lymphatic.vessel.Mammary.Tabula.Sapiens	0.772808080808081	Not Sig
rank	control	case	30	18	246	0.617	0.963004846526656	vein.endothelial.cell.Tongue.Tabula.Sapiens	0.772808080808081	Not Sig
rank	control	case	30	18	292.5	0.639	1.1212213740458	macrophage.Lymph_Node.Tabula.Sapiens	0.786461538461539	Not Sig
rank	control	case	30	18	247	0.632	0.955215729109776	smooth.muscle.cell.Muscle.Tabula.Sapiens	0.786461538461539	Not Sig
rank	control	case	30	18	247.5	0.639	0.968118195956454	monocyte.Small_Intestine.Tabula.Sapiens	0.786461538461539	Not Sig
rank	control	case	30	18	292.5	0.639	1.01059566291518	stromal.cell.Lymph_Node.Tabula.Sapiens	0.786461538461539	Not Sig
rank	control	case	30	18	247	0.632	0.942668344870988	stem.cell.Eye.Tabula.Sapiens	0.786461538461539	Not Sig
rank	control	case	30	18	247.5	0.639	0.976732740943267	pericyte.Salivary_Gland.Tabula.Sapiens	0.786461538461539	Not Sig
rank	control	case	30	18	247.5	0.639	0.979975961538461	eye.photoreceptor.cell.Eye.Tabula.Sapiens	0.786461538461539	Not Sig
rank	control	case	30	18	248	0.647	0.938439306358382	naive.thymus.derived.CD4.positive..alpha.beta.T.cell.Blood.Tabula.Sapiens	0.792375308641975	Not Sig
rank	control	case	30	18	248	0.647	0.98232896331387	respiratory.goblet.cell.Lung.Tabula.Sapiens	0.792375308641975	Not Sig
rank	control	case	30	18	291	0.662	1.15882352941176	CD141.positive.myeloid.dendritic.cell.Spleen.Tabula.Sapiens	0.80478431372549	Not Sig
rank	control	case	30	18	249	0.662	1.0308840413318	memory.B.cell.Salivary_Gland.Tabula.Sapiens	0.80478431372549	Not Sig
rank	control	case	30	18	249	0.662	0.950025113008538	mast.cell.Pancreas.Tabula.Sapiens	0.80478431372549	Not Sig
rank	control	case	30	18	290	0.678	1.27037484885127	macrophage.Thymus.Tabula.Sapiens	0.81821897810219	Not Sig
rank	control	case	30	18	250	0.678	0.973510436432638	retinal.pigment.epithelial.cell.Eye.Tabula.Sapiens	0.81821897810219	Not Sig
rank	control	case	30	18	250	0.678	0.991457163778374	hepatic.stellate.cell.liver.Fetal.Atlas	0.81821897810219	Not Sig
rank	control	case	30	18	289.5	0.686	1.00121173469388	megakaryocyte.liver.Fetal.Atlas	0.823864406779661	Not Sig
rank	control	case	30	18	250.5	0.686	0.9747030207037	intestinal.enteroendocrine.cell.Small_Intestine.Tabula.Sapiens	0.823864406779661	Not Sig
rank	control	case	30	18	289	0.694	1.0220640569395	monocyte.Salivary_Gland.Tabula.Sapiens	0.82547721822542	Not Sig
rank	control	case	30	18	289	0.694	1.10093348891482	classical.monocyte.Spleen.Tabula.Sapiens	0.82547721822542	Not Sig
rank	control	case	30	18	251	0.694	0.948047538200339	macrophage.Lung.Tabula.Sapiens	0.82547721822542	Not Sig
rank	control	case	30	18	251	0.693	0.979498571881942	ganglion.interneuron.eye.Fetal.Atlas	0.82547721822542	Not Sig
rank	control	case	30	18	288.5	0.699	1	GABAergic.neuron.telencephalon.Fetal.Atlas	0.829435406698565	Not Sig
rank	control	case	30	18	251.5	0.701	0.972471061902365	plasma.cell.Bone_Marrow.Tabula.Sapiens	0.82982338902148	Not Sig
rank	control	case	30	18	252.5	0.717	0.961547479484174	mature.NK.T.cell.Bone_Marrow.Tabula.Sapiens	0.834816901408451	Not Sig
rank	control	case	30	18	252.5	0.717	0.979694019471488	mast.cell.Bladder.Tabula.Sapiens	0.834816901408451	Not Sig
rank	control	case	30	18	287.5	0.717	1.03714565004888	myeloid.cell.Pancreas.Tabula.Sapiens	0.834816901408451	Not Sig
rank	control	case	30	18	252.5	0.717	0.975893179357632	intestinal.crypt.stem.cell.Large_Intestine.Tabula.Sapiens	0.834816901408451	Not Sig
rank	control	case	30	18	252.5	0.717	0.967573611628774	endothelial.cell.of.lymphatic.vessel.lung.Fetal.Atlas	0.834816901408451	Not Sig
rank	control	case	30	18	287.5	0.717	1.02697530065951	erythrocyte.Vasculature.Tabula.Sapiens	0.834816901408451	Not Sig
rank	control	case	30	18	288	0.709	1.01838630806846	native.cell.stomach.Fetal.Atlas	0.834816901408451	Not Sig
rank	control	case	30	18	253	0.725	0.965538461538462	effector.CD4.positive..alpha.beta.T.cell.Lung.Tabula.Sapiens	0.838228438228438	Not Sig
rank	control	case	30	18	287	0.725	1.072921108742	CD4.positive..alpha.beta.T.cell.Lung.Tabula.Sapiens	0.838228438228438	Not Sig
rank	control	case	30	18	253	0.725	0.975152335815843	stromal.cell.stomach.Fetal.Atlas	0.838228438228438	Not Sig
rank	control	case	30	18	253.5	0.733	0.986935415787252	goblet.cell.Large_Intestine.Tabula.Sapiens	0.845506976744186	Not Sig
rank	control	case	30	18	254.5	0.749	1.04860853432282	naive.thymus.derived.CD4.positive..alpha.beta.T.cell.Skin.Tabula.Sapiens	0.854032183908046	Not Sig
rank	control	case	30	18	254.5	0.749	0.935620525059666	basophil.Lung.Tabula.Sapiens	0.854032183908046	Not Sig
rank	control	case	30	18	254.5	0.749	0.985053267610113	fat.cell.Eye.Tabula.Sapiens	0.854032183908046	Not Sig
rank	control	case	30	18	254.5	0.749	0.950243427458617	leukocyte.Tongue.Tabula.Sapiens	0.854032183908046	Not Sig
rank	control	case	30	18	285.5	0.749	1.00622617534943	type.B.pancreatic.cell.Pancreas.Tabula.Sapiens	0.854032183908046	Not Sig
rank	control	case	30	18	285	0.757	1.07135506003431	T.cell.Muscle.Tabula.Sapiens	0.856419134396355	Not Sig
rank	control	case	30	18	255	0.757	0.961407249466951	plasma.cell.Trachea.Tabula.Sapiens	0.856419134396355	Not Sig
rank	control	case	30	18	255	0.757	0.987405203033503	syncytiotrophoblast.cell.placenta.Fetal.Atlas	0.856419134396355	Not Sig
rank	control	case	30	18	275.5	0.758	0.999981663152104	stromal.cell.Eye.Tabula.Sapiens	0.856419134396355	Not Sig
rank	control	case	30	18	255.5	0.766	0.989229693276052	amacrine.cell.eye.Fetal.Atlas	0.863490909090909	Not Sig
rank	control	case	30	18	256	0.774	0.955892034233048	endothelial.cell.of.artery.Tongue.Tabula.Sapiens	0.870530612244898	Not Sig
rank	control	case	30	18	283.5	0.782	1.11038961038961	CD8.positive..alpha.beta.T.cell.Thymus.Tabula.Sapiens	0.87555756207675	Not Sig
rank	control	case	30	18	283.5	0.782	1.43981900452489	B.cell.Large_Intestine.Tabula.Sapiens	0.87555756207675	Not Sig
rank	control	case	30	18	257	0.79	0.963229639986019	intestinal.crypt.stem.cell.Small_Intestine.Tabula.Sapiens	0.880539325842697	Not Sig
rank	control	case	30	18	257	0.79	0.996893974778141	stromal.cell.muscle.organ.Fetal.Atlas	0.880539325842697	Not Sig
rank	control	case	30	18	257.5	0.798	0.993844856661046	myofibroblast.cell.Bladder.Tabula.Sapiens	0.887461883408072	Not Sig
rank	control	case	30	18	258	0.806	0.993613725723817	Schwann.cell.adrenal.gland.Fetal.Atlas	0.894353467561521	Not Sig
rank	control	case	30	18	258.5	0.815	0.971958762886598	CD1c.positive.myeloid.dendritic.cell.Lymph_Node.Tabula.Sapiens	0.898311111111111	Not Sig
rank	control	case	30	18	281.5	0.815	1.00829170829171	plasma.cell.Small_Intestine.Tabula.Sapiens	0.898311111111111	Not Sig
rank	control	case	30	18	281.5	0.815	1.00241944864488	Schwann.cell.heart.Fetal.Atlas	0.898311111111111	Not Sig
rank	control	case	30	18	259	0.823	0.976900027240534	CD1c.positive.myeloid.dendritic.cell.Skin.Tabula.Sapiens	0.905117516629712	Not Sig
rank	control	case	30	18	260	0.84	0.979524807826695	endothelial.cell.of.vascular.tree.liver.Fetal.Atlas	0.921769911504425	Not Sig
rank	control	case	30	18	279.5	0.848	1.06624203821656	regulatory.T.cell.Skin.Tabula.Sapiens	0.924413186813187	Not Sig
rank	control	case	30	18	279.5	0.848	1.06666666666667	macrophage.Trachea.Tabula.Sapiens	0.924413186813187	Not Sig
rank	control	case	30	18	279.5	0.848	1.06371681415929	dendritic.cell.Eye.Tabula.Sapiens	0.924413186813187	Not Sig
rank	control	case	30	18	279	0.856	1.54084507042254	macrophage.Blood.Tabula.Sapiens	0.929050328227571	Not Sig
rank	control	case	30	18	279	0.856	0.997897173724318	stromal.cell.lung.Fetal.Atlas	0.929050328227571	Not Sig
rank	control	case	30	18	261.5	0.865	0.981850533807829	tongue.muscle.cell.Tongue.Tabula.Sapiens	0.932695652173913	Not Sig
rank	control	case	30	18	261.5	0.865	0.994013950538998	smooth.muscle.cell.heart.Fetal.Atlas	0.932695652173913	Not Sig
rank	control	case	30	18	278.5	0.865	0.998773129525342	erythroid.lineage.cell.Eye.Tabula.Sapiens	0.932695652173913	Not Sig
rank	control	case	30	18	278	0.873	1.08139534883721	mature.NK.T.cell.Muscle.Tabula.Sapiens	0.933206896551724	Not Sig
rank	control	case	30	18	262	0.873	1.01279009798865	B.cell.Small_Intestine.Tabula.Sapiens	0.933206896551724	Not Sig
rank	control	case	30	18	278	0.873	0.993402689672672	plasma.cell.Large_Intestine.Tabula.Sapiens	0.933206896551724	Not Sig
rank	control	case	30	18	278	0.873	0.998011869436202	fibroblast.of.breast.Mammary.Tabula.Sapiens	0.933206896551724	Not Sig
rank	control	case	30	18	277.5	0.881	0.982685788787484	intrahepatic.cholangiocyte.Liver.Tabula.Sapiens	0.933709401709402	Not Sig
rank	control	case	30	18	277.5	0.881	1.01946662648787	fast.muscle.cell.Thymus.Tabula.Sapiens	0.933709401709402	Not Sig
rank	control	case	30	18	277.5	0.881	0.998736398736399	endothelial.cell.Kidney.Tabula.Sapiens	0.933709401709402	Not Sig
rank	control	case	30	18	262.5	0.881	1.00115774240232	mesothelial.cell.lung.Fetal.Atlas	0.933709401709402	Not Sig
rank	control	case	30	18	263.5	0.898	0.96056838365897	mature.NK.T.cell.Lymph_Node.Tabula.Sapiens	0.945664543524416	Not Sig
rank	control	case	30	18	276.5	0.898	1.01001908396947	endothelial.cell.of.hepatic.sinusoid.Liver.Tabula.Sapiens	0.945664543524416	Not Sig
rank	control	case	30	18	276.5	0.898	0.998644847864996	fibroblast.Salivary_Gland.Tabula.Sapiens	0.945664543524416	Not Sig
rank	control	case	30	18	264	0.907	0.989245879806892	slow.muscle.cell.Muscle.Tabula.Sapiens	0.953118644067797	Not Sig
rank	control	case	30	18	265	0.924	1.02377189969083	erythroid.progenitor.cell.Bone_Marrow.Tabula.Sapiens	0.956793319415449	Not Sig
rank	control	case	30	18	265	0.924	0.9980871886121	endothelial.cell.of.lymphatic.vessel.Vasculature.Tabula.Sapiens	0.956793319415449	Not Sig
rank	control	case	30	18	264.5	0.915	0.957238307349666	mature.NK.T.cell.Salivary_Gland.Tabula.Sapiens	0.956793319415449	Not Sig
rank	control	case	30	18	265	0.924	1.01822075782537	fibroblast.Prostate.Tabula.Sapiens	0.956793319415449	Not Sig
rank	control	case	30	18	275	0.924	1.02297144700758	epithelial.cell.Skin.Tabula.Sapiens	0.956793319415449	Not Sig
rank	control	case	30	18	265	0.924	0.975551470588235	radial.glial.cell.Eye.Tabula.Sapiens	0.956793319415449	Not Sig
rank	control	case	30	18	275.5	0.915	0.995026947574718	pancreatic.A.cell.Pancreas.Tabula.Sapiens	0.956793319415449	Not Sig
rank	control	case	30	18	274.5	0.932	1.00161691542289	plasma.cell.Salivary_Gland.Tabula.Sapiens	0.961064449064449	Not Sig
rank	control	case	30	18	274.5	0.932	1.00293767368003	myeloid.cell.liver.Fetal.Atlas	0.961064449064449	Not Sig
rank	control	case	30	18	266.5	0.949	0.928399807784719	innate.lymphoid.cell.Spleen.Tabula.Sapiens	0.974542443064182	Not Sig
rank	control	case	30	18	273.5	0.949	0.973506493506493	placenta.vascular.endothelial.cells.placenta.Fetal.Atlas	0.974542443064182	Not Sig
rank	control	case	30	18	272	0.975	1.00773096250483	hematopoietic.stem.cell.Lymph_Node.Tabula.Sapiens	0.978947368421053	Not Sig
rank	control	case	30	18	272.5	0.966	1.00294736842105	macrophage.Uterus.Tabula.Sapiens	0.978947368421053	Not Sig
rank	control	case	30	18	267	0.958	1.09066265060241	macrophage.Prostate.Tabula.Sapiens	0.978947368421053	Not Sig
rank	control	case	30	18	272	0.975	1.00424821002387	gut.endothelial.cell.Small_Intestine.Tabula.Sapiens	0.978947368421053	Not Sig
rank	control	case	30	18	272	0.975	1.03975757575758	memory.B.cell.Thymus.Tabula.Sapiens	0.978947368421053	Not Sig
rank	control	case	30	18	267.5	0.966	1.02288072018004	macrophage.Muscle.Tabula.Sapiens	0.978947368421053	Not Sig
rank	control	case	30	18	267.5	0.966	1.02294923448832	fibroblast.Lung.Tabula.Sapiens	0.978947368421053	Not Sig
rank	control	case	30	18	272.5	0.966	0.993549373280342	duodenum.glandular.cell.Small_Intestine.Tabula.Sapiens	0.978947368421053	Not Sig
rank	control	case	30	18	268	0.975	0.982407928820813	placenta.IGFBP1.DKK1.positive.cells.placenta.Fetal.Atlas	0.978947368421053	Not Sig
rank	control	case	30	18	272	0.975	0.992691029900332	hematopoietic.cell.spleen.Fetal.Atlas	0.978947368421053	Not Sig
rank	control	case	30	18	272	0.974	0.989276902638072	cortical.cell.of.adrenal.gland.adrenal.gland.Fetal.Atlas	0.978947368421053	Not Sig
rank	control	case	30	18	270	1	1.05238455715367	macrophage.Spleen.Tabula.Sapiens	1	Not Sig
rank	control	case	30	18	269.5	1	0.99464123524069	transit.amplifying.cell.of.colon.Large_Intestine.Tabula.Sapiens	1	Not Sig

## Sheet: Data9_VanisTwin_498celltypes
.y.	group1	group2	n1	n2	statistic	p	foldchange	cell_type	p.adj	diffranked
rank	control	case	301	102	19438	4.47e-05	1.05374596052117	endothelial.cell.of.vascular.tree.intestine.Fetal.Atlas	0.0221712	Up
rank	control	case	301	102	18649	0.000956	1.04597731061684	endothelial.cell.of.vascular.tree.lung.Fetal.Atlas	0.237088	Not Sig
rank	control	case	301	102	12184.5	0.00212	0.870929308975377	CD8.positive..alpha.beta.T.cell.Kidney.Tabula.Sapiens	0.26288	Not Sig
rank	control	case	301	102	18477	0.00173	1.07287427937122	endothelial.cell.Skin.Tabula.Sapiens	0.26288	Not Sig
rank	control	case	301	102	18162.5	0.00468	1.58304511278195	macrophage.Blood.Tabula.Sapiens	0.284627692307692	Not Sig
rank	control	case	301	102	18012.5	0.00746	1.22676041390289	CD141.positive.myeloid.dendritic.cell.Lymph_Node.Tabula.Sapiens	0.284627692307692	Not Sig
rank	control	case	301	102	18106.5	0.00564	1.11303525804803	plasma.cell.Spleen.Tabula.Sapiens	0.284627692307692	Not Sig
rank	control	case	301	102	18181.5	0.00448	1.10387425066221	CD8.positive..alpha.beta.memory.T.cell.Skin.Tabula.Sapiens	0.284627692307692	Not Sig
rank	control	case	301	102	12322.5	0.00332	0.931821505733754	CD4.positive..alpha.beta.T.cell.Salivary_Gland.Tabula.Sapiens	0.284627692307692	Not Sig
rank	control	case	301	102	12528.5	0.00627	0.954214931891442	fibroblast.Lung.Tabula.Sapiens	0.284627692307692	Not Sig
rank	control	case	301	102	18049	0.0067	1.0590564804104	endothelial.cell.of.vascular.tree.muscle.organ.Fetal.Atlas	0.284627692307692	Not Sig
rank	control	case	301	102	18242	0.00371	1.04471849974658	epithelial.cell.Tongue.Tabula.Sapiens	0.284627692307692	Not Sig
rank	control	case	301	102	12584	0.00738	0.985289510585177	stromal.cell.Prostate.Tabula.Sapiens	0.284627692307692	Not Sig
rank	control	case	301	102	17958	0.00875	1.05430592684358	capillary.endothelial.cell.Lung.Tabula.Sapiens	0.301237333333333	Not Sig
rank	control	case	301	102	17943.5	0.00911	1.01385538626498	stromal.cell.intestine.Fetal.Atlas	0.301237333333333	Not Sig
rank	control	case	301	102	17855.5	0.0117	1.03346154904388	fast.muscle.cell.Muscle.Tabula.Sapiens	0.341364705882353	Not Sig
rank	control	case	301	102	17865.5	0.0114	1.0272300085505	goblet.cell.stomach.Fetal.Atlas	0.341364705882353	Not Sig
rank	control	case	301	102	17815.5	0.0131	1.04400298967204	skeletal.muscle.satellite.cell.muscle.organ.Fetal.Atlas	0.360977777777778	Not Sig
rank	control	case	301	102	17754.5	0.0155	1.32211528564076	classical.monocyte.Lung.Tabula.Sapiens	0.404631578947368	Not Sig
rank	control	case	301	102	12903.5	0.0181	0.948257356304315	endothelial.cell.of.lymphatic.vessel.Lung.Tabula.Sapiens	0.44888	Not Sig
rank	control	case	301	102	13214.5	0.0397	0.91295673671199	CD8.positive..alpha.beta.T.cell.Thymus.Tabula.Sapiens	0.490488888888889	Not Sig
rank	control	case	301	102	13043.5	0.026	0.855219952374984	mature.NK.T.cell.Prostate.Tabula.Sapiens	0.490488888888889	Not Sig
rank	control	case	301	102	17456.5	0.0334	1.15380523094046	dendritic.cell.Lung.Tabula.Sapiens	0.490488888888889	Not Sig
rank	control	case	301	102	17454	0.0336	1.11710740354536	CD4.positive..alpha.beta.memory.T.cell.Skin.Tabula.Sapiens	0.490488888888889	Not Sig
rank	control	case	301	102	13297	0.0482	0.87194483186115	hematopoietic.stem.cell.Spleen.Tabula.Sapiens	0.490488888888889	Not Sig
rank	control	case	301	102	17485.5	0.0311	1.22300665680473	macrophage.Spleen.Tabula.Sapiens	0.490488888888889	Not Sig
rank	control	case	301	102	13341.5	0.0534	0.882463150999017	effector.CD4.positive..alpha.beta.T.cell.Lung.Tabula.Sapiens	0.490488888888889	Not Sig
rank	control	case	301	102	13315	0.0503	0.8915203982253	CD4.positive.helper.T.cell.Skin.Tabula.Sapiens	0.490488888888889	Not Sig
rank	control	case	301	102	17496.5	0.0303	1.12236523758831	T.cell.Skin.Tabula.Sapiens	0.490488888888889	Not Sig
rank	control	case	301	102	17350	0.0432	1.0829036725198	microglial.cell.Eye.Tabula.Sapiens	0.490488888888889	Not Sig
rank	control	case	301	102	17344.5	0.0438	1.05945817316493	vein.endothelial.cell.Mammary.Tabula.Sapiens	0.490488888888889	Not Sig
rank	control	case	301	102	17316.5	0.0467	1.07025456269258	macrophage.Fat.Tabula.Sapiens	0.490488888888889	Not Sig
rank	control	case	301	102	17639.5	0.021	1.07037504641664	plasma.cell.Lymph_Node.Tabula.Sapiens	0.490488888888889	Not Sig
rank	control	case	301	102	17267	0.0524	1.0402750343793	endothelial.cell.Pancreas.Tabula.Sapiens	0.490488888888889	Not Sig
rank	control	case	301	102	17448	0.0341	1.04088348138675	plasma.cell.Trachea.Tabula.Sapiens	0.490488888888889	Not Sig
rank	control	case	301	102	17286.5	0.0501	1.04041494505494	cardiac.endothelial.cell.Heart.Tabula.Sapiens	0.490488888888889	Not Sig
rank	control	case	301	102	13180.5	0.0366	0.968154496523366	fibroblast.Tongue.Tabula.Sapiens	0.490488888888889	Not Sig
rank	control	case	301	102	13259.5	0.0442	0.97957185949207	fibroblast.Bladder.Tabula.Sapiens	0.490488888888889	Not Sig
rank	control	case	301	102	13308	0.0495	0.975369665559965	endothelial.cell.Kidney.Tabula.Sapiens	0.490488888888889	Not Sig
rank	control	case	301	102	17531.5	0.0277	1.04196179682859	endothelial.cell.of.vascular.tree.cerebellum.Fetal.Atlas	0.490488888888889	Not Sig
rank	control	case	301	102	13100	0.03	0.973187379776707	kidney.epithelial.cell.Kidney.Tabula.Sapiens	0.490488888888889	Not Sig
rank	control	case	301	102	13333	0.0524	0.98030615640599	pericyte.Vasculature.Tabula.Sapiens	0.490488888888889	Not Sig
rank	control	case	301	102	17591	0.0238	1.04298094951506	placenta.vascular.endothelial.cells.placenta.Fetal.Atlas	0.490488888888889	Not Sig
rank	control	case	301	102	17363.5	0.0418	1.02837461452338	endothelial.cell.of.vascular.tree.adrenal.gland.Fetal.Atlas	0.490488888888889	Not Sig
rank	control	case	301	102	13187.5	0.0372	0.975992246847835	neuroendocrine.cell.lung.Fetal.Atlas	0.490488888888889	Not Sig
rank	control	case	301	102	17443	0.0346	1.02772925850515	endothelial.cell.of.vascular.tree.telencephalon.Fetal.Atlas	0.490488888888889	Not Sig
rank	control	case	301	102	13226.5	0.0409	0.979585424066452	retinal.pigment.epithelial.cell.eye.Fetal.Atlas	0.490488888888889	Not Sig
rank	control	case	301	102	17514	0.029	1.03388413358919	stromal.cell.heart.Fetal.Atlas	0.490488888888889	Not Sig
rank	control	case	301	102	17406	0.0378	1.02003776728686	enterocyte.of.epithelium.of.small.intestine.Small_Intestine.Tabula.Sapiens	0.490488888888889	Not Sig
rank	control	case	301	102	17349.5	0.0432	1.02629603891591	stromal.cell.adrenal.gland.Fetal.Atlas	0.490488888888889	Not Sig
rank	control	case	301	102	12999	0.0232	0.986533421852615	keratocyte.Eye.Tabula.Sapiens	0.490488888888889	Not Sig
rank	control	case	301	102	17610	0.0227	1.01032831713819	stromal.cell.lung.Fetal.Atlas	0.490488888888889	Not Sig
rank	control	case	301	102	17264	0.0527	1.00764693564149	neuronal.brush.cell.cerebellum.Fetal.Atlas	0.490488888888889	Not Sig
rank	control	case	301	102	17331	0.0451	1.00570224671757	taste.receptor.cell.kidney.Fetal.Atlas	0.490488888888889	Not Sig
rank	control	case	301	102	17218	0.0584	1.3157003257329	macrophage.Bone_Marrow.Tabula.Sapiens	0.496	Not Sig
rank	control	case	301	102	17211	0.0595	1.10845055978122	myeloid.cell.Prostate.Tabula.Sapiens	0.496	Not Sig
rank	control	case	301	102	13415	0.063	0.941612468559109	T.cell.Salivary_Gland.Tabula.Sapiens	0.496	Not Sig
rank	control	case	301	102	13414	0.0629	0.955781974183169	intrahepatic.cholangiocyte.Liver.Tabula.Sapiens	0.496	Not Sig
rank	control	case	301	102	17216	0.0588	1.0365694717743	transit.amplifying.cell.of.small.intestine.Small_Intestine.Tabula.Sapiens	0.496	Not Sig
rank	control	case	301	102	17189	0.0625	1.03246570158009	myeloid.cell.kidney.Fetal.Atlas	0.496	Not Sig
rank	control	case	301	102	17237.5	0.056	1.03099625021306	endothelial.cell.of.vascular.tree.kidney.Fetal.Atlas	0.496	Not Sig
rank	control	case	301	102	17226	0.0575	1.01888955246165	oligodendrocyte.cerebellum.Fetal.Atlas	0.496	Not Sig
rank	control	case	301	102	17190.5	0.0622	1.01059097525473	neuron.associated.cell..sensu.Vertebrata..cerebellum.Fetal.Atlas	0.496	Not Sig
rank	control	case	301	102	17176	0.0643	1.03061316292855	myeloid.cell.intestine.Fetal.Atlas	0.498325	Not Sig
rank	control	case	301	102	13470.5	0.0712	0.961204756474996	erythrocyte.Bone_Marrow.Tabula.Sapiens	0.527092537313433	Not Sig
rank	control	case	301	102	17132	0.0708	1.02732629350538	muscle.cell.Skin.Tabula.Sapiens	0.527092537313433	Not Sig
rank	control	case	301	102	13466	0.0705	0.97201660055488	erythrocyte.Vasculature.Tabula.Sapiens	0.527092537313433	Not Sig
rank	control	case	301	102	13477.5	0.0723	0.975555604932785	intestinal.enteroendocrine.cell.Large_Intestine.Tabula.Sapiens	0.527364705882353	Not Sig
rank	control	case	301	102	17044	0.0854	1.09921029592015	macrophage.Skin.Tabula.Sapiens	0.542538271604938	Not Sig
rank	control	case	301	102	13568	0.0876	0.860918955909669	immature.natural.killer.cell.Thymus.Tabula.Sapiens	0.542538271604938	Not Sig
rank	control	case	301	102	17027.5	0.0884	1.04457064832608	CD4.positive..alpha.beta.T.cell.Small_Intestine.Tabula.Sapiens	0.542538271604938	Not Sig
rank	control	case	301	102	13498	0.0755	0.920320627494152	B.cell.Eye.Tabula.Sapiens	0.542538271604938	Not Sig
rank	control	case	301	102	17046	0.0851	1.04336518382586	intestinal.crypt.stem.cell.Small_Intestine.Tabula.Sapiens	0.542538271604938	Not Sig
rank	control	case	301	102	17071	0.0807	1.04402985711239	capillary.endothelial.cell.Tongue.Tabula.Sapiens	0.542538271604938	Not Sig
rank	control	case	301	102	17027.5	0.0884	1.05035498171699	epithelial.cell.Uterus.Tabula.Sapiens	0.542538271604938	Not Sig
rank	control	case	301	102	17026.5	0.0886	1.0345103505546	type.I.pneumocyte.Lung.Tabula.Sapiens	0.542538271604938	Not Sig
rank	control	case	301	102	17032	0.0876	1.02797259115887	intestinal.crypt.stem.cell.of.small.intestine.Small_Intestine.Tabula.Sapiens	0.542538271604938	Not Sig
rank	control	case	301	102	17078	0.0795	1.03593119810202	blood.vessel.endothelial.cell.adrenal.gland.Fetal.Atlas	0.542538271604938	Not Sig
rank	control	case	301	102	13548	0.084	0.972055163990738	smooth.muscle.cell.Trachea.Tabula.Sapiens	0.542538271604938	Not Sig
rank	control	case	301	102	17035	0.0871	1.02981146025878	intestinal.crypt.stem.cell.of.large.intestine.Large_Intestine.Tabula.Sapiens	0.542538271604938	Not Sig
rank	control	case	301	102	13553.5	0.0849	0.994544094173982	pancreatic.acinar.cell.Pancreas.Tabula.Sapiens	0.542538271604938	Not Sig
rank	control	case	301	102	13596	0.0929	0.946183773216031	endothelial.cell.of.artery.Tongue.Tabula.Sapiens	0.549142857142857	Not Sig
rank	control	case	301	102	17008	0.0921	1.0411266851174	effector.CD4.positive..alpha.beta.T.cell.Lymph_Node.Tabula.Sapiens	0.549142857142857	Not Sig
rank	control	case	301	102	13596.5	0.093	0.985654314977437	neuron.intestine.Fetal.Atlas	0.549142857142857	Not Sig
rank	control	case	301	102	13633.5	0.1	0.870817198893638	basophil.Blood.Tabula.Sapiens	0.562133333333333	Not Sig
rank	control	case	301	102	13642.5	0.102	0.855482589390044	CD8.positive..alpha.beta.T.cell.Muscle.Tabula.Sapiens	0.562133333333333	Not Sig
rank	control	case	301	102	13641.5	0.102	0.949004623996106	T.cell.Liver.Tabula.Sapiens	0.562133333333333	Not Sig
rank	control	case	301	102	16968	0.1	1.12847690941385	monocyte.Blood.Tabula.Sapiens	0.562133333333333	Not Sig
rank	control	case	301	102	13627.5	0.0991	0.944564601838563	leukocyte.Fat.Tabula.Sapiens	0.562133333333333	Not Sig
rank	control	case	301	102	13630.5	0.0997	0.977211502305607	luminal.cell.of.prostate.epithelium.Prostate.Tabula.Sapiens	0.562133333333333	Not Sig
rank	control	case	301	102	13655	0.105	0.895344655344655	CD4.positive..alpha.beta.T.cell.Muscle.Tabula.Sapiens	0.572307692307692	Not Sig
rank	control	case	301	102	13663.5	0.107	0.984476312419974	smooth.muscle.cell.Vasculature.Tabula.Sapiens	0.576869565217391	Not Sig
rank	control	case	301	102	16896	0.116	1.02328671165386	endocardial.cell.heart.Fetal.Atlas	0.612085106382979	Not Sig
rank	control	case	301	102	13702	0.115	0.99181401575614	Mueller.cell.Eye.Tabula.Sapiens	0.612085106382979	Not Sig
rank	control	case	301	102	16822	0.133	1.12633370096108	CD1c.positive.myeloid.dendritic.cell.Lymph_Node.Tabula.Sapiens	0.629185185185185	Not Sig
rank	control	case	301	102	16861	0.124	1.09478122344945	mature.NK.T.cell.Skin.Tabula.Sapiens	0.629185185185185	Not Sig
rank	control	case	301	102	16815	0.135	1.03673859671792	endothelial.cell.of.lymphatic.vessel.Bladder.Tabula.Sapiens	0.629185185185185	Not Sig
rank	control	case	301	102	16831	0.131	1.02654053482719	serous.cell.of.epithelium.of.trachea.Trachea.Tabula.Sapiens	0.629185185185185	Not Sig
rank	control	case	301	102	13760	0.129	0.942874789444132	mast.cell.Lymph_Node.Tabula.Sapiens	0.629185185185185	Not Sig
rank	control	case	301	102	16829	0.132	1.05779783742035	mast.cell.Pancreas.Tabula.Sapiens	0.629185185185185	Not Sig
rank	control	case	301	102	16853.5	0.126	1.03624273724984	basophil.Lung.Tabula.Sapiens	0.629185185185185	Not Sig
rank	control	case	301	102	16810.5	0.136	1.02472456053479	endothelial.cell.of.artery.Thymus.Tabula.Sapiens	0.629185185185185	Not Sig
rank	control	case	301	102	13732.5	0.122	0.964748229643968	adventitial.cell.Salivary_Gland.Tabula.Sapiens	0.629185185185185	Not Sig
rank	control	case	301	102	16817.5	0.135	1.02957038391225	myeloid.cell.liver.Fetal.Atlas	0.629185185185185	Not Sig
rank	control	case	301	102	13792	0.137	0.976903828108082	tendon.cell.Muscle.Tabula.Sapiens	0.629185185185185	Not Sig
rank	control	case	301	102	13790.5	0.137	0.982978255110151	fibroblast.Thymus.Tabula.Sapiens	0.629185185185185	Not Sig
rank	control	case	301	102	16828	0.132	1.02221691550553	paneth.cell.of.epithelium.of.small.intestine.Small_Intestine.Tabula.Sapiens	0.629185185185185	Not Sig
rank	control	case	301	102	16860	0.124	1.00359527341211	granule.cell.cerebellum.Fetal.Atlas	0.629185185185185	Not Sig
rank	control	case	301	102	13804.5	0.14	0.968209982788296	mast.cell.Trachea.Tabula.Sapiens	0.631272727272727	Not Sig
rank	control	case	301	102	13802	0.14	0.979218048914074	ciliated.cell.Trachea.Tabula.Sapiens	0.631272727272727	Not Sig
rank	control	case	301	102	16785.5	0.143	1.03204526113405	plasma.cell.Small_Intestine.Tabula.Sapiens	0.637714285714286	Not Sig
rank	control	case	301	102	13819.5	0.144	0.981828960234681	fibroblast.Vasculature.Tabula.Sapiens	0.637714285714286	Not Sig
rank	control	case	301	102	13884	0.163	0.938153443603402	B.cell.Small_Intestine.Tabula.Sapiens	0.64108843537415	Not Sig
rank	control	case	301	102	13927	0.176	0.902519385117671	naive.thymus.derived.CD4.positive..alpha.beta.T.cell.Skin.Tabula.Sapiens	0.64108843537415	Not Sig
rank	control	case	301	102	16661.5	0.179	1.11223904901482	CD1c.positive.myeloid.dendritic.cell.Spleen.Tabula.Sapiens	0.64108843537415	Not Sig
rank	control	case	301	102	16631.5	0.189	1.10462270133164	plasma.cell.Blood.Tabula.Sapiens	0.64108843537415	Not Sig
rank	control	case	301	102	16663	0.179	1.20021646254628	monocyte.Liver.Tabula.Sapiens	0.64108843537415	Not Sig
rank	control	case	301	102	13908	0.17	0.94882618510158	CD4.positive..alpha.beta.T.cell.Bone_Marrow.Tabula.Sapiens	0.64108843537415	Not Sig
rank	control	case	301	102	16628.5	0.19	1.09055180700619	non.classical.monocyte.Lung.Tabula.Sapiens	0.64108843537415	Not Sig
rank	control	case	301	102	16713	0.163	1.08746694746695	CD8.positive..alpha.beta.cytotoxic.T.cell.Skin.Tabula.Sapiens	0.64108843537415	Not Sig
rank	control	case	301	102	13971.5	0.19	0.945357071943875	hematopoietic.stem.cell.Lymph_Node.Tabula.Sapiens	0.64108843537415	Not Sig
rank	control	case	301	102	13915	0.172	0.9518280113816	CD8.positive..alpha.beta.cytokine.secreting.effector.T.cell.Blood.Tabula.Sapiens	0.64108843537415	Not Sig
rank	control	case	301	102	16663.5	0.179	1.06880516684607	mature.NK.T.cell.Spleen.Tabula.Sapiens	0.64108843537415	Not Sig
rank	control	case	301	102	16688.5	0.171	1.04137809187279	plasma.cell.Thymus.Tabula.Sapiens	0.64108843537415	Not Sig
rank	control	case	301	102	13872	0.159	0.970224574295977	smooth.muscle.cell.Bladder.Tabula.Sapiens	0.64108843537415	Not Sig
rank	control	case	301	102	13854	0.154	0.96714180646517	endothelial.cell.of.lymphatic.vessel.Muscle.Tabula.Sapiens	0.64108843537415	Not Sig
rank	control	case	301	102	16633.5	0.189	1.02189845013829	mucus.secreting.cell.Trachea.Tabula.Sapiens	0.64108843537415	Not Sig
rank	control	case	301	102	13831.5	0.148	0.973011208211286	pericyte.Tongue.Tabula.Sapiens	0.64108843537415	Not Sig
rank	control	case	301	102	13922	0.174	0.976961800104657	melanocyte.Eye.Tabula.Sapiens	0.64108843537415	Not Sig
rank	control	case	301	102	13859	0.155	0.98344813230022	epithelial.cell.of.lacrimal.sac.Eye.Tabula.Sapiens	0.64108843537415	Not Sig
rank	control	case	301	102	13853.5	0.154	0.979446405270701	connective.tissue.cell.Trachea.Tabula.Sapiens	0.64108843537415	Not Sig
rank	control	case	301	102	13955	0.185	0.977673853758309	smooth.muscle.cell.Prostate.Tabula.Sapiens	0.64108843537415	Not Sig
rank	control	case	301	102	16713.5	0.163	1.01517673048601	secretory.cell.Trachea.Tabula.Sapiens	0.64108843537415	Not Sig
rank	control	case	301	102	16661.5	0.179	1.01943927046954	endothelial.cell.of.lymphatic.vessel.intestine.Fetal.Atlas	0.64108843537415	Not Sig
rank	control	case	301	102	13829.5	0.147	0.988333270866909	lung.ciliated.cell.Lung.Tabula.Sapiens	0.64108843537415	Not Sig
rank	control	case	301	102	16657.5	0.181	1.00965408742408	basal.cell.Trachea.Tabula.Sapiens	0.64108843537415	Not Sig
rank	control	case	301	102	13935	0.178	0.972697116972585	innate.lymphoid.cell.lung.Fetal.Atlas	0.64108843537415	Not Sig
rank	control	case	301	102	16746	0.154	1.01395482940894	basal.cell.Lung.Tabula.Sapiens	0.64108843537415	Not Sig
rank	control	case	301	102	13966	0.188	0.98216333938294	smooth.muscle.cell.muscle.organ.Fetal.Atlas	0.64108843537415	Not Sig
rank	control	case	301	102	16665	0.178	1.00537515750888	pancreatic.ductal.cell.Pancreas.Tabula.Sapiens	0.64108843537415	Not Sig
rank	control	case	301	102	13863	0.156	0.986426429720638	myofibroblast.cell.Bladder.Tabula.Sapiens	0.64108843537415	Not Sig
rank	control	case	301	102	16721.5	0.161	1.01958732855929	epicardial.adipocyte.heart.Fetal.Atlas	0.64108843537415	Not Sig
rank	control	case	301	102	16642	0.186	1.01248663419271	mesothelial.cell.liver.Fetal.Atlas	0.64108843537415	Not Sig
rank	control	case	301	102	13951.5	0.184	0.985455924521321	type.B.pancreatic.cell.Pancreas.Tabula.Sapiens	0.64108843537415	Not Sig
rank	control	case	301	102	13959	0.186	0.985123859191656	ganglion.interneuron.eye.Fetal.Atlas	0.64108843537415	Not Sig
rank	control	case	301	102	16659.5	0.18	1.00431845556745	stellate.neuron.cerebellum.Fetal.Atlas	0.64108843537415	Not Sig
rank	control	case	301	102	14785	0.157	0.999454115972042	stromal.cell.Eye.Tabula.Sapiens	0.64108843537415	Not Sig
rank	control	case	301	102	13986	0.195	0.987765339650034	bipolar.neuron.eye.Fetal.Atlas	0.653513513513513	Not Sig
rank	control	case	301	102	16603	0.199	1.02835354854761	capillary.endothelial.cell.Thymus.Tabula.Sapiens	0.662442953020134	Not Sig
rank	control	case	301	102	14003.5	0.201	0.976425496099187	tongue.muscle.cell.Tongue.Tabula.Sapiens	0.66464	Not Sig
rank	control	case	301	102	14012.5	0.204	0.967025216290357	fibroblast.of.cardiac.tissue.Heart.Tabula.Sapiens	0.665684210526316	Not Sig
rank	control	case	301	102	14015.5	0.203	0.998495346938776	GABAergic.neuron.telencephalon.Fetal.Atlas	0.665684210526316	Not Sig
rank	control	case	301	102	16579	0.207	1.02570690768238	endothelial.cell.Uterus.Tabula.Sapiens	0.671058823529412	Not Sig
rank	control	case	301	102	16569.5	0.211	1.0976432748538	platelet.Blood.Tabula.Sapiens	0.67179746835443	Not Sig
rank	control	case	301	102	16564.5	0.212	1.05106671657154	endothelial.cell.of.artery.Mammary.Tabula.Sapiens	0.67179746835443	Not Sig
rank	control	case	301	102	16566.5	0.212	1.04883754038219	CD1c.positive.myeloid.dendritic.cell.Skin.Tabula.Sapiens	0.67179746835443	Not Sig
rank	control	case	301	102	16559.5	0.214	1.01330664572196	endothelial.cell.of.vascular.tree.Muscle.Tabula.Sapiens	0.67179746835443	Not Sig
rank	control	case	301	102	14038.5	0.214	0.985110928512736	endothelial.cell.Eye.Tabula.Sapiens	0.67179746835443	Not Sig
rank	control	case	301	102	16551	0.217	1.06476956839795	macrophage.Muscle.Tabula.Sapiens	0.6727	Not Sig
rank	control	case	301	102	14048	0.217	0.984554460337459	pericyte.Uterus.Tabula.Sapiens	0.6727	Not Sig
rank	control	case	301	102	16541	0.221	1.0465132954885	memory.B.cell.Spleen.Tabula.Sapiens	0.680844720496894	Not Sig
rank	control	case	301	102	16536	0.223	1.05967732356726	mature.NK.T.cell.Lymph_Node.Tabula.Sapiens	0.68161963190184	Not Sig
rank	control	case	301	102	16532	0.224	1.0271223543056	lung.microvascular.endothelial.cell.Lung.Tabula.Sapiens	0.68161963190184	Not Sig
rank	control	case	301	102	16526.5	0.226	1.01509899383317	extravillous.trophoblast.placenta.Fetal.Atlas	0.683512195121951	Not Sig
rank	control	case	301	102	14079	0.229	0.97450313397754	monocyte.Small_Intestine.Tabula.Sapiens	0.687228915662651	Not Sig
rank	control	case	301	102	16516	0.23	1.02296503136008	endothelial.cell.of.vascular.tree.liver.Fetal.Atlas	0.687228915662651	Not Sig
rank	control	case	301	102	16493	0.239	1.01675055005501	plasma.cell.Eye.Tabula.Sapiens	0.705619047619048	Not Sig
rank	control	case	301	102	14107	0.239	0.989445924246718	medullary.thymic.epithelial.cell.Thymus.Tabula.Sapiens	0.705619047619048	Not Sig
rank	control	case	301	102	16466	0.25	1.00495306213679	conjunctival.epithelial.cell.Eye.Tabula.Sapiens	0.733727810650888	Not Sig
rank	control	case	301	102	16452	0.256	1.0589010606851	macrophage.Liver.Tabula.Sapiens	0.733965317919075	Not Sig
rank	control	case	301	102	14146	0.255	0.985240537745605	Schwann.cell.heart.Fetal.Atlas	0.733965317919075	Not Sig
rank	control	case	301	102	14146.5	0.255	0.991188208125857	retinal.bipolar.neuron.Eye.Tabula.Sapiens	0.733965317919075	Not Sig
rank	control	case	301	102	16451.5	0.256	1.01066891316809	cardiac.muscle.cell.heart.Fetal.Atlas	0.733965317919075	Not Sig
rank	control	case	301	102	14160	0.261	0.984619926199262	innate.lymphoid.cell.Lymph_Node.Tabula.Sapiens	0.741181818181818	Not Sig
rank	control	case	301	102	16435.5	0.263	1.01181942760765	intestinal.tuft.cell.Small_Intestine.Tabula.Sapiens	0.741181818181818	Not Sig
rank	control	case	301	102	16435	0.263	1.02347213663175	native.cell.stomach.Fetal.Atlas	0.741181818181818	Not Sig
rank	control	case	301	102	14179.5	0.269	0.949891933195066	CD4.positive.helper.T.cell.Kidney.Tabula.Sapiens	0.749573033707865	Not Sig
rank	control	case	301	102	16421	0.269	1.07062049569344	mature.NK.T.cell.Blood.Tabula.Sapiens	0.749573033707865	Not Sig
rank	control	case	301	102	16408.5	0.274	1.25142593447162	intermediate.monocyte.Lung.Tabula.Sapiens	0.750775956284153	Not Sig
rank	control	case	301	102	16410	0.274	1.09479041916168	mature.NK.T.cell.Muscle.Tabula.Sapiens	0.750775956284153	Not Sig
rank	control	case	301	102	14197.5	0.277	0.939311756935271	common.myeloid.progenitor.Bone_Marrow.Tabula.Sapiens	0.750775956284153	Not Sig
rank	control	case	301	102	16401.5	0.277	1.01864867102757	placenta.IGFBP1.DKK1.positive.cells.placenta.Fetal.Atlas	0.750775956284153	Not Sig
rank	control	case	301	102	14184.5	0.271	0.980994802344122	eye.photoreceptor.cell.Eye.Tabula.Sapiens	0.750775956284153	Not Sig
rank	control	case	301	102	16395	0.28	1.02490228973022	macrophage.Salivary_Gland.Tabula.Sapiens	0.754782608695652	Not Sig
rank	control	case	301	102	16384.5	0.285	1.08024035710198	neutrophil.Blood.Tabula.Sapiens	0.764108108108108	Not Sig
rank	control	case	301	102	14222	0.288	0.988369274639102	pericyte.Bladder.Tabula.Sapiens	0.768	Not Sig
rank	control	case	301	102	16373	0.29	1.02399061032864	endothelial.cell.Fat.Tabula.Sapiens	0.769197860962567	Not Sig
rank	control	case	301	102	16366.5	0.293	1.01950497670479	endothelial.cell.of.lymphatic.vessel.heart.Fetal.Atlas	0.773021276595745	Not Sig
rank	control	case	301	102	14239	0.295	0.957964609262552	naive.thymus.derived.CD4.positive..alpha.beta.T.cell.Blood.Tabula.Sapiens	0.774179894179894	Not Sig
rank	control	case	301	102	14245.5	0.298	0.983296339096876	fibroblast.Salivary_Gland.Tabula.Sapiens	0.776460732984293	Not Sig
rank	control	case	301	102	16353	0.299	1.01300730685064	placenta.stromal.cells.placenta.Fetal.Atlas	0.776460732984293	Not Sig
rank	control	case	301	102	14267.5	0.309	0.978821455283684	endothelial.cell.of.hepatic.sinusoid.Liver.Tabula.Sapiens	0.79825	Not Sig
rank	control	case	301	102	16325.5	0.312	1.09676633840645	regulatory.T.cell.Spleen.Tabula.Sapiens	0.801823834196891	Not Sig
rank	control	case	301	102	16321	0.314	1.01045630795167	slow.muscle.cell.Muscle.Tabula.Sapiens	0.80280412371134	Not Sig
rank	control	case	301	102	16307	0.318	1.41356770833333	classical.monocyte.Lymph_Node.Tabula.Sapiens	0.808861538461538	Not Sig
rank	control	case	301	102	14294	0.321	0.989312393887946	ciliated.epithelial.cell.Uterus.Tabula.Sapiens	0.812326530612245	Not Sig
rank	control	case	301	102	16297.5	0.325	1.14219954648526	endothelial.cell.Liver.Tabula.Sapiens	0.814141414141414	Not Sig
rank	control	case	301	102	16298	0.325	1.03787020109689	naive.thymus.derived.CD4.positive..alpha.beta.T.cell.Spleen.Tabula.Sapiens	0.814141414141414	Not Sig
rank	control	case	301	102	16293.5	0.327	1.00955468533407	retinal.ganglion.cell.eye.Fetal.Atlas	0.815035175879397	Not Sig
rank	control	case	301	102	16287.5	0.33	1.07059819083747	macrophage.Lymph_Node.Tabula.Sapiens	0.816796019900498	Not Sig
rank	control	case	301	102	16253	0.331	1.00072966331994	native.cell.kidney.Fetal.Atlas	0.816796019900498	Not Sig
rank	control	case	301	102	16281.5	0.333	1.01826996131461	smooth.muscle.cell.Lung.Tabula.Sapiens	0.817663366336634	Not Sig
rank	control	case	301	102	16272	0.338	1.0529613677026	myeloid.cell.Pancreas.Tabula.Sapiens	0.81779512195122	Not Sig
rank	control	case	301	102	16276.5	0.336	1.01473488041887	endothelial.cell.of.lymphatic.vessel.lung.Fetal.Atlas	0.81779512195122	Not Sig
rank	control	case	301	102	16272	0.338	1.00909003491022	placenta.AFP.ALB.positive.cells.placenta.Fetal.Atlas	0.81779512195122	Not Sig
rank	control	case	301	102	14364.5	0.356	0.942174961631221	macrophage.Mammary.Tabula.Sapiens	0.851307692307692	Not Sig
rank	control	case	301	102	16233.5	0.357	1.08107976784991	plasmacytoid.dendritic.cell.Spleen.Tabula.Sapiens	0.851307692307692	Not Sig
rank	control	case	301	102	16240	0.354	1.04936891362084	mature.NK.T.cell.Fat.Tabula.Sapiens	0.851307692307692	Not Sig
rank	control	case	301	102	16230.5	0.359	1.07137596317422	CD8.positive..alpha.beta.cytotoxic.T.cell.Thymus.Tabula.Sapiens	0.851980861244019	Not Sig
rank	control	case	301	102	14374.5	0.362	0.977541881090551	innate.lymphoid.cell.adrenal.gland.Fetal.Atlas	0.853308056872038	Not Sig
rank	control	case	301	102	16223	0.363	1.00383480319824	Mueller.cell.eye.Fetal.Atlas	0.853308056872038	Not Sig
rank	control	case	301	102	14429.5	0.391	0.948673746046091	B.cell.Kidney.Tabula.Sapiens	0.864142222222222	Not Sig
rank	control	case	301	102	14422	0.387	0.9356631614654	innate.lymphoid.cell.Spleen.Tabula.Sapiens	0.864142222222222	Not Sig
rank	control	case	301	102	16191.5	0.379	1.02187333143993	CD4.positive..alpha.beta.memory.T.cell.Spleen.Tabula.Sapiens	0.864142222222222	Not Sig
rank	control	case	301	102	14421	0.386	0.952080616478957	neutrophil.Salivary_Gland.Tabula.Sapiens	0.864142222222222	Not Sig
rank	control	case	301	102	16168.5	0.392	1.01340330788804	gut.endothelial.cell.Small_Intestine.Tabula.Sapiens	0.864142222222222	Not Sig
rank	control	case	301	102	16180	0.386	1.04004558577724	classical.monocyte.Blood.Tabula.Sapiens	0.864142222222222	Not Sig
rank	control	case	301	102	14402	0.376	0.978761210353627	pericyte.Lung.Tabula.Sapiens	0.864142222222222	Not Sig
rank	control	case	301	102	14412.5	0.382	0.977780104712042	smooth.muscle.cell.Muscle.Tabula.Sapiens	0.864142222222222	Not Sig
rank	control	case	301	102	16200	0.375	1.01052371516072	radial.glial.cell.Eye.Tabula.Sapiens	0.864142222222222	Not Sig
rank	control	case	301	102	16181	0.385	1.01198042535427	retinal.blood.vessel.endothelial.cell.Eye.Tabula.Sapiens	0.864142222222222	Not Sig
rank	control	case	301	102	14391	0.37	0.982987911228725	endothelial.cell.of.lymphatic.vessel.Thymus.Tabula.Sapiens	0.864142222222222	Not Sig
rank	control	case	301	102	16206	0.372	1.01838099497514	transit.amplifying.cell.of.colon.Large_Intestine.Tabula.Sapiens	0.864142222222222	Not Sig
rank	control	case	301	102	14422	0.387	0.988296743063932	megakaryocyte.liver.Fetal.Atlas	0.864142222222222	Not Sig
rank	control	case	301	102	16171	0.39	1.00814088021779	goblet.cell.Large_Intestine.Tabula.Sapiens	0.864142222222222	Not Sig
rank	control	case	301	102	16157.5	0.398	1.23486261980831	intermediate.monocyte.Lymph_Node.Tabula.Sapiens	0.869078260869565	Not Sig
rank	control	case	301	102	14451.5	0.403	0.972852723604573	hematopoietic.stem.cell.Blood.Tabula.Sapiens	0.869078260869565	Not Sig
rank	control	case	301	102	14449	0.401	0.971448185351572	B.cell.Salivary_Gland.Tabula.Sapiens	0.869078260869565	Not Sig
rank	control	case	301	102	14439	0.396	0.993038624431563	vascular.associated.smooth.muscle.cell.Thymus.Tabula.Sapiens	0.869078260869565	Not Sig
rank	control	case	301	102	14450	0.402	0.995319689098934	mesenchymal.stem.cell.Muscle.Tabula.Sapiens	0.869078260869565	Not Sig
rank	control	case	301	102	16138.5	0.408	1.00529751657605	syncytiotrophoblast.cell.placenta.Fetal.Atlas	0.876051948051948	Not Sig
rank	control	case	301	102	14463.5	0.41	0.984463777412501	monocyte.Bone_Marrow.Tabula.Sapiens	0.876551724137931	Not Sig
rank	control	case	301	102	16127.5	0.415	1.01433285509326	surface.ectodermal.cell.Eye.Tabula.Sapiens	0.88343347639485	Not Sig
rank	control	case	301	102	16122.5	0.417	1.01408090580481	goblet.cell.Small_Intestine.Tabula.Sapiens	0.883897435897436	Not Sig
rank	control	case	301	102	14587	0.482	0.968721940214326	mature.NK.T.cell.Bladder.Tabula.Sapiens	0.886877611940298	Not Sig
rank	control	case	301	102	15962	0.514	0.984250989259469	monocyte.Thymus.Tabula.Sapiens	0.886877611940298	Not Sig
rank	control	case	301	102	14660	0.528	0.963763969602146	mature.NK.T.cell.Lung.Tabula.Sapiens	0.886877611940298	Not Sig
rank	control	case	301	102	14681	0.542	0.942228739002933	naive.B.cell.Bone_Marrow.Tabula.Sapiens	0.886877611940298	Not Sig
rank	control	case	301	102	16046.5	0.462	1.09102863202545	mature.NK.T.cell.Bone_Marrow.Tabula.Sapiens	0.886877611940298	Not Sig
rank	control	case	301	102	16045	0.463	1.0727660930529	CD8.positive..alpha.beta.T.cell.Trachea.Tabula.Sapiens	0.886877611940298	Not Sig
rank	control	case	301	102	14586.5	0.482	0.944311377245509	intermediate.monocyte.Spleen.Tabula.Sapiens	0.886877611940298	Not Sig
rank	control	case	301	102	14766.5	0.599	0.96099989627632	CD4.positive..alpha.beta.T.cell.Lung.Tabula.Sapiens	0.886877611940298	Not Sig
rank	control	case	301	102	14625	0.506	0.959158499493072	mast.cell.Small_Intestine.Tabula.Sapiens	0.886877611940298	Not Sig
rank	control	case	301	102	15850	0.588	1.03312970936491	mature.NK.T.cell.Salivary_Gland.Tabula.Sapiens	0.886877611940298	Not Sig
rank	control	case	301	102	14696	0.552	0.929665653495441	mature.NK.T.cell.Kidney.Tabula.Sapiens	0.886877611940298	Not Sig
rank	control	case	301	102	15914	0.545	1.02006365253206	CD8.positive..alpha.beta.T.cell.Blood.Tabula.Sapiens	0.886877611940298	Not Sig
rank	control	case	301	102	14760.5	0.595	0.95577200262066	mature.NK.T.cell.Thymus.Tabula.Sapiens	0.886877611940298	Not Sig
rank	control	case	301	102	14523.5	0.444	0.990504019573576	naive.thymus.derived.CD4.positive..alpha.beta.T.cell.Lymph_Node.Tabula.Sapiens	0.886877611940298	Not Sig
rank	control	case	301	102	14737	0.579	0.981326322566799	CD8.positive..alpha.beta.T.cell.Lung.Tabula.Sapiens	0.886877611940298	Not Sig
rank	control	case	301	102	16016	0.48	1.01569270374636	CD8.positive..alpha.beta.T.cell.Large_Intestine.Tabula.Sapiens	0.886877611940298	Not Sig
rank	control	case	301	102	14599.5	0.49	0.972925454545455	T.cell.Vasculature.Tabula.Sapiens	0.886877611940298	Not Sig
rank	control	case	301	102	15959	0.516	1.06901043607902	naive.B.cell.Blood.Tabula.Sapiens	0.886877611940298	Not Sig
rank	control	case	301	102	16091	0.435	1.03648597112503	CD4.positive..alpha.beta.memory.T.cell.Lymph_Node.Tabula.Sapiens	0.886877611940298	Not Sig
rank	control	case	301	102	16062	0.453	1.03273116307504	T.cell.Mammary.Tabula.Sapiens	0.886877611940298	Not Sig
rank	control	case	301	102	14632.5	0.511	0.96936170212766	naive.B.cell.Lymph_Node.Tabula.Sapiens	0.886877611940298	Not Sig
rank	control	case	301	102	14715.5	0.565	0.975968277694735	endothelial.cell.of.lymphatic.vessel.Tongue.Tabula.Sapiens	0.886877611940298	Not Sig
rank	control	case	301	102	15866	0.577	1.02376182432432	mast.cell.Large_Intestine.Tabula.Sapiens	0.886877611940298	Not Sig
rank	control	case	301	102	14740	0.581	0.970836086404066	mature.NK.T.cell.Vasculature.Tabula.Sapiens	0.886877611940298	Not Sig
rank	control	case	301	102	14588.5	0.483	0.986126413233174	dendritic.cell.Eye.Tabula.Sapiens	0.886877611940298	Not Sig
rank	control	case	301	102	15841.5	0.594	1.01740362881056	CD4.positive..alpha.beta.T.cell.Large_Intestine.Tabula.Sapiens	0.886877611940298	Not Sig
rank	control	case	301	102	16111.5	0.424	1.05966989186113	macrophage.Trachea.Tabula.Sapiens	0.886877611940298	Not Sig
rank	control	case	301	102	14603	0.492	0.974693321780033	T.cell.Eye.Tabula.Sapiens	0.886877611940298	Not Sig
rank	control	case	301	102	14600	0.49	0.950625553260549	naive.B.cell.Thymus.Tabula.Sapiens	0.886877611940298	Not Sig
rank	control	case	301	102	15893	0.559	1.04395869475423	neutrophil.Trachea.Tabula.Sapiens	0.886877611940298	Not Sig
rank	control	case	301	102	15837	0.597	1.01234360027378	macrophage.Kidney.Tabula.Sapiens	0.886877611940298	Not Sig
rank	control	case	301	102	14535.5	0.451	0.981049014522822	mature.NK.T.cell.Uterus.Tabula.Sapiens	0.886877611940298	Not Sig
rank	control	case	301	102	16109.5	0.425	1.03795098793944	Langerhans.cell.Skin.Tabula.Sapiens	0.886877611940298	Not Sig
rank	control	case	301	102	14706.5	0.559	0.988062342038753	melanocyte.Skin.Tabula.Sapiens	0.886877611940298	Not Sig
rank	control	case	301	102	15901	0.554	1.03258481421648	neutrophil.Spleen.Tabula.Sapiens	0.886877611940298	Not Sig
rank	control	case	301	102	14627.5	0.507	0.978062586541124	T.cell.Lymph_Node.Tabula.Sapiens	0.886877611940298	Not Sig
rank	control	case	301	102	14693	0.55	0.971931596211256	endothelial.cell.of.lymphatic.vessel.Vasculature.Tabula.Sapiens	0.886877611940298	Not Sig
rank	control	case	301	102	16064	0.451	1.03412817979748	macrophage.Vasculature.Tabula.Sapiens	0.886877611940298	Not Sig
rank	control	case	301	102	14733.5	0.577	0.965183823529412	erythroid.progenitor.cell.Bone_Marrow.Tabula.Sapiens	0.886877611940298	Not Sig
rank	control	case	301	102	15856	0.584	1.02112974683544	mast.cell.Skin.Tabula.Sapiens	0.886877611940298	Not Sig
rank	control	case	301	102	15967	0.511	1.05534344130485	macrophage.Bladder.Tabula.Sapiens	0.886877611940298	Not Sig
rank	control	case	301	102	14746	0.585	1.00205514408415	macrophage.Lung.Tabula.Sapiens	0.886877611940298	Not Sig
rank	control	case	301	102	14698.5	0.553	0.984592266945335	vein.endothelial.cell.Bladder.Tabula.Sapiens	0.886877611940298	Not Sig
rank	control	case	301	102	15880	0.568	1.0114346474726	endothelial.cell.of.lymphatic.vessel.Uterus.Tabula.Sapiens	0.886877611940298	Not Sig
rank	control	case	301	102	15957.5	0.517	1.03148925487046	B.cell.Lymph_Node.Tabula.Sapiens	0.886877611940298	Not Sig
rank	control	case	301	102	15887.5	0.563	1.01917507906936	DN3.thymocyte.Thymus.Tabula.Sapiens	0.886877611940298	Not Sig
rank	control	case	301	102	14571.5	0.473	0.982066202956154	intestinal.crypt.stem.cell.Large_Intestine.Tabula.Sapiens	0.886877611940298	Not Sig
rank	control	case	301	102	14547.5	0.458	0.977068851316019	plasma.cell.Salivary_Gland.Tabula.Sapiens	0.886877611940298	Not Sig
rank	control	case	301	102	16024.5	0.475	1.04489043824701	classical.monocyte.Spleen.Tabula.Sapiens	0.886877611940298	Not Sig
rank	control	case	301	102	16099	0.431	1.01404294559347	vein.endothelial.cell.Tongue.Tabula.Sapiens	0.886877611940298	Not Sig
rank	control	case	301	102	14665.5	0.532	0.981996733481811	fibroblast.Small_Intestine.Tabula.Sapiens	0.886877611940298	Not Sig
rank	control	case	301	102	16091	0.435	1.00888100376779	pericyte.Mammary.Tabula.Sapiens	0.886877611940298	Not Sig
rank	control	case	301	102	16005	0.487	1.00648175033748	tracheal.goblet.cell.Trachea.Tabula.Sapiens	0.886877611940298	Not Sig
rank	control	case	301	102	15835	0.598	1.01140820962873	goblet.cell.Trachea.Tabula.Sapiens	0.886877611940298	Not Sig
rank	control	case	301	102	14716	0.565	0.986959478255494	endothelial.cell.Spleen.Tabula.Sapiens	0.886877611940298	Not Sig
rank	control	case	301	102	14684.5	0.544	0.987211701640493	epithelial.cell.Skin.Tabula.Sapiens	0.886877611940298	Not Sig
rank	control	case	301	102	14544	0.456	0.97895963486874	vascular.associated.smooth.muscle.cell.Lung.Tabula.Sapiens	0.886877611940298	Not Sig
rank	control	case	301	102	16017	0.48	1.01865790708588	epithelial.cell.of.uterus.Uterus.Tabula.Sapiens	0.886877611940298	Not Sig
rank	control	case	301	102	14679	0.54	0.98513078470825	endothelial.cell.Vasculature.Tabula.Sapiens	0.886877611940298	Not Sig
rank	control	case	301	102	15925.5	0.538	1.01749014913462	dermis.microvascular.lymphatic.vessel.endothelial.cell.heart.Fetal.Atlas	0.886877611940298	Not Sig
rank	control	case	301	102	15918	0.542	1.01202194399935	fat.cell.Eye.Tabula.Sapiens	0.886877611940298	Not Sig
rank	control	case	301	102	14734	0.577	0.986012900213058	smooth.muscle.cell.Heart.Tabula.Sapiens	0.886877611940298	Not Sig
rank	control	case	301	102	16047.5	0.461	1.01327851516133	hematopoietic.cell.spleen.Fetal.Atlas	0.886877611940298	Not Sig
rank	control	case	301	102	16116.5	0.421	1.01931370322711	innate.lymphoid.cell.kidney.Fetal.Atlas	0.886877611940298	Not Sig
rank	control	case	301	102	15947.5	0.523	1.01020283199388	myoepithelial.cell.Salivary_Gland.Tabula.Sapiens	0.886877611940298	Not Sig
rank	control	case	301	102	14717.5	0.566	0.983138174434345	fast.muscle.cell.Thymus.Tabula.Sapiens	0.886877611940298	Not Sig
rank	control	case	301	102	14708	0.56	0.980466708868044	myeloid.cell.heart.Fetal.Atlas	0.886877611940298	Not Sig
rank	control	case	301	102	14601	0.491	0.98586410354016	stromal.cell.Lymph_Node.Tabula.Sapiens	0.886877611940298	Not Sig
rank	control	case	301	102	15950.5	0.521	1.0021182879012	pericyte.Salivary_Gland.Tabula.Sapiens	0.886877611940298	Not Sig
rank	control	case	301	102	16015	0.481	1.01368297271872	stem.cell.Eye.Tabula.Sapiens	0.886877611940298	Not Sig
rank	control	case	301	102	15849	0.588	1.00969525865648	microglial.cell.cerebellum.Fetal.Atlas	0.886877611940298	Not Sig
rank	control	case	301	102	14729.5	0.574	0.996882718791648	epithelial.cell.Prostate.Tabula.Sapiens	0.886877611940298	Not Sig
rank	control	case	301	102	16008.5	0.485	1.02042656058752	hematopoietic.stem.cell.liver.Fetal.Atlas	0.886877611940298	Not Sig
rank	control	case	301	102	15848	0.589	1.01176125290568	type.II.pneumocyte.Lung.Tabula.Sapiens	0.886877611940298	Not Sig
rank	control	case	301	102	14729	0.574	0.989138461538462	mesenchymal.stem.cell.Fat.Tabula.Sapiens	0.886877611940298	Not Sig
rank	control	case	301	102	14521	0.442	0.99077532821402	myometrial.cell.Uterus.Tabula.Sapiens	0.886877611940298	Not Sig
rank	control	case	301	102	14713	0.563	0.992068553709485	pancreatic.stellate.cell.Pancreas.Tabula.Sapiens	0.886877611940298	Not Sig
rank	control	case	301	102	15960.5	0.515	1.02522099608805	myeloid.cell.placenta.Fetal.Atlas	0.886877611940298	Not Sig
rank	control	case	301	102	15881	0.567	1.0021280920256	pancreatic.A.cell.Pancreas.Tabula.Sapiens	0.886877611940298	Not Sig
rank	control	case	301	102	16060	0.454	1.01383911551658	endothelial.cell.of.vascular.tree.heart.Fetal.Atlas	0.886877611940298	Not Sig
rank	control	case	301	102	15936.5	0.53	1.00870148003351	acinar.cell.of.salivary.gland.Salivary_Gland.Tabula.Sapiens	0.886877611940298	Not Sig
rank	control	case	301	102	15857.5	0.583	1.00574357185762	respiratory.goblet.cell.Lung.Tabula.Sapiens	0.886877611940298	Not Sig
rank	control	case	301	102	14500	0.43	0.996504669697373	intestinal.tuft.cell.Large_Intestine.Tabula.Sapiens	0.886877611940298	Not Sig
rank	control	case	301	102	16100.5	0.43	1.00566658094126	luminal.epithelial.cell.of.mammary.gland.Mammary.Tabula.Sapiens	0.886877611940298	Not Sig
rank	control	case	301	102	14717.5	0.566	0.992256431070138	stromal.cell.Skin.Tabula.Sapiens	0.886877611940298	Not Sig
rank	control	case	301	102	16016	0.48	1.01354482758621	mesothelial.cell.lung.Fetal.Atlas	0.886877611940298	Not Sig
rank	control	case	301	102	16047	0.461	1.01061921390287	small.intestine.goblet.cell.Small_Intestine.Tabula.Sapiens	0.886877611940298	Not Sig
rank	control	case	301	102	15883.5	0.565	1.01295156148994	hepatic.stellate.cell.liver.Fetal.Atlas	0.886877611940298	Not Sig
rank	control	case	301	102	14751.5	0.589	0.99291354556804	cell.of.skeletal.muscle.eye.Fetal.Atlas	0.886877611940298	Not Sig
rank	control	case	301	102	16062.5	0.452	1.00109643496016	placenta.PAEP.MECOM.positive.cells.placenta.Fetal.Atlas	0.886877611940298	Not Sig
rank	control	case	301	102	16012	0.483	1.0045462470727	enterocyte.of.epithelium.of.large.intestine.Large_Intestine.Tabula.Sapiens	0.886877611940298	Not Sig
rank	control	case	301	102	15846.5	0.59	1.01225344852471	retina.horizontal.cell.eye.Fetal.Atlas	0.886877611940298	Not Sig
rank	control	case	301	102	15941.5	0.527	1.00330655788011	cardiac.muscle.cell.Heart.Tabula.Sapiens	0.886877611940298	Not Sig
rank	control	case	301	102	14594.5	0.487	1.00000771279038	bladder.urothelial.cell.Bladder.Tabula.Sapiens	0.886877611940298	Not Sig
rank	control	case	301	102	14642.5	0.517	1.00132430398796	enterocyte.Large_Intestine.Tabula.Sapiens	0.886877611940298	Not Sig
rank	control	case	301	102	14722.5	0.569	0.993343452706638	keratinocyte.Tongue.Tabula.Sapiens	0.886877611940298	Not Sig
rank	control	case	301	102	15842.5	0.593	1.00034753772177	mesangial.cell.kidney.Fetal.Atlas	0.886877611940298	Not Sig
rank	control	case	301	102	15917	0.543	1.00024618972266	astrocyte.cerebellum.Fetal.Atlas	0.886877611940298	Not Sig
rank	control	case	301	102	14760.5	0.594	0.999639816956158	neuron.telencephalon.Fetal.Atlas	0.886877611940298	Not Sig
rank	control	case	301	102	16096	0.432	1.00183386592049	hepatoblast.liver.Fetal.Atlas	0.886877611940298	Not Sig
rank	control	case	301	102	16036.5	0.467	0.999874048374632	inhibitory.interneuron.cerebellum.Fetal.Atlas	0.886877611940298	Not Sig
rank	control	case	301	102	14801.5	0.623	0.936051323546411	effector.CD8.positive..alpha.beta.T.cell.Lung.Tabula.Sapiens	0.888548571428571	Not Sig
rank	control	case	301	102	15815.5	0.611	1.07134290387062	memory.B.cell.Bone_Marrow.Tabula.Sapiens	0.888548571428571	Not Sig
rank	control	case	301	102	15800	0.622	1.027103254319	B.cell.Thymus.Tabula.Sapiens	0.888548571428571	Not Sig
rank	control	case	301	102	14788.5	0.614	0.990935362894331	T.cell.Bladder.Tabula.Sapiens	0.888548571428571	Not Sig
rank	control	case	301	102	14785	0.612	0.98383041188153	mast.cell.Vasculature.Tabula.Sapiens	0.888548571428571	Not Sig
rank	control	case	301	102	14807	0.627	0.98242159400316	erythrocyte.Spleen.Tabula.Sapiens	0.888548571428571	Not Sig
rank	control	case	301	102	15804.5	0.619	1.00661026466514	vascular.associated.smooth.muscle.cell.Mammary.Tabula.Sapiens	0.888548571428571	Not Sig
rank	control	case	301	102	14797	0.62	0.983128346674027	fibroblast.Prostate.Tabula.Sapiens	0.888548571428571	Not Sig
rank	control	case	301	102	15816.5	0.611	1.02049807060169	plasma.cell.Lung.Tabula.Sapiens	0.888548571428571	Not Sig
rank	control	case	301	102	14784	0.611	0.994398452852553	leukocyte.Tongue.Tabula.Sapiens	0.888548571428571	Not Sig
rank	control	case	301	102	15803.5	0.62	1.00981603306747	capillary.endothelial.cell.Muscle.Tabula.Sapiens	0.888548571428571	Not Sig
rank	control	case	301	102	14802	0.624	1.00034292450303	duct.epithelial.cell.Salivary_Gland.Tabula.Sapiens	0.888548571428571	Not Sig
rank	control	case	301	102	15793	0.627	1.00319099743506	cell.of.skeletal.muscle.muscle.organ.Fetal.Atlas	0.888548571428571	Not Sig
rank	control	case	301	102	15799.5	0.622	1.00163379620313	epithelial.cell.of.lower.respiratory.tract.lung.Fetal.Atlas	0.888548571428571	Not Sig
rank	control	case	301	102	15812	0.614	1.00782619935739	sympathetic.neuron.adrenal.gland.Fetal.Atlas	0.888548571428571	Not Sig
rank	control	case	301	102	15780	0.636	1.07100643208475	non.classical.monocyte.Lymph_Node.Tabula.Sapiens	0.890005633802817	Not Sig
rank	control	case	301	102	15780	0.636	1.03647792706334	B.cell.Bladder.Tabula.Sapiens	0.890005633802817	Not Sig
rank	control	case	301	102	15788	0.631	1.00210603448276	plasma.cell.Bone_Marrow.Tabula.Sapiens	0.890005633802817	Not Sig
rank	control	case	301	102	14821.5	0.637	0.989621822431857	innate.lymphoid.cell.intestine.Fetal.Atlas	0.890005633802817	Not Sig
rank	control	case	301	102	14820	0.636	0.997190508869341	fibroblast.Fat.Tabula.Sapiens	0.890005633802817	Not Sig
rank	control	case	301	102	15775.5	0.639	0.999942343847921	salivary.gland.cell.Salivary_Gland.Tabula.Sapiens	0.890292134831461	Not Sig
rank	control	case	301	102	15769.5	0.644	1.06978260869565	liver.dendritic.cell.Liver.Tabula.Sapiens	0.893631284916201	Not Sig
rank	control	case	301	102	14833	0.645	0.991145913362094	placenta.smooth.muscle.cells.placenta.Fetal.Atlas	0.893631284916201	Not Sig
rank	control	case	301	102	14835	0.647	0.993430618523316	intestinal.enteroendocrine.cell.Small_Intestine.Tabula.Sapiens	0.893905292479109	Not Sig
rank	control	case	301	102	14840	0.65	0.970343083652269	platelet.Spleen.Tabula.Sapiens	0.895555555555556	Not Sig
rank	control	case	301	102	14845.5	0.654	0.933361542078044	CD8.positive..alpha.beta.T.cell.Bone_Marrow.Tabula.Sapiens	0.895916230366492	Not Sig
rank	control	case	301	102	14860	0.665	0.985364798426745	CD141.positive.myeloid.dendritic.cell.Spleen.Tabula.Sapiens	0.895916230366492	Not Sig
rank	control	case	301	102	14873.5	0.674	0.955885216500128	CD8.positive..alpha.beta.T.cell.Spleen.Tabula.Sapiens	0.895916230366492	Not Sig
rank	control	case	301	102	14895.5	0.69	0.980761129303478	mature.NK.T.cell.Liver.Tabula.Sapiens	0.895916230366492	Not Sig
rank	control	case	301	102	15736.5	0.667	1.03724410486102	T.cell.Muscle.Tabula.Sapiens	0.895916230366492	Not Sig
rank	control	case	301	102	15736.5	0.667	1.03762599694553	T.follicular.helper.cell.Thymus.Tabula.Sapiens	0.895916230366492	Not Sig
rank	control	case	301	102	14894.5	0.69	0.99211173876035	T.cell.Pancreas.Tabula.Sapiens	0.895916230366492	Not Sig
rank	control	case	301	102	15710	0.686	1.03471115302995	neutrophil.Lymph_Node.Tabula.Sapiens	0.895916230366492	Not Sig
rank	control	case	301	102	15732.5	0.67	1.01257539619441	CD4.positive.helper.T.cell.Salivary_Gland.Tabula.Sapiens	0.895916230366492	Not Sig
rank	control	case	301	102	15717.5	0.681	1.03470954987835	type.I.NK.T.cell.Spleen.Tabula.Sapiens	0.895916230366492	Not Sig
rank	control	case	301	102	15706.5	0.689	1.00134239299141	innate.lymphoid.cell.Thymus.Tabula.Sapiens	0.895916230366492	Not Sig
rank	control	case	301	102	15722.5	0.677	1.03395379740366	mast.cell.Bladder.Tabula.Sapiens	0.895916230366492	Not Sig
rank	control	case	301	102	14866	0.669	0.986790145028831	endothelial.cell.of.artery.Muscle.Tabula.Sapiens	0.895916230366492	Not Sig
rank	control	case	301	102	15711	0.686	1.00183226551833	endothelial.cell.of.lymphatic.vessel.Salivary_Gland.Tabula.Sapiens	0.895916230366492	Not Sig
rank	control	case	301	102	14877.5	0.677	0.987123863164212	pancreatic.PP.cell.Pancreas.Tabula.Sapiens	0.895916230366492	Not Sig
rank	control	case	301	102	14850.5	0.658	0.993715824915825	megakaryocyte.adrenal.gland.Fetal.Atlas	0.895916230366492	Not Sig
rank	control	case	301	102	14880	0.679	0.995446054875213	club.cell.Prostate.Tabula.Sapiens	0.895916230366492	Not Sig
rank	control	case	301	102	15715.5	0.682	1.00700775441682	erythroblast.adrenal.gland.Fetal.Atlas	0.895916230366492	Not Sig
rank	control	case	301	102	14889.5	0.686	0.990194944032197	Schwann.cell.adrenal.gland.Fetal.Atlas	0.895916230366492	Not Sig
rank	control	case	301	102	14854	0.66	0.996814926630626	erythroblast.liver.Fetal.Atlas	0.895916230366492	Not Sig
rank	control	case	301	102	14851	0.658	0.996806148012729	enterocyte.Small_Intestine.Tabula.Sapiens	0.895916230366492	Not Sig
rank	control	case	301	102	15738.5	0.665	1.00006184987349	glutamatergic.neuron.telencephalon.Fetal.Atlas	0.895916230366492	Not Sig
rank	control	case	301	102	15694	0.698	1.00978970624335	microglial.cell.telencephalon.Fetal.Atlas	0.902875	Not Sig
rank	control	case	301	102	15693	0.699	0.996126381230173	hepatocyte.Liver.Tabula.Sapiens	0.902875	Not Sig
rank	control	case	301	102	15689.5	0.701	1.02784003564665	CD8.positive..alpha.beta.memory.T.cell.Spleen.Tabula.Sapiens	0.903106493506493	Not Sig
rank	control	case	301	102	15681.5	0.707	1.00483719935863	myofibroblast.cell.Fat.Tabula.Sapiens	0.90379381443299	Not Sig
rank	control	case	301	102	14916.5	0.706	0.998423239461629	fibroblast.Uterus.Tabula.Sapiens	0.90379381443299	Not Sig
rank	control	case	301	102	14916	0.705	0.99262070084946	chromaffin.cell.intestine.Fetal.Atlas	0.90379381443299	Not Sig
rank	control	case	301	102	15676.5	0.711	1.01263463751438	myeloid.cell.adrenal.gland.Fetal.Atlas	0.906570694087404	Not Sig
rank	control	case	301	102	14927	0.713	0.996706041174485	monocyte.Large_Intestine.Tabula.Sapiens	0.906789743589744	Not Sig
rank	control	case	301	102	14930.5	0.716	0.979229242474363	neutrophil.Lung.Tabula.Sapiens	0.90827621483376	Not Sig
rank	control	case	301	102	15665	0.719	1.00156104781247	astrocyte.telencephalon.Fetal.Atlas	0.909755102040816	Not Sig
rank	control	case	301	102	14938	0.721	0.991648256443578	erythrocyte.Liver.Tabula.Sapiens	0.909964376590331	Not Sig
rank	control	case	301	102	15650.5	0.73	1.05903784477229	B.cell.Large_Intestine.Tabula.Sapiens	0.916658227848101	Not Sig
rank	control	case	301	102	14948	0.729	0.993784378437844	endothelial.cell.Salivary_Gland.Tabula.Sapiens	0.916658227848101	Not Sig
rank	control	case	301	102	14956	0.735	1.00162361303745	effector.CD8.positive..alpha.beta.T.cell.Lymph_Node.Tabula.Sapiens	0.920606060606061	Not Sig
rank	control	case	301	102	15638.5	0.739	1.02037954130302	neutrophil.Fat.Tabula.Sapiens	0.920964824120603	Not Sig
rank	control	case	301	102	14961	0.738	0.980320100244917	hematopoietic.stem.cell.Bone_Marrow.Tabula.Sapiens	0.920964824120603	Not Sig
rank	control	case	301	102	14975	0.749	1.00085320210701	plasma.cell.Bladder.Tabula.Sapiens	0.925373134328358	Not Sig
rank	control	case	301	102	15624	0.75	1.00170589564039	club.cell.Lung.Tabula.Sapiens	0.925373134328358	Not Sig
rank	control	case	301	102	14975	0.749	0.999129714361031	ciliated.epithelial.cell.lung.Fetal.Atlas	0.925373134328358	Not Sig
rank	control	case	301	102	15624	0.749	1.00090998718328	Purkinje.cell.cerebellum.Fetal.Atlas	0.925373134328358	Not Sig
rank	control	case	301	102	14984	0.756	0.97600678458929	CD4.positive..alpha.beta.T.cell.Trachea.Tabula.Sapiens	0.930461538461539	Not Sig
rank	control	case	301	102	14999.5	0.767	0.996774465929241	granulocyte.Bone_Marrow.Tabula.Sapiens	0.936215158924205	Not Sig
rank	control	case	301	102	15595.5	0.771	1.01419962853409	naive.B.cell.Salivary_Gland.Tabula.Sapiens	0.936215158924205	Not Sig
rank	control	case	301	102	14994.5	0.764	0.988164322723908	plasma.cell.Pancreas.Tabula.Sapiens	0.936215158924205	Not Sig
rank	control	case	301	102	15594	0.772	1.00538247566064	type.I.NK.T.cell.Lymph_Node.Tabula.Sapiens	0.936215158924205	Not Sig
rank	control	case	301	102	14999	0.767	0.992683235427022	plasma.cell.Large_Intestine.Tabula.Sapiens	0.936215158924205	Not Sig
rank	control	case	301	102	15597.5	0.77	1.00932658227848	smooth.muscle.cell.heart.Fetal.Atlas	0.936215158924205	Not Sig
rank	control	case	301	102	15589.5	0.775	1.00108222018286	oligodendrocyte.telencephalon.Fetal.Atlas	0.937560975609756	Not Sig
rank	control	case	301	102	15012	0.777	0.998648301622505	erythrocyte.Blood.Tabula.Sapiens	0.937693430656934	Not Sig
rank	control	case	301	102	15029.5	0.79	0.987021791767555	macrophage.Prostate.Tabula.Sapiens	0.943580952380952	Not Sig
rank	control	case	301	102	15562	0.796	1.10965247610773	DN4.thymocyte.Thymus.Tabula.Sapiens	0.943580952380952	Not Sig
rank	control	case	301	102	15565.5	0.794	1.00881602530311	CD8.positive..alpha.beta.memory.T.cell.Lymph_Node.Tabula.Sapiens	0.943580952380952	Not Sig
rank	control	case	301	102	15559	0.799	1.01662166792298	CD4.positive..alpha.beta.memory.T.cell.Blood.Tabula.Sapiens	0.943580952380952	Not Sig
rank	control	case	301	102	15037.5	0.796	0.99645252272015	DN1.thymic.pro.T.cell.Thymus.Tabula.Sapiens	0.943580952380952	Not Sig
rank	control	case	301	102	15039	0.797	0.994259935826159	basal.cell.Mammary.Tabula.Sapiens	0.943580952380952	Not Sig
rank	control	case	301	102	15577	0.785	1.01054055354994	vein.endothelial.cell.Thymus.Tabula.Sapiens	0.943580952380952	Not Sig
rank	control	case	301	102	15559	0.799	1.00484131344293	stromal.cell.muscle.organ.Fetal.Atlas	0.943580952380952	Not Sig
rank	control	case	301	102	15574	0.786	1.00016903346273	intestinal.epithelial.cell.intestine.Fetal.Atlas	0.943580952380952	Not Sig
rank	control	case	301	102	15553	0.803	1.00590988609416	gut.endothelial.cell.Large_Intestine.Tabula.Sapiens	0.946052256532066	Not Sig
rank	control	case	301	102	15049	0.805	0.994609174311927	CD8.positive..alpha.beta.T.cell.Prostate.Tabula.Sapiens	0.946161137440758	Not Sig
rank	control	case	301	102	15055	0.809	0.993770075044611	innate.lymphoid.cell.liver.Fetal.Atlas	0.947547169811321	Not Sig
rank	control	case	301	102	15055.5	0.81	0.98822675166519	bronchial.smooth.muscle.cell.Lung.Tabula.Sapiens	0.947547169811321	Not Sig
rank	control	case	301	102	15541	0.812	1.02633571854502	regulatory.T.cell.Lymph_Node.Tabula.Sapiens	0.947651764705882	Not Sig
rank	control	case	301	102	15077.5	0.827	0.987792305129913	endothelial.cell.of.artery.Vasculature.Tabula.Sapiens	0.955259259259259	Not Sig
rank	control	case	301	102	15080.5	0.829	0.986487297562995	duodenum.glandular.cell.Small_Intestine.Tabula.Sapiens	0.955259259259259	Not Sig
rank	control	case	301	102	15516.5	0.831	1.0008334725238	myeloid.cell.lung.Fetal.Atlas	0.955259259259259	Not Sig
rank	control	case	301	102	15070.5	0.821	0.991932517490699	fibroblast.Trachea.Tabula.Sapiens	0.955259259259259	Not Sig
rank	control	case	301	102	15517	0.831	1.00348490526754	stromal.cell.stomach.Fetal.Atlas	0.955259259259259	Not Sig
rank	control	case	301	102	15516	0.832	0.997612808244387	neutrophil.Liver.Tabula.Sapiens	0.955259259259259	Not Sig
rank	control	case	301	102	15519	0.829	1.00216747003064	macroglial.cell.cerebellum.Fetal.Atlas	0.955259259259259	Not Sig
rank	control	case	301	102	15089	0.835	0.994070166288889	glial.cell.intestine.Fetal.Atlas	0.9564896073903	Not Sig
rank	control	case	301	102	15509.5	0.837	1.03351765109105	naive.thymus.derived.CD8.positive..alpha.beta.T.cell.Spleen.Tabula.Sapiens	0.956571428571429	Not Sig
rank	control	case	301	102	15204	0.925	0.949210042865891	dendritic.cell.Thymus.Tabula.Sapiens	0.971115789473684	Not Sig
rank	control	case	301	102	15413.5	0.911	1.0117057366114	macrophage.Thymus.Tabula.Sapiens	0.971115789473684	Not Sig
rank	control	case	301	102	15190.5	0.914	0.989502683825907	endothelial.cell.of.lymphatic.vessel.Mammary.Tabula.Sapiens	0.971115789473684	Not Sig
rank	control	case	301	102	15478	0.861	1.03910843702995	B.cell.Trachea.Tabula.Sapiens	0.971115789473684	Not Sig
rank	control	case	301	102	15390	0.93	1.01212575520251	memory.B.cell.Lymph_Node.Tabula.Sapiens	0.971115789473684	Not Sig
rank	control	case	301	102	15177.5	0.904	1.0110582880263	monocyte.Salivary_Gland.Tabula.Sapiens	0.971115789473684	Not Sig
rank	control	case	301	102	15457.5	0.877	0.983709604005462	T.cell.Prostate.Tabula.Sapiens	0.971115789473684	Not Sig
rank	control	case	301	102	15209.5	0.929	0.999335017954515	memory.B.cell.Blood.Tabula.Sapiens	0.971115789473684	Not Sig
rank	control	case	301	102	15208.5	0.928	0.979103911769774	naive.thymus.derived.CD8.positive..alpha.beta.T.cell.Skin.Tabula.Sapiens	0.971115789473684	Not Sig
rank	control	case	301	102	15186	0.911	0.996573400714902	blood.vessel.endothelial.cell.Lung.Tabula.Sapiens	0.971115789473684	Not Sig
rank	control	case	301	102	15168.5	0.897	1.00157977023996	memory.B.cell.Thymus.Tabula.Sapiens	0.971115789473684	Not Sig
rank	control	case	301	102	15471	0.866	1.02437968984492	type.I.NK.T.cell.Blood.Tabula.Sapiens	0.971115789473684	Not Sig
rank	control	case	301	102	15461	0.874	1.00935777229468	CD4.positive..alpha.beta.T.cell.Blood.Tabula.Sapiens	0.971115789473684	Not Sig
rank	control	case	301	102	15403.5	0.919	1.00504246968543	CD8.positive..alpha.beta.T.cell.Small_Intestine.Tabula.Sapiens	0.971115789473684	Not Sig
rank	control	case	301	102	15412.5	0.912	0.99925484878854	mast.cell.Muscle.Tabula.Sapiens	0.971115789473684	Not Sig
rank	control	case	301	102	15209	0.929	0.995083109613297	T.cell.Uterus.Tabula.Sapiens	0.971115789473684	Not Sig
rank	control	case	301	102	15131	0.868	0.991090465385109	CD8.positive..alpha.beta.T.cell.Salivary_Gland.Tabula.Sapiens	0.971115789473684	Not Sig
rank	control	case	301	102	15409.5	0.914	0.999166476438937	ionocyte.Salivary_Gland.Tabula.Sapiens	0.971115789473684	Not Sig
rank	control	case	301	102	15451	0.882	0.999367756343614	endothelial.cell.Trachea.Tabula.Sapiens	0.971115789473684	Not Sig
rank	control	case	301	102	15392.5	0.928	1.01759991106664	B.cell.Pancreas.Tabula.Sapiens	0.971115789473684	Not Sig
rank	control	case	301	102	15178.5	0.905	0.987186563700046	plasma.cell.Mammary.Tabula.Sapiens	0.971115789473684	Not Sig
rank	control	case	301	102	15436.5	0.893	0.995580036326305	endothelial.cell.of.artery.Lung.Tabula.Sapiens	0.971115789473684	Not Sig
rank	control	case	301	102	15147	0.88	0.995272727272727	endothelial.cell.Prostate.Tabula.Sapiens	0.971115789473684	Not Sig
rank	control	case	301	102	15172.5	0.9	0.997522487089162	capillary.endothelial.cell.Bladder.Tabula.Sapiens	0.971115789473684	Not Sig
rank	control	case	301	102	15208	0.928	0.99999331911504	vascular.associated.smooth.muscle.cell.Uterus.Tabula.Sapiens	0.971115789473684	Not Sig
rank	control	case	301	102	15111	0.852	0.987816729873894	endothelial.cell.Lymph_Node.Tabula.Sapiens	0.971115789473684	Not Sig
rank	control	case	301	102	15448.5	0.884	1.00101618043638	basal.cell.Salivary_Gland.Tabula.Sapiens	0.971115789473684	Not Sig
rank	control	case	301	102	15425.5	0.902	1.00288450580758	pericyte.Muscle.Tabula.Sapiens	0.971115789473684	Not Sig
rank	control	case	301	102	15193	0.916	0.997721815756498	stromal.cell.eye.Fetal.Atlas	0.971115789473684	Not Sig
rank	control	case	301	102	15456	0.878	1.00734276447999	paneth.cell.of.colon.Large_Intestine.Tabula.Sapiens	0.971115789473684	Not Sig
rank	control	case	301	102	15119.5	0.859	0.995126226821589	basal.cell.of.prostate.epithelium.Prostate.Tabula.Sapiens	0.971115789473684	Not Sig
rank	control	case	301	102	15481	0.859	1.00793168638613	basal.cell.Tongue.Tabula.Sapiens	0.971115789473684	Not Sig
rank	control	case	301	102	15451	0.882	1.0016406779661	erythroid.progenitor.cell.Prostate.Tabula.Sapiens	0.971115789473684	Not Sig
rank	control	case	301	102	15185.5	0.91	0.997197104220735	trophoblast.giant.cell.placenta.Fetal.Atlas	0.971115789473684	Not Sig
rank	control	case	301	102	15201.5	0.923	0.997027282675223	lens.fiber.cell.eye.Fetal.Atlas	0.971115789473684	Not Sig
rank	control	case	301	102	15158.5	0.889	0.995856941036508	hepatocyte.Heart.Tabula.Sapiens	0.971115789473684	Not Sig
rank	control	case	301	102	15138.5	0.874	0.994351870658488	corneal.epithelial.cell.Eye.Tabula.Sapiens	0.971115789473684	Not Sig
rank	control	case	301	102	15446.5	0.885	1.00376736637477	amacrine.cell.eye.Fetal.Atlas	0.971115789473684	Not Sig
rank	control	case	301	102	15395	0.926	0.999059741326216	chromaffin.cell.adrenal.gland.Fetal.Atlas	0.971115789473684	Not Sig
rank	control	case	301	102	15201	0.923	1.00061749333703	neuron.cerebellum.Fetal.Atlas	0.971115789473684	Not Sig
rank	control	case	301	102	15471	0.866	1.00179003034244	photoreceptor.cell.eye.Fetal.Atlas	0.971115789473684	Not Sig
rank	control	case	301	102	15221.5	0.939	0.999616931622294	naive.B.cell.Spleen.Tabula.Sapiens	0.978453781512605	Not Sig
rank	control	case	301	102	15224	0.941	0.988030926549445	thymocyte.Thymus.Tabula.Sapiens	0.978482180293501	Not Sig
rank	control	case	301	102	15226.5	0.943	1.02344700460829	regulatory.T.cell.Skin.Tabula.Sapiens	0.978510460251046	Not Sig
rank	control	case	301	102	15229	0.945	0.994009337860781	skeletal.muscle.satellite.stem.cell.Muscle.Tabula.Sapiens	0.978538622129436	Not Sig
rank	control	case	301	102	15361	0.952	1.0234255298926	macrophage.Uterus.Tabula.Sapiens	0.979651452282158	Not Sig
rank	control	case	301	102	15237	0.951	0.999637854040497	T.cell.Fat.Tabula.Sapiens	0.979651452282158	Not Sig
rank	control	case	301	102	15363.5	0.95	1.0022392567962	fibroblast.of.breast.Mammary.Tabula.Sapiens	0.979651452282158	Not Sig
rank	control	case	301	102	15358	0.955	1.0060736	neutrophil.Bone_Marrow.Tabula.Sapiens	0.980703933747412	Not Sig
rank	control	case	301	102	15249.5	0.961	1.00352156514006	memory.B.cell.Salivary_Gland.Tabula.Sapiens	0.98279587628866	Not Sig
rank	control	case	301	102	15248.5	0.96	0.998397086368366	stromal.cell.kidney.Fetal.Atlas	0.98279587628866	Not Sig
rank	control	case	301	102	15348	0.963	1.00420897373582	glial.cell.cerebellum.Fetal.Atlas	0.982814814814815	Not Sig
rank	control	case	301	102	15257.5	0.967	0.998956343976114	fibroblast.Large_Intestine.Tabula.Sapiens	0.982852459016393	Not Sig
rank	control	case	301	102	15258	0.967	1.00199173205096	cortical.cell.of.adrenal.gland.adrenal.gland.Fetal.Atlas	0.982852459016393	Not Sig
rank	control	case	301	102	15324.5	0.981	1.00844843816859	naive.regulatory.T.cell.Thymus.Tabula.Sapiens	0.990991869918699	Not Sig
rank	control	case	301	102	15278	0.983	1.0015206185567	CD4.positive.helper.T.cell.Thymus.Tabula.Sapiens	0.990991869918699	Not Sig
rank	control	case	301	102	15324	0.982	0.99782259335119	vein.endothelial.cell.Lung.Tabula.Sapiens	0.990991869918699	Not Sig
rank	control	case	301	102	15324	0.982	1.0014130876575	adventitial.cell.Lung.Tabula.Sapiens	0.990991869918699	Not Sig
rank	control	case	301	102	15280	0.985	0.997787878787879	retinal.pigment.epithelial.cell.Eye.Tabula.Sapiens	0.990993914807302	Not Sig
rank	control	case	301	102	15316	0.988	0.998514796602593	erythroid.lineage.cell.Eye.Tabula.Sapiens	0.992	Not Sig
rank	control	case	301	102	15305.5	0.996	1.01238072289157	T.cell.Trachea.Tabula.Sapiens	0.996	Not Sig
rank	control	case	301	102	15307	0.995	1.00850095102235	large.intestine.goblet.cell.Large_Intestine.Tabula.Sapiens	0.996	Not Sig

## Sheet: Data10_Miscarrg_498celltypes
.y.	group1	group2	n1	n2	statistic	p	foldchange	cell_type	p.adj	diffranked
rank	control	case	301	44	4337	0.000218	0.932021575307476	endothelial.cell.Eye.Tabula.Sapiens	0.108128	Not Sig
rank	control	case	301	44	8740	0.000611	1.22629641003688	CD4.positive..alpha.beta.memory.T.cell.Lymph_Node.Tabula.Sapiens	0.151528	Not Sig
rank	control	case	301	44	8639.5	0.0011	1.05359005891962	goblet.cell.stomach.Fetal.Atlas	0.181866666666667	Not Sig
rank	control	case	301	44	8241.5	0.00879	1.27019310631229	mature.NK.T.cell.Fat.Tabula.Sapiens	0.3472	Not Sig
rank	control	case	301	44	5018	0.00946	0.838088702016455	CD4.positive.helper.T.cell.Kidney.Tabula.Sapiens	0.3472	Not Sig
rank	control	case	301	44	8204.5	0.0105	1.20568156708289	CD8.positive..alpha.beta.memory.T.cell.Lymph_Node.Tabula.Sapiens	0.3472	Not Sig
rank	control	case	301	44	8203	0.0105	1.14154918128403	CD1c.positive.myeloid.dendritic.cell.Skin.Tabula.Sapiens	0.3472	Not Sig
rank	control	case	301	44	5040.5	0.0105	0.858998885047985	naive.B.cell.Thymus.Tabula.Sapiens	0.3472	Not Sig
rank	control	case	301	44	5060	0.0115	0.769161040260065	macrophage.Thymus.Tabula.Sapiens	0.3472	Not Sig
rank	control	case	301	44	8193	0.011	1.08080957585565	type.I.NK.T.cell.Lymph_Node.Tabula.Sapiens	0.3472	Not Sig
rank	control	case	301	44	5048	0.0109	0.931592751095632	smooth.muscle.cell.Bladder.Tabula.Sapiens	0.3472	Not Sig
rank	control	case	301	44	8194	0.011	1.07729690988611	innate.lymphoid.cell.kidney.Fetal.Atlas	0.3472	Not Sig
rank	control	case	301	44	8314	0.00619	1.05365259028552	endothelial.cell.of.vascular.tree.intestine.Fetal.Atlas	0.3472	Not Sig
rank	control	case	301	44	8454	0.00304	1.04177237408597	epithelial.cell.Tongue.Tabula.Sapiens	0.3472	Not Sig
rank	control	case	301	44	4883	0.0049	0.955610288836488	luminal.cell.of.prostate.epithelium.Prostate.Tabula.Sapiens	0.3472	Not Sig
rank	control	case	301	44	8176.5	0.0119	1.00755991478294	granule.cell.cerebellum.Fetal.Atlas	0.3472	Not Sig
rank	control	case	301	44	8163.5	0.0126	1.0254142515177	cell.of.skeletal.muscle.muscle.organ.Fetal.Atlas	0.3472	Not Sig
rank	control	case	301	44	8183.5	0.0112	1.00472312946739	GABAergic.neuron.telencephalon.Fetal.Atlas	0.3472	Not Sig
rank	control	case	301	44	5128.5	0.0157	0.835827023550061	non.classical.monocyte.Lymph_Node.Tabula.Sapiens	0.401309090909091	Not Sig
rank	control	case	301	44	8086.5	0.0178	1.12825295708384	CD8.positive..alpha.beta.memory.T.cell.Spleen.Tabula.Sapiens	0.401309090909091	Not Sig
rank	control	case	301	44	5155	0.0176	0.90078998724706	leukocyte.Fat.Tabula.Sapiens	0.401309090909091	Not Sig
rank	control	case	301	44	8107.5	0.0163	1.06608427543679	innate.lymphoid.cell.lung.Fetal.Atlas	0.401309090909091	Not Sig
rank	control	case	301	44	8068	0.0193	1.194885041979	mature.NK.T.cell.Skin.Tabula.Sapiens	0.416208695652174	Not Sig
rank	control	case	301	44	5288.5	0.031	0.853598692591457	naive.B.cell.Lymph_Node.Tabula.Sapiens	0.435377777777778	Not Sig
rank	control	case	301	44	7920.5	0.0357	1.0966052355341	CD8.positive..alpha.beta.T.cell.Small_Intestine.Tabula.Sapiens	0.435377777777778	Not Sig
rank	control	case	301	44	7995	0.0263	1.10735625548848	CD4.positive..alpha.beta.T.cell.Large_Intestine.Tabula.Sapiens	0.435377777777778	Not Sig
rank	control	case	301	44	8044	0.0214	1.23975681384373	CD8.positive..alpha.beta.cytotoxic.T.cell.Thymus.Tabula.Sapiens	0.435377777777778	Not Sig
rank	control	case	301	44	7920	0.0358	1.09453013428753	CD4.positive..alpha.beta.memory.T.cell.Spleen.Tabula.Sapiens	0.435377777777778	Not Sig
rank	control	case	301	44	7894.5	0.0395	1.10270533779551	plasma.cell.Spleen.Tabula.Sapiens	0.435377777777778	Not Sig
rank	control	case	301	44	5315	0.0345	0.893044900411527	naive.B.cell.Salivary_Gland.Tabula.Sapiens	0.435377777777778	Not Sig
rank	control	case	301	44	7907.5	0.0376	1.17269279117306	T.cell.Skin.Tabula.Sapiens	0.435377777777778	Not Sig
rank	control	case	301	44	5271	0.0289	0.849826622020522	macrophage.Lymph_Node.Tabula.Sapiens	0.435377777777778	Not Sig
rank	control	case	301	44	5304	0.033	0.926178028071847	microglial.cell.Eye.Tabula.Sapiens	0.435377777777778	Not Sig
rank	control	case	301	44	5303.5	0.0329	0.939868367774266	melanocyte.Skin.Tabula.Sapiens	0.435377777777778	Not Sig
rank	control	case	301	44	7945.5	0.0323	1.09933222828497	plasma.cell.Lung.Tabula.Sapiens	0.435377777777778	Not Sig
rank	control	case	301	44	8023.5	0.0234	1.08571051168119	plasma.cell.Trachea.Tabula.Sapiens	0.435377777777778	Not Sig
rank	control	case	301	44	5265.5	0.0282	0.93476383928784	smooth.muscle.cell.Muscle.Tabula.Sapiens	0.435377777777778	Not Sig
rank	control	case	301	44	7989	0.027	1.0529425287824	endocardial.cell.heart.Fetal.Atlas	0.435377777777778	Not Sig
rank	control	case	301	44	8019.5	0.0238	1.05184060052759	endothelial.cell.of.vascular.tree.kidney.Fetal.Atlas	0.435377777777778	Not Sig
rank	control	case	301	44	5294.5	0.0318	0.967540647855661	bipolar.neuron.eye.Fetal.Atlas	0.435377777777778	Not Sig
rank	control	case	301	44	7896	0.0393	1.02130223249932	enterocyte.of.epithelium.of.small.intestine.Small_Intestine.Tabula.Sapiens	0.435377777777778	Not Sig
rank	control	case	301	44	5344	0.0387	0.966929369027381	endothelial.cell.Kidney.Tabula.Sapiens	0.435377777777778	Not Sig
rank	control	case	301	44	5331	0.0368	0.969688926388816	mesenchymal.stem.cell.Muscle.Tabula.Sapiens	0.435377777777778	Not Sig
rank	control	case	301	44	5312	0.0341	0.979352257091271	club.cell.Prostate.Tabula.Sapiens	0.435377777777778	Not Sig
rank	control	case	301	44	7931	0.0341	1.00944207821001	oligodendrocyte.telencephalon.Fetal.Atlas	0.435377777777778	Not Sig
rank	control	case	301	44	7871	0.0433	1.10213469185497	T.cell.Uterus.Tabula.Sapiens	0.466886956521739	Not Sig
rank	control	case	301	44	5382	0.0448	0.820807354480499	naive.B.cell.Bone_Marrow.Tabula.Sapiens	0.472782978723404	Not Sig
rank	control	case	301	44	7855.5	0.046	1.06171839127029	endothelial.cell.Skin.Tabula.Sapiens	0.475333333333333	Not Sig
rank	control	case	301	44	7840	0.0488	1.11717188484929	mature.NK.T.cell.Salivary_Gland.Tabula.Sapiens	0.493975510204082	Not Sig
rank	control	case	301	44	7826.5	0.0514	1.16497709614287	naive.regulatory.T.cell.Thymus.Tabula.Sapiens	0.507230188679245	Not Sig
rank	control	case	301	44	7812	0.0542	1.10416719826215	CD8.positive..alpha.beta.T.cell.Large_Intestine.Tabula.Sapiens	0.507230188679245	Not Sig
rank	control	case	301	44	7816	0.0534	1.05675565123146	DN1.thymic.pro.T.cell.Thymus.Tabula.Sapiens	0.507230188679245	Not Sig
rank	control	case	301	44	5428.5	0.0535	0.949930255190955	endothelial.cell.Salivary_Gland.Tabula.Sapiens	0.507230188679245	Not Sig
rank	control	case	301	44	7785	0.0599	1.06872919621637	plasma.cell.Lymph_Node.Tabula.Sapiens	0.548257142857143	Not Sig
rank	control	case	301	44	5468	0.0619	0.940607074507079	endothelial.cell.of.lymphatic.vessel.Muscle.Tabula.Sapiens	0.548257142857143	Not Sig
rank	control	case	301	44	7780	0.061	1.03723012724458	adventitial.cell.Lung.Tabula.Sapiens	0.548257142857143	Not Sig
rank	control	case	301	44	7748	0.0685	1.14441953774811	mature.NK.T.cell.Blood.Tabula.Sapiens	0.556983606557377	Not Sig
rank	control	case	301	44	7752	0.0676	1.0565083355781	CD4.positive..alpha.beta.T.cell.Small_Intestine.Tabula.Sapiens	0.556983606557377	Not Sig
rank	control	case	301	44	5487.5	0.0665	0.940525520990637	endothelial.cell.of.lymphatic.vessel.Vasculature.Tabula.Sapiens	0.556983606557377	Not Sig
rank	control	case	301	44	7748.5	0.0684	1.0278024781822	intestinal.crypt.stem.cell.of.small.intestine.Small_Intestine.Tabula.Sapiens	0.556983606557377	Not Sig
rank	control	case	301	44	5488	0.0666	0.964098086933747	Schwann.cell.heart.Fetal.Atlas	0.556983606557377	Not Sig
rank	control	case	301	44	7735	0.0718	1.02315129059426	small.intestine.goblet.cell.Small_Intestine.Tabula.Sapiens	0.561875	Not Sig
rank	control	case	301	44	7731	0.0725	1.00389836456888	glutamatergic.neuron.telencephalon.Fetal.Atlas	0.561875	Not Sig
rank	control	case	301	44	7739.5	0.0705	1.00631583482158	epithelial.cell.of.lower.respiratory.tract.lung.Fetal.Atlas	0.561875	Not Sig
rank	control	case	301	44	5517	0.0739	0.87020774126406	liver.dendritic.cell.Liver.Tabula.Sapiens	0.562133333333333	Not Sig
rank	control	case	301	44	5520.5	0.0748	0.964103521194296	smooth.muscle.cell.muscle.organ.Fetal.Atlas	0.562133333333333	Not Sig
rank	control	case	301	44	5535	0.0787	0.899227565696239	B.cell.Eye.Tabula.Sapiens	0.565727536231884	Not Sig
rank	control	case	301	44	5533.5	0.0783	0.947951273532669	monocyte.Large_Intestine.Tabula.Sapiens	0.565727536231884	Not Sig
rank	control	case	301	44	5532	0.0779	0.968870458128953	pericyte.Salivary_Gland.Tabula.Sapiens	0.565727536231884	Not Sig
rank	control	case	301	44	7688	0.0847	1.13647566059206	regulatory.T.cell.Lymph_Node.Tabula.Sapiens	0.575495890410959	Not Sig
rank	control	case	301	44	5550.5	0.0831	0.888988266544336	common.myeloid.progenitor.Bone_Marrow.Tabula.Sapiens	0.575495890410959	Not Sig
rank	control	case	301	44	5552.5	0.0836	0.942369450383416	monocyte.Small_Intestine.Tabula.Sapiens	0.575495890410959	Not Sig
rank	control	case	301	44	5551	0.0832	0.958748105562966	tongue.muscle.cell.Tongue.Tabula.Sapiens	0.575495890410959	Not Sig
rank	control	case	301	44	7682	0.0864	1.03676768615291	transit.amplifying.cell.of.small.intestine.Small_Intestine.Tabula.Sapiens	0.579113513513514	Not Sig
rank	control	case	301	44	5575	0.0903	0.983998241847715	neutrophil.Liver.Tabula.Sapiens	0.597184	Not Sig
rank	control	case	301	44	7655	0.0947	1.1183626157827	CD4.positive..alpha.beta.memory.T.cell.Skin.Tabula.Sapiens	0.610015584415584	Not Sig
rank	control	case	301	44	5586	0.0938	0.969667677851	fibroblast.Tongue.Tabula.Sapiens	0.610015584415584	Not Sig
rank	control	case	301	44	7634	0.102	1.15472481034084	CD8.positive..alpha.beta.cytotoxic.T.cell.Skin.Tabula.Sapiens	0.629073170731707	Not Sig
rank	control	case	301	44	5610	0.102	0.867303094644977	B.cell.Kidney.Tabula.Sapiens	0.629073170731707	Not Sig
rank	control	case	301	44	7632	0.102	1.10160726595961	mature.NK.T.cell.Spleen.Tabula.Sapiens	0.629073170731707	Not Sig
rank	control	case	301	44	7628	0.104	1.04830742522758	cardiac.endothelial.cell.Heart.Tabula.Sapiens	0.629073170731707	Not Sig
rank	control	case	301	44	5617.5	0.104	0.992707338916828	pancreatic.acinar.cell.Pancreas.Tabula.Sapiens	0.629073170731707	Not Sig
rank	control	case	301	44	5629	0.108	0.936224882136699	intrahepatic.cholangiocyte.Liver.Tabula.Sapiens	0.645397590361446	Not Sig
rank	control	case	301	44	5686.5	0.13	0.906670017258009	mast.cell.Small_Intestine.Tabula.Sapiens	0.648237623762376	Not Sig
rank	control	case	301	44	5685	0.13	0.877988977013039	immature.natural.killer.cell.Thymus.Tabula.Sapiens	0.648237623762376	Not Sig
rank	control	case	301	44	7597.5	0.115	1.11312431949524	T.cell.Mammary.Tabula.Sapiens	0.648237623762376	Not Sig
rank	control	case	301	44	7554	0.132	1.09431353505725	CD8.positive..alpha.beta.cytokine.secreting.effector.T.cell.Blood.Tabula.Sapiens	0.648237623762376	Not Sig
rank	control	case	301	44	5688.5	0.131	0.908883580526363	macrophage.Kidney.Tabula.Sapiens	0.648237623762376	Not Sig
rank	control	case	301	44	5689	0.131	0.92356653657173	macrophage.Muscle.Tabula.Sapiens	0.648237623762376	Not Sig
rank	control	case	301	44	7581	0.121	1.11982719556719	macrophage.Bladder.Tabula.Sapiens	0.648237623762376	Not Sig
rank	control	case	301	44	7554	0.132	1.04650375292236	plasma.cell.Small_Intestine.Tabula.Sapiens	0.648237623762376	Not Sig
rank	control	case	301	44	7556.5	0.131	1.03024158895793	endothelial.cell.Uterus.Tabula.Sapiens	0.648237623762376	Not Sig
rank	control	case	301	44	7553	0.132	1.04031300671915	goblet.cell.Small_Intestine.Tabula.Sapiens	0.648237623762376	Not Sig
rank	control	case	301	44	7580	0.121	1.01899892553405	placenta.AFP.ALB.positive.cells.placenta.Fetal.Atlas	0.648237623762376	Not Sig
rank	control	case	301	44	7592	0.117	1.04212545024232	tracheal.goblet.cell.Trachea.Tabula.Sapiens	0.648237623762376	Not Sig
rank	control	case	301	44	7577.5	0.122	1.02106270117113	paneth.cell.of.epithelium.of.small.intestine.Small_Intestine.Tabula.Sapiens	0.648237623762376	Not Sig
rank	control	case	301	44	7557.5	0.13	1.02813164270335	innate.lymphoid.cell.intestine.Fetal.Atlas	0.648237623762376	Not Sig
rank	control	case	301	44	5677	0.126	0.967200531052059	hepatocyte.Liver.Tabula.Sapiens	0.648237623762376	Not Sig
rank	control	case	301	44	5662.5	0.121	0.984454605874786	type.B.pancreatic.cell.Pancreas.Tabula.Sapiens	0.648237623762376	Not Sig
rank	control	case	301	44	7554	0.132	1.03498365509394	endothelial.cell.of.vascular.tree.adrenal.gland.Fetal.Atlas	0.648237623762376	Not Sig
rank	control	case	301	44	7566.5	0.125	1.00350756039251	intestinal.epithelial.cell.intestine.Fetal.Atlas	0.648237623762376	Not Sig
rank	control	case	301	44	5707	0.139	0.876616583705986	mature.NK.T.cell.Lung.Tabula.Sapiens	0.650415094339623	Not Sig
rank	control	case	301	44	5702.5	0.137	0.957370200024174	ionocyte.Salivary_Gland.Tabula.Sapiens	0.650415094339623	Not Sig
rank	control	case	301	44	7539	0.138	1.05419097871707	blood.vessel.endothelial.cell.adrenal.gland.Fetal.Atlas	0.650415094339623	Not Sig
rank	control	case	301	44	7537	0.139	1.032212720779	hematopoietic.cell.spleen.Fetal.Atlas	0.650415094339623	Not Sig
rank	control	case	301	44	7539.5	0.138	1.02883708003154	myeloid.cell.intestine.Fetal.Atlas	0.650415094339623	Not Sig
rank	control	case	301	44	7531	0.141	1.14717744691905	naive.thymus.derived.CD8.positive..alpha.beta.T.cell.Spleen.Tabula.Sapiens	0.653607476635514	Not Sig
rank	control	case	301	44	5727.5	0.148	0.911752964989166	myeloid.cell.Prostate.Tabula.Sapiens	0.673467889908257	Not Sig
rank	control	case	301	44	7517	0.148	1.03789664236817	skeletal.muscle.satellite.cell.muscle.organ.Fetal.Atlas	0.673467889908257	Not Sig
rank	control	case	301	44	7512.5	0.15	1.07917168430727	CD8.positive..alpha.beta.memory.T.cell.Skin.Tabula.Sapiens	0.674738738738739	Not Sig
rank	control	case	301	44	5733.5	0.151	0.974468024614654	myoepithelial.cell.Salivary_Gland.Tabula.Sapiens	0.674738738738739	Not Sig
rank	control	case	301	44	7506	0.153	1.22648565102595	monocyte.Liver.Tabula.Sapiens	0.677571428571429	Not Sig
rank	control	case	301	44	5743.5	0.155	0.982818027866736	acinar.cell.of.salivary.gland.Salivary_Gland.Tabula.Sapiens	0.680353982300885	Not Sig
rank	control	case	301	44	7493.5	0.159	1.05773962148689	leukocyte.Tongue.Tabula.Sapiens	0.683563025210084	Not Sig
rank	control	case	301	44	5759	0.163	0.970753360345996	fibroblast.Small_Intestine.Tabula.Sapiens	0.683563025210084	Not Sig
rank	control	case	301	44	7482.5	0.164	1.03061574339549	epithelial.cell.Prostate.Tabula.Sapiens	0.683563025210084	Not Sig
rank	control	case	301	44	5753	0.16	0.956607410843078	CD4.positive..alpha.beta.T.cell.Salivary_Gland.Tabula.Sapiens	0.683563025210084	Not Sig
rank	control	case	301	44	7487.5	0.162	1.02009090132576	basal.cell.Trachea.Tabula.Sapiens	0.683563025210084	Not Sig
rank	control	case	301	44	5753.5	0.16	0.991989097294264	duct.epithelial.cell.Salivary_Gland.Tabula.Sapiens	0.683563025210084	Not Sig
rank	control	case	301	44	5796.5	0.182	0.804420126980147	basophil.Blood.Tabula.Sapiens	0.692885496183206	Not Sig
rank	control	case	301	44	5798	0.183	0.913401302051345	CD8.positive..alpha.beta.T.cell.Thymus.Tabula.Sapiens	0.692885496183206	Not Sig
rank	control	case	301	44	7450	0.181	1.04637633859706	effector.CD8.positive..alpha.beta.T.cell.Lymph_Node.Tabula.Sapiens	0.692885496183206	Not Sig
rank	control	case	301	44	7453	0.179	1.05039945460555	T.cell.Bladder.Tabula.Sapiens	0.692885496183206	Not Sig
rank	control	case	301	44	7462.5	0.174	1.04435748264495	capillary.endothelial.cell.Lung.Tabula.Sapiens	0.692885496183206	Not Sig
rank	control	case	301	44	7458.5	0.176	1.05611361928912	plasma.cell.Bladder.Tabula.Sapiens	0.692885496183206	Not Sig
rank	control	case	301	44	5787	0.177	0.96382291957695	pancreatic.PP.cell.Pancreas.Tabula.Sapiens	0.692885496183206	Not Sig
rank	control	case	301	44	5788	0.177	0.980215494808105	pancreatic.A.cell.Pancreas.Tabula.Sapiens	0.692885496183206	Not Sig
rank	control	case	301	44	7473	0.169	1.0121627317763	chromaffin.cell.intestine.Fetal.Atlas	0.692885496183206	Not Sig
rank	control	case	301	44	5799	0.183	0.970997279797709	fibroblast.Salivary_Gland.Tabula.Sapiens	0.692885496183206	Not Sig
rank	control	case	301	44	7445	0.183	1.01223720725426	stromal.cell.intestine.Fetal.Atlas	0.692885496183206	Not Sig
rank	control	case	301	44	5787.5	0.177	0.999637083740301	cortical.cell.of.adrenal.gland.adrenal.gland.Fetal.Atlas	0.692885496183206	Not Sig
rank	control	case	301	44	7425.5	0.194	1.12439156300703	B.cell.Trachea.Tabula.Sapiens	0.700869565217391	Not Sig
rank	control	case	301	44	5814	0.191	0.944075304540421	CD4.positive..alpha.beta.T.cell.Bone_Marrow.Tabula.Sapiens	0.700869565217391	Not Sig
rank	control	case	301	44	5813.5	0.191	0.968092832417131	adventitial.cell.Salivary_Gland.Tabula.Sapiens	0.700869565217391	Not Sig
rank	control	case	301	44	5811.5	0.19	0.973246662841655	epithelial.cell.of.lacrimal.sac.Eye.Tabula.Sapiens	0.700869565217391	Not Sig
rank	control	case	301	44	5821	0.195	0.980297715410214	intestinal.enteroendocrine.cell.Small_Intestine.Tabula.Sapiens	0.700869565217391	Not Sig
rank	control	case	301	44	5818	0.193	0.986061878510148	retinal.bipolar.neuron.Eye.Tabula.Sapiens	0.700869565217391	Not Sig
rank	control	case	301	44	5810	0.189	0.995473917864399	stromal.cell.lung.Fetal.Atlas	0.700869565217391	Not Sig
rank	control	case	301	44	7419.5	0.197	1.02276389534432	stromal.cell.heart.Fetal.Atlas	0.702964028776979	Not Sig
rank	control	case	301	44	7415	0.2	1.00894891960994	amacrine.cell.eye.Fetal.Atlas	0.708571428571429	Not Sig
rank	control	case	301	44	7405	0.205	1.10023771132204	hematopoietic.stem.cell.Lymph_Node.Tabula.Sapiens	0.709046979865772	Not Sig
rank	control	case	301	44	5850.5	0.212	0.865633725320331	monocyte.Salivary_Gland.Tabula.Sapiens	0.709046979865772	Not Sig
rank	control	case	301	44	7406.5	0.205	1.02319637935215	effector.CD4.positive..alpha.beta.T.cell.Lymph_Node.Tabula.Sapiens	0.709046979865772	Not Sig
rank	control	case	301	44	7395.5	0.211	1.02239001763076	endothelial.cell.of.lymphatic.vessel.intestine.Fetal.Atlas	0.709046979865772	Not Sig
rank	control	case	301	44	7395.5	0.211	1.02489952314626	muscle.cell.Skin.Tabula.Sapiens	0.709046979865772	Not Sig
rank	control	case	301	44	7392.5	0.213	1.01512303713005	intestinal.crypt.stem.cell.of.large.intestine.Large_Intestine.Tabula.Sapiens	0.709046979865772	Not Sig
rank	control	case	301	44	5841	0.207	0.977428419615207	kidney.epithelial.cell.Kidney.Tabula.Sapiens	0.709046979865772	Not Sig
rank	control	case	301	44	7399	0.209	1.01812036073725	endothelial.cell.of.vascular.tree.lung.Fetal.Atlas	0.709046979865772	Not Sig
rank	control	case	301	44	7408	0.204	1.00796723998819	retinal.ganglion.cell.eye.Fetal.Atlas	0.709046979865772	Not Sig
rank	control	case	301	44	7388.5	0.215	1.13340445203044	mature.NK.T.cell.Bladder.Tabula.Sapiens	0.710933333333333	Not Sig
rank	control	case	301	44	7379.5	0.221	1.0693606346193	plasma.cell.Thymus.Tabula.Sapiens	0.725933774834437	Not Sig
rank	control	case	301	44	7372.5	0.225	1.09987992846087	mature.NK.T.cell.Uterus.Tabula.Sapiens	0.729411764705882	Not Sig
rank	control	case	301	44	5871.5	0.225	0.925527654683084	erythroid.progenitor.cell.Bone_Marrow.Tabula.Sapiens	0.729411764705882	Not Sig
rank	control	case	301	44	7364	0.23	1.00387630115173	cardiac.muscle.cell.heart.Fetal.Atlas	0.7392	Not Sig
rank	control	case	301	44	5883.5	0.231	1.00250370396847	Purkinje.cell.cerebellum.Fetal.Atlas	0.7392	Not Sig
rank	control	case	301	44	7358	0.234	1.06807808733165	myeloid.cell.Pancreas.Tabula.Sapiens	0.744	Not Sig
rank	control	case	301	44	5890	0.236	0.994638250259179	photoreceptor.cell.eye.Fetal.Atlas	0.745579617834395	Not Sig
rank	control	case	301	44	7350.5	0.239	1.10514592254799	effector.CD8.positive..alpha.beta.T.cell.Lung.Tabula.Sapiens	0.748679245283019	Not Sig
rank	control	case	301	44	7348	0.24	1.01888857597418	retina.horizontal.cell.eye.Fetal.Atlas	0.748679245283019	Not Sig
rank	control	case	301	44	5911	0.25	0.915234687062556	B.cell.Large_Intestine.Tabula.Sapiens	0.754152046783626	Not Sig
rank	control	case	301	44	7321	0.258	1.06704538730102	mature.NK.T.cell.Lymph_Node.Tabula.Sapiens	0.754152046783626	Not Sig
rank	control	case	301	44	7340.5	0.245	1.15072704128792	CD8.positive..alpha.beta.T.cell.Trachea.Tabula.Sapiens	0.754152046783626	Not Sig
rank	control	case	301	44	7325	0.256	1.02720696456147	CD4.positive.helper.T.cell.Thymus.Tabula.Sapiens	0.754152046783626	Not Sig
rank	control	case	301	44	5910.5	0.25	0.956134463191102	myeloid.cell.heart.Fetal.Atlas	0.754152046783626	Not Sig
rank	control	case	301	44	5901.5	0.244	0.930641828605739	plasma.cell.Mammary.Tabula.Sapiens	0.754152046783626	Not Sig
rank	control	case	301	44	7318	0.26	1.0530596934948	hematopoietic.stem.cell.liver.Fetal.Atlas	0.754152046783626	Not Sig
rank	control	case	301	44	7330.5	0.252	1.0347623668549	microglial.cell.cerebellum.Fetal.Atlas	0.754152046783626	Not Sig
rank	control	case	301	44	5924.5	0.259	0.979344107687077	fibroblast.Lung.Tabula.Sapiens	0.754152046783626	Not Sig
rank	control	case	301	44	5922.5	0.258	0.98289191200653	fibroblast.Fat.Tabula.Sapiens	0.754152046783626	Not Sig
rank	control	case	301	44	7323	0.257	1.0152743745083	placenta.stromal.cells.placenta.Fetal.Atlas	0.754152046783626	Not Sig
rank	control	case	301	44	5925	0.26	0.989317301538805	lens.fiber.cell.eye.Fetal.Atlas	0.754152046783626	Not Sig
rank	control	case	301	44	5939	0.269	0.976810825907481	pericyte.Tongue.Tabula.Sapiens	0.775720930232558	Not Sig
rank	control	case	301	44	7300.5	0.273	1.0321014553148	endothelial.cell.of.vascular.tree.cerebellum.Fetal.Atlas	0.782705202312139	Not Sig
rank	control	case	301	44	7290	0.28	1.026774140842	endothelial.cell.Spleen.Tabula.Sapiens	0.79816091954023	Not Sig
rank	control	case	301	44	5966.5	0.289	0.900532616147234	hematopoietic.stem.cell.Blood.Tabula.Sapiens	0.814454545454545	Not Sig
rank	control	case	301	44	7278	0.289	1.01514948657538	stromal.cell.Lymph_Node.Tabula.Sapiens	0.814454545454545	Not Sig
rank	control	case	301	44	5979	0.298	0.852823920265781	monocyte.Thymus.Tabula.Sapiens	0.816941176470588	Not Sig
rank	control	case	301	44	5982	0.301	0.935778798854915	granulocyte.Bone_Marrow.Tabula.Sapiens	0.816941176470588	Not Sig
rank	control	case	301	44	5980.5	0.3	0.954462189272628	hematopoietic.stem.cell.Bone_Marrow.Tabula.Sapiens	0.816941176470588	Not Sig
rank	control	case	301	44	7274	0.292	1.05622284692052	T.cell.Trachea.Tabula.Sapiens	0.816941176470588	Not Sig
rank	control	case	301	44	5990	0.307	0.967961505537727	endothelial.cell.of.artery.Vasculature.Tabula.Sapiens	0.816941176470588	Not Sig
rank	control	case	301	44	7252	0.308	1.02412540305589	DN3.thymocyte.Thymus.Tabula.Sapiens	0.816941176470588	Not Sig
rank	control	case	301	44	7253	0.308	1.0454926201689	endothelial.cell.of.artery.Mammary.Tabula.Sapiens	0.816941176470588	Not Sig
rank	control	case	301	44	7255.5	0.306	1.02415795939525	endothelial.cell.of.lymphatic.vessel.Thymus.Tabula.Sapiens	0.816941176470588	Not Sig
rank	control	case	301	44	5983	0.301	0.950698600483869	neutrophil.Salivary_Gland.Tabula.Sapiens	0.816941176470588	Not Sig
rank	control	case	301	44	7265.5	0.298	1.03480806713502	mucus.secreting.cell.Trachea.Tabula.Sapiens	0.816941176470588	Not Sig
rank	control	case	301	44	5991.5	0.308	0.977739455547202	mesenchymal.stem.cell.Fat.Tabula.Sapiens	0.816941176470588	Not Sig
rank	control	case	301	44	5996	0.311	0.970948477871878	gut.endothelial.cell.Small_Intestine.Tabula.Sapiens	0.820510638297872	Not Sig
rank	control	case	301	44	7226.5	0.328	1.1224351499417	T.cell.Muscle.Tabula.Sapiens	0.830040816326531	Not Sig
rank	control	case	301	44	7227.5	0.328	1.04909824394874	T.cell.Fat.Tabula.Sapiens	0.830040816326531	Not Sig
rank	control	case	301	44	7229	0.326	1.04400150998107	erythrocyte.Liver.Tabula.Sapiens	0.830040816326531	Not Sig
rank	control	case	301	44	6004	0.318	0.986105202321418	fast.muscle.cell.Thymus.Tabula.Sapiens	0.830040816326531	Not Sig
rank	control	case	301	44	6016.5	0.328	0.984839523083149	medullary.thymic.epithelial.cell.Thymus.Tabula.Sapiens	0.830040816326531	Not Sig
rank	control	case	301	44	6017	0.328	0.992133659152687	corneal.epithelial.cell.Eye.Tabula.Sapiens	0.830040816326531	Not Sig
rank	control	case	301	44	6014	0.325	0.994316366886451	enterocyte.Small_Intestine.Tabula.Sapiens	0.830040816326531	Not Sig
rank	control	case	301	44	7240.5	0.317	1.00734038281911	taste.receptor.cell.kidney.Fetal.Atlas	0.830040816326531	Not Sig
rank	control	case	301	44	6032.5	0.34	0.89700260307042	hematopoietic.stem.cell.Spleen.Tabula.Sapiens	0.831017543859649	Not Sig
rank	control	case	301	44	6030.5	0.339	0.892700128940051	dendritic.cell.Thymus.Tabula.Sapiens	0.831017543859649	Not Sig
rank	control	case	301	44	6041	0.348	0.906152854434701	CD8.positive..alpha.beta.T.cell.Muscle.Tabula.Sapiens	0.831017543859649	Not Sig
rank	control	case	301	44	6073.5	0.375	0.972108934332619	mast.cell.Vasculature.Tabula.Sapiens	0.831017543859649	Not Sig
rank	control	case	301	44	7183.5	0.364	1.07654661598619	mature.NK.T.cell.Liver.Tabula.Sapiens	0.831017543859649	Not Sig
rank	control	case	301	44	6056	0.36	0.930292962851102	naive.B.cell.Spleen.Tabula.Sapiens	0.831017543859649	Not Sig
rank	control	case	301	44	6062.5	0.366	0.95356206728969	memory.B.cell.Thymus.Tabula.Sapiens	0.831017543859649	Not Sig
rank	control	case	301	44	7163	0.382	1.09960712432527	neutrophil.Fat.Tabula.Sapiens	0.831017543859649	Not Sig
rank	control	case	301	44	6029	0.338	0.958671513969364	surface.ectodermal.cell.Eye.Tabula.Sapiens	0.831017543859649	Not Sig
rank	control	case	301	44	6077.5	0.379	0.968605509116084	macrophage.Salivary_Gland.Tabula.Sapiens	0.831017543859649	Not Sig
rank	control	case	301	44	6077	0.378	0.980781902648158	mast.cell.Pancreas.Tabula.Sapiens	0.831017543859649	Not Sig
rank	control	case	301	44	6045	0.351	0.967202699920843	vascular.associated.smooth.muscle.cell.Mammary.Tabula.Sapiens	0.831017543859649	Not Sig
rank	control	case	301	44	7195.5	0.354	1.01754530298374	fibroblast.Prostate.Tabula.Sapiens	0.831017543859649	Not Sig
rank	control	case	301	44	7170	0.376	1.02390696757301	erythroblast.adrenal.gland.Fetal.Atlas	0.831017543859649	Not Sig
rank	control	case	301	44	7207.5	0.344	1.01535166765837	endothelial.cell.of.vascular.tree.Muscle.Tabula.Sapiens	0.831017543859649	Not Sig
rank	control	case	301	44	6077.5	0.379	0.98072356111853	retinal.blood.vessel.endothelial.cell.Eye.Tabula.Sapiens	0.831017543859649	Not Sig
rank	control	case	301	44	7195.5	0.354	1.02641102302276	stem.cell.Eye.Tabula.Sapiens	0.831017543859649	Not Sig
rank	control	case	301	44	7201.5	0.349	1.0140791824009	vein.endothelial.cell.Thymus.Tabula.Sapiens	0.831017543859649	Not Sig
rank	control	case	301	44	6061	0.364	0.988275856297648	smooth.muscle.cell.Trachea.Tabula.Sapiens	0.831017543859649	Not Sig
rank	control	case	301	44	7175.5	0.371	1.01462813885177	tendon.cell.Muscle.Tabula.Sapiens	0.831017543859649	Not Sig
rank	control	case	301	44	7198	0.352	1.02356121331	hepatic.stellate.cell.liver.Fetal.Atlas	0.831017543859649	Not Sig
rank	control	case	301	44	6059.5	0.363	0.995057726191183	intestinal.tuft.cell.Large_Intestine.Tabula.Sapiens	0.831017543859649	Not Sig
rank	control	case	301	44	7207	0.344	1.0174173290158	placenta.IGFBP1.DKK1.positive.cells.placenta.Fetal.Atlas	0.831017543859649	Not Sig
rank	control	case	301	44	6049	0.354	0.976336487563715	stromal.cell.stomach.Fetal.Atlas	0.831017543859649	Not Sig
rank	control	case	301	44	7188.5	0.36	1.02221602411293	basal.cell.Lung.Tabula.Sapiens	0.831017543859649	Not Sig
rank	control	case	301	44	7212.5	0.34	1.00891131575114	endothelial.cell.of.lymphatic.vessel.lung.Fetal.Atlas	0.831017543859649	Not Sig
rank	control	case	301	44	7163.5	0.381	1.0134156392213	goblet.cell.Large_Intestine.Tabula.Sapiens	0.831017543859649	Not Sig
rank	control	case	301	44	6052.5	0.357	0.991428538979353	keratocyte.Eye.Tabula.Sapiens	0.831017543859649	Not Sig
rank	control	case	301	44	6077	0.378	0.98701564338143	mesothelial.cell.lung.Fetal.Atlas	0.831017543859649	Not Sig
rank	control	case	301	44	7182	0.365	1.00157105966393	neuron.associated.cell..sensu.Vertebrata..cerebellum.Fetal.Atlas	0.831017543859649	Not Sig
rank	control	case	301	44	6052.5	0.357	0.995703643464846	placenta.PAEP.MECOM.positive.cells.placenta.Fetal.Atlas	0.831017543859649	Not Sig
rank	control	case	301	44	6417.5	0.379	0.999428949719789	stromal.cell.Eye.Tabula.Sapiens	0.831017543859649	Not Sig
rank	control	case	301	44	7160	0.384	1.02306405489941	endothelial.cell.of.lymphatic.vessel.Tongue.Tabula.Sapiens	0.831720524017467	Not Sig
rank	control	case	301	44	6087	0.387	0.950665189098816	mast.cell.Skin.Tabula.Sapiens	0.834573913043478	Not Sig
rank	control	case	301	44	7149.5	0.394	1.03887787239589	plasma.cell.Pancreas.Tabula.Sapiens	0.835145299145299	Not Sig
rank	control	case	301	44	6089.5	0.389	0.981176718503568	smooth.muscle.cell.Prostate.Tabula.Sapiens	0.835145299145299	Not Sig
rank	control	case	301	44	6093.5	0.393	0.988946490939846	pericyte.Vasculature.Tabula.Sapiens	0.835145299145299	Not Sig
rank	control	case	301	44	6093	0.392	0.993400696791078	mesothelial.cell.liver.Fetal.Atlas	0.835145299145299	Not Sig
rank	control	case	301	44	6136.5	0.433	0.894575177941632	intermediate.monocyte.Spleen.Tabula.Sapiens	0.844335877862595	Not Sig
rank	control	case	301	44	7096	0.444	1.05789590254707	Langerhans.cell.Skin.Tabula.Sapiens	0.844335877862595	Not Sig
rank	control	case	301	44	6146	0.442	0.947689695207649	mature.NK.T.cell.Prostate.Tabula.Sapiens	0.844335877862595	Not Sig
rank	control	case	301	44	6148	0.444	0.973974152289508	mast.cell.Lymph_Node.Tabula.Sapiens	0.844335877862595	Not Sig
rank	control	case	301	44	7131	0.411	1.10281386183163	CD1c.positive.myeloid.dendritic.cell.Lymph_Node.Tabula.Sapiens	0.844335877862595	Not Sig
rank	control	case	301	44	6105	0.403	0.953656351487551	T.cell.Eye.Tabula.Sapiens	0.844335877862595	Not Sig
rank	control	case	301	44	7124.5	0.417	1.09446441845295	T.follicular.helper.cell.Thymus.Tabula.Sapiens	0.844335877862595	Not Sig
rank	control	case	301	44	7096.5	0.443	1.05848373290234	mature.NK.T.cell.Vasculature.Tabula.Sapiens	0.844335877862595	Not Sig
rank	control	case	301	44	7131.5	0.41	1.07591650886189	CD8.positive..alpha.beta.T.cell.Blood.Tabula.Sapiens	0.844335877862595	Not Sig
rank	control	case	301	44	7094	0.445	1.02217662584326	B.cell.Lymph_Node.Tabula.Sapiens	0.844335877862595	Not Sig
rank	control	case	301	44	6141	0.437	0.966225060411977	T.cell.Salivary_Gland.Tabula.Sapiens	0.844335877862595	Not Sig
rank	control	case	301	44	6133.5	0.43	0.975310046927675	monocyte.Bone_Marrow.Tabula.Sapiens	0.844335877862595	Not Sig
rank	control	case	301	44	7129.5	0.412	1.01837565929013	pericyte.Mammary.Tabula.Sapiens	0.844335877862595	Not Sig
rank	control	case	301	44	7133.5	0.408	1.01594609948371	vein.endothelial.cell.Mammary.Tabula.Sapiens	0.844335877862595	Not Sig
rank	control	case	301	44	6141	0.437	0.959977689070558	endothelial.cell.of.lymphatic.vessel.Lung.Tabula.Sapiens	0.844335877862595	Not Sig
rank	control	case	301	44	6140.5	0.436	0.956707263221237	endothelial.cell.Trachea.Tabula.Sapiens	0.844335877862595	Not Sig
rank	control	case	301	44	6141	0.437	0.986553306636779	capillary.endothelial.cell.Bladder.Tabula.Sapiens	0.844335877862595	Not Sig
rank	control	case	301	44	7097.5	0.442	1.00795650235082	goblet.cell.Trachea.Tabula.Sapiens	0.844335877862595	Not Sig
rank	control	case	301	44	6105.5	0.404	0.971472825316194	vascular.associated.smooth.muscle.cell.Lung.Tabula.Sapiens	0.844335877862595	Not Sig
rank	control	case	301	44	6132	0.428	0.982390250131298	neuroendocrine.cell.lung.Fetal.Atlas	0.844335877862595	Not Sig
rank	control	case	301	44	7107	0.433	1.01941633897113	extravillous.trophoblast.placenta.Fetal.Atlas	0.844335877862595	Not Sig
rank	control	case	301	44	7122	0.419	1.01084981663014	large.intestine.goblet.cell.Large_Intestine.Tabula.Sapiens	0.844335877862595	Not Sig
rank	control	case	301	44	7124.5	0.417	1.01007791180356	glial.cell.intestine.Fetal.Atlas	0.844335877862595	Not Sig
rank	control	case	301	44	6137	0.433	0.989106328925782	pericyte.Bladder.Tabula.Sapiens	0.844335877862595	Not Sig
rank	control	case	301	44	6133	0.429	0.989747095010253	lung.ciliated.cell.Lung.Tabula.Sapiens	0.844335877862595	Not Sig
rank	control	case	301	44	7101.5	0.438	1.01257051674718	bladder.urothelial.cell.Bladder.Tabula.Sapiens	0.844335877862595	Not Sig
rank	control	case	301	44	7116.5	0.424	1.00969321535717	keratinocyte.Tongue.Tabula.Sapiens	0.844335877862595	Not Sig
rank	control	case	301	44	6150.5	0.446	0.991074961344202	Mueller.cell.Eye.Tabula.Sapiens	0.844335877862595	Not Sig
rank	control	case	301	44	7089.5	0.45	1.05192765807437	CD1c.positive.myeloid.dendritic.cell.Spleen.Tabula.Sapiens	0.847879245283019	Not Sig
rank	control	case	301	44	7087	0.452	1.00481257663961	duodenum.glandular.cell.Small_Intestine.Tabula.Sapiens	0.847879245283019	Not Sig
rank	control	case	301	44	6158	0.453	0.991339542015583	ganglion.interneuron.eye.Fetal.Atlas	0.847879245283019	Not Sig
rank	control	case	301	44	6161.5	0.457	0.953291535513598	macrophage.Mammary.Tabula.Sapiens	0.85215037593985	Not Sig
rank	control	case	301	44	7080	0.459	1.04728805574052	naive.thymus.derived.CD4.positive..alpha.beta.T.cell.Spleen.Tabula.Sapiens	0.852674157303371	Not Sig
rank	control	case	301	44	6165.5	0.461	0.981787388856655	smooth.muscle.cell.Heart.Tabula.Sapiens	0.853194029850746	Not Sig
rank	control	case	301	44	7072	0.467	1.00470205866146	oligodendrocyte.cerebellum.Fetal.Atlas	0.861085501858736	Not Sig
rank	control	case	301	44	7069.5	0.469	1.18378067261176	CD141.positive.myeloid.dendritic.cell.Spleen.Tabula.Sapiens	0.86157037037037	Not Sig
rank	control	case	301	44	7064.5	0.474	1.022054587371	endothelial.cell.of.vascular.tree.muscle.organ.Fetal.Atlas	0.866176470588235	Not Sig
rank	control	case	301	44	6180	0.475	1.000562126577	erythroid.lineage.cell.Eye.Tabula.Sapiens	0.866176470588235	Not Sig
rank	control	case	301	44	7045.5	0.494	1.06763170384433	naive.thymus.derived.CD8.positive..alpha.beta.T.cell.Skin.Tabula.Sapiens	0.867567944250871	Not Sig
rank	control	case	301	44	6194	0.489	0.890033987501371	effector.CD4.positive..alpha.beta.T.cell.Lung.Tabula.Sapiens	0.867567944250871	Not Sig
rank	control	case	301	44	7055.5	0.483	1.06766901170066	macrophage.Uterus.Tabula.Sapiens	0.867567944250871	Not Sig
rank	control	case	301	44	6196.5	0.492	0.936944841225259	blood.vessel.endothelial.cell.Lung.Tabula.Sapiens	0.867567944250871	Not Sig
rank	control	case	301	44	7044	0.495	1.07243283877421	CD8.positive..alpha.beta.T.cell.Lung.Tabula.Sapiens	0.867567944250871	Not Sig
rank	control	case	301	44	6197.5	0.493	0.95122018998301	endothelial.cell.of.lymphatic.vessel.Mammary.Tabula.Sapiens	0.867567944250871	Not Sig
rank	control	case	301	44	7054	0.485	1.06596346823957	macrophage.Skin.Tabula.Sapiens	0.867567944250871	Not Sig
rank	control	case	301	44	6198.5	0.494	0.970076668403119	dendritic.cell.Eye.Tabula.Sapiens	0.867567944250871	Not Sig
rank	control	case	301	44	7055.5	0.483	1.04512088863405	CD4.positive..alpha.beta.T.cell.Blood.Tabula.Sapiens	0.867567944250871	Not Sig
rank	control	case	301	44	7037	0.502	1.0176456796643	vein.endothelial.cell.Lung.Tabula.Sapiens	0.867567944250871	Not Sig
rank	control	case	301	44	7049	0.49	1.00409959342037	fibroblast.Bladder.Tabula.Sapiens	0.867567944250871	Not Sig
rank	control	case	301	44	6206.5	0.502	0.996544270191066	astrocyte.telencephalon.Fetal.Atlas	0.867567944250871	Not Sig
rank	control	case	301	44	6203	0.498	0.995957356776076	stromal.cell.Prostate.Tabula.Sapiens	0.867567944250871	Not Sig
rank	control	case	301	44	7040	0.499	1.00532659507941	neuron.cerebellum.Fetal.Atlas	0.867567944250871	Not Sig
rank	control	case	301	44	6206.5	0.502	0.995716442070322	chromaffin.cell.adrenal.gland.Fetal.Atlas	0.867567944250871	Not Sig
rank	control	case	301	44	7015.5	0.525	1.05111318525674	mature.NK.T.cell.Muscle.Tabula.Sapiens	0.87296	Not Sig
rank	control	case	301	44	6214	0.51	0.92311930528601	macrophage.Prostate.Tabula.Sapiens	0.87296	Not Sig
rank	control	case	301	44	6221	0.517	0.958416940911124	mast.cell.Muscle.Tabula.Sapiens	0.87296	Not Sig
rank	control	case	301	44	7013.5	0.527	1.03164118423372	classical.monocyte.Spleen.Tabula.Sapiens	0.87296	Not Sig
rank	control	case	301	44	6217	0.513	0.970437308230034	intestinal.crypt.stem.cell.Large_Intestine.Tabula.Sapiens	0.87296	Not Sig
rank	control	case	301	44	6231.5	0.528	0.978192906373323	erythrocyte.Bone_Marrow.Tabula.Sapiens	0.87296	Not Sig
rank	control	case	301	44	6222.5	0.518	0.984129280268564	myeloid.cell.lung.Fetal.Atlas	0.87296	Not Sig
rank	control	case	301	44	7016	0.524	1.02159295732265	transit.amplifying.cell.of.colon.Large_Intestine.Tabula.Sapiens	0.87296	Not Sig
rank	control	case	301	44	6221.5	0.517	0.985179510189534	endothelial.cell.of.lymphatic.vessel.Salivary_Gland.Tabula.Sapiens	0.87296	Not Sig
rank	control	case	301	44	7012.5	0.528	1.00939505840396	dermis.microvascular.lymphatic.vessel.endothelial.cell.heart.Fetal.Atlas	0.87296	Not Sig
rank	control	case	301	44	7029	0.511	1.01377372041695	pericyte.Uterus.Tabula.Sapiens	0.87296	Not Sig
rank	control	case	301	44	7017.5	0.523	1.01562441911161	cell.of.skeletal.muscle.eye.Fetal.Atlas	0.87296	Not Sig
rank	control	case	301	44	6223	0.519	0.993583348800836	enterocyte.Large_Intestine.Tabula.Sapiens	0.87296	Not Sig
rank	control	case	301	44	6244.5	0.542	0.939893756157425	neutrophil.Lung.Tabula.Sapiens	0.873528662420382	Not Sig
rank	control	case	301	44	6999	0.542	1.03721851123466	basophil.Lung.Tabula.Sapiens	0.873528662420382	Not Sig
rank	control	case	301	44	6998	0.543	1.01737699204152	lung.microvascular.endothelial.cell.Lung.Tabula.Sapiens	0.873528662420382	Not Sig
rank	control	case	301	44	6239.5	0.536	0.969078073089701	neutrophil.Bone_Marrow.Tabula.Sapiens	0.873528662420382	Not Sig
rank	control	case	301	44	6255	0.553	0.980309194283948	pericyte.Lung.Tabula.Sapiens	0.873528662420382	Not Sig
rank	control	case	301	44	7001.5	0.54	1.01896846576984	ciliated.epithelial.cell.Uterus.Tabula.Sapiens	0.873528662420382	Not Sig
rank	control	case	301	44	6254	0.552	0.986590743648193	fibroblast.Trachea.Tabula.Sapiens	0.873528662420382	Not Sig
rank	control	case	301	44	6990	0.552	1.01642768365979	epicardial.adipocyte.heart.Fetal.Atlas	0.873528662420382	Not Sig
rank	control	case	301	44	7004.5	0.536	1.01871187264511	secretory.cell.Trachea.Tabula.Sapiens	0.873528662420382	Not Sig
rank	control	case	301	44	6254.5	0.553	0.990531052961249	pericyte.Muscle.Tabula.Sapiens	0.873528662420382	Not Sig
rank	control	case	301	44	6999.5	0.542	1.01408044613194	neuron.intestine.Fetal.Atlas	0.873528662420382	Not Sig
rank	control	case	301	44	6996	0.546	1.00637589694821	stromal.cell.adrenal.gland.Fetal.Atlas	0.873528662420382	Not Sig
rank	control	case	301	44	6993	0.549	1.00256050572649	enterocyte.of.epithelium.of.large.intestine.Large_Intestine.Tabula.Sapiens	0.873528662420382	Not Sig
rank	control	case	301	44	6251.5	0.548	0.999651239212384	neuron.telencephalon.Fetal.Atlas	0.873528662420382	Not Sig
rank	control	case	301	44	6268	0.567	1.04089815557338	macrophage.Blood.Tabula.Sapiens	0.876472049689441	Not Sig
rank	control	case	301	44	6977.5	0.566	1.05419602818706	CD4.positive.helper.T.cell.Salivary_Gland.Tabula.Sapiens	0.876472049689441	Not Sig
rank	control	case	301	44	6975.5	0.568	1.03391577034458	memory.B.cell.Spleen.Tabula.Sapiens	0.876472049689441	Not Sig
rank	control	case	301	44	6977.5	0.566	1.00461131911852	innate.lymphoid.cell.Thymus.Tabula.Sapiens	0.876472049689441	Not Sig
rank	control	case	301	44	6259.5	0.558	0.986872509425007	erythrocyte.Vasculature.Tabula.Sapiens	0.876472049689441	Not Sig
rank	control	case	301	44	6974	0.569	1.0069387755102	slow.muscle.cell.Muscle.Tabula.Sapiens	0.876472049689441	Not Sig
rank	control	case	301	44	6976	0.567	1.01757303261949	stromal.cell.muscle.organ.Fetal.Atlas	0.876472049689441	Not Sig
rank	control	case	301	44	6264.5	0.563	0.9886287924546	retinal.pigment.epithelial.cell.eye.Fetal.Atlas	0.876472049689441	Not Sig
rank	control	case	301	44	6272	0.572	0.991934956094594	myeloid.cell.kidney.Fetal.Atlas	0.877185185185185	Not Sig
rank	control	case	301	44	6273.5	0.573	1.00036732594872	respiratory.goblet.cell.Lung.Tabula.Sapiens	0.877185185185185	Not Sig
rank	control	case	301	44	6282.5	0.583	0.978511013745207	memory.B.cell.Salivary_Gland.Tabula.Sapiens	0.877769696969697	Not Sig
rank	control	case	301	44	6963.5	0.581	1.0073230325722	endothelial.cell.of.artery.Thymus.Tabula.Sapiens	0.877769696969697	Not Sig
rank	control	case	301	44	6283	0.584	0.983662298325482	skeletal.muscle.satellite.stem.cell.Muscle.Tabula.Sapiens	0.877769696969697	Not Sig
rank	control	case	301	44	6276	0.576	0.983729389821905	fibroblast.of.breast.Mammary.Tabula.Sapiens	0.877769696969697	Not Sig
rank	control	case	301	44	6278.5	0.579	0.99848523844233	type.II.pneumocyte.Lung.Tabula.Sapiens	0.877769696969697	Not Sig
rank	control	case	301	44	6279	0.579	0.995134549154698	basal.cell.of.prostate.epithelium.Prostate.Tabula.Sapiens	0.877769696969697	Not Sig
rank	control	case	301	44	6290	0.592	0.967461529714396	mast.cell.Large_Intestine.Tabula.Sapiens	0.87787610619469	Not Sig
rank	control	case	301	44	6955	0.591	1.02875911512009	T.cell.Vasculature.Tabula.Sapiens	0.87787610619469	Not Sig
rank	control	case	301	44	6947	0.599	1.0390012016682	neutrophil.Spleen.Tabula.Sapiens	0.87787610619469	Not Sig
rank	control	case	301	44	6958	0.587	1.02584131909304	endothelial.cell.of.lymphatic.vessel.Uterus.Tabula.Sapiens	0.87787610619469	Not Sig
rank	control	case	301	44	6297.5	0.6	0.996495486243508	stromal.cell.eye.Fetal.Atlas	0.87787610619469	Not Sig
rank	control	case	301	44	6292.5	0.594	1.00370522405678	erythroid.progenitor.cell.Prostate.Tabula.Sapiens	0.87787610619469	Not Sig
rank	control	case	301	44	6293	0.595	0.990838175960728	myofibroblast.cell.Fat.Tabula.Sapiens	0.87787610619469	Not Sig
rank	control	case	301	44	6296	0.598	0.988343924883379	endothelial.cell.of.lymphatic.vessel.heart.Fetal.Atlas	0.87787610619469	Not Sig
rank	control	case	301	44	6292.5	0.594	0.987735066323679	fibroblast.Vasculature.Tabula.Sapiens	0.87787610619469	Not Sig
rank	control	case	301	44	6300	0.603	0.959642983016279	CD4.positive..alpha.beta.T.cell.Lung.Tabula.Sapiens	0.879670588235294	Not Sig
rank	control	case	301	44	6303	0.606	0.935121295586412	macrophage.Liver.Tabula.Sapiens	0.879860869565217	Not Sig
rank	control	case	301	44	6305.5	0.609	0.982289764083987	CD8.positive..alpha.beta.T.cell.Bone_Marrow.Tabula.Sapiens	0.879860869565217	Not Sig
rank	control	case	301	44	6940.5	0.607	1.00441684006489	bronchial.smooth.muscle.cell.Lung.Tabula.Sapiens	0.879860869565217	Not Sig
rank	control	case	301	44	6308	0.612	0.987958739011635	placenta.smooth.muscle.cells.placenta.Fetal.Atlas	0.879860869565217	Not Sig
rank	control	case	301	44	6307	0.611	1.00346430346983	erythroblast.liver.Fetal.Atlas	0.879860869565217	Not Sig
rank	control	case	301	44	6312.5	0.617	0.970031779975645	endothelial.cell.of.artery.Tongue.Tabula.Sapiens	0.884485549132948	Not Sig
rank	control	case	301	44	6923	0.627	1.01525831768501	T.cell.Prostate.Tabula.Sapiens	0.896230547550432	Not Sig
rank	control	case	301	44	6917	0.632	0.908359941569606	classical.monocyte.Lymph_Node.Tabula.Sapiens	0.896453257790368	Not Sig
rank	control	case	301	44	6913	0.638	1.04678871990892	naive.thymus.derived.CD4.positive..alpha.beta.T.cell.Lymph_Node.Tabula.Sapiens	0.896453257790368	Not Sig
rank	control	case	301	44	6914.5	0.637	1.04304685899548	neutrophil.Trachea.Tabula.Sapiens	0.896453257790368	Not Sig
rank	control	case	301	44	6914.5	0.637	1.03904858202128	T.cell.Pancreas.Tabula.Sapiens	0.896453257790368	Not Sig
rank	control	case	301	44	6917.5	0.633	1.00726952572382	intestinal.tuft.cell.Small_Intestine.Tabula.Sapiens	0.896453257790368	Not Sig
rank	control	case	301	44	6329	0.636	0.991939220992883	myofibroblast.cell.Bladder.Tabula.Sapiens	0.896453257790368	Not Sig
rank	control	case	301	44	6341.5	0.65	0.991657642113764	naive.thymus.derived.CD4.positive..alpha.beta.T.cell.Skin.Tabula.Sapiens	0.901066666666667	Not Sig
rank	control	case	301	44	6902.5	0.65	1.00670826945362	endothelial.cell.Prostate.Tabula.Sapiens	0.901066666666667	Not Sig
rank	control	case	301	44	6340	0.649	0.960518065101645	serous.cell.of.epithelium.of.trachea.Trachea.Tabula.Sapiens	0.901066666666667	Not Sig
rank	control	case	301	44	6902	0.651	1.00767156425098	endothelial.cell.of.vascular.tree.liver.Fetal.Atlas	0.901066666666667	Not Sig
rank	control	case	301	44	6343.5	0.653	0.993031114629567	placenta.vascular.endothelial.cells.placenta.Fetal.Atlas	0.901066666666667	Not Sig
rank	control	case	301	44	6907	0.645	1.01040987658211	basal.cell.Tongue.Tabula.Sapiens	0.901066666666667	Not Sig
rank	control	case	301	44	6899.5	0.654	1.00158510108821	endothelial.cell.of.vascular.tree.telencephalon.Fetal.Atlas	0.901066666666667	Not Sig
rank	control	case	301	44	6351.5	0.662	0.983969197771168	CD141.positive.myeloid.dendritic.cell.Lymph_Node.Tabula.Sapiens	0.902183783783784	Not Sig
rank	control	case	301	44	6889.5	0.666	1.0281712971414	CD8.positive..alpha.beta.T.cell.Prostate.Tabula.Sapiens	0.902183783783784	Not Sig
rank	control	case	301	44	6883.5	0.673	1.02799233240052	innate.lymphoid.cell.Lymph_Node.Tabula.Sapiens	0.902183783783784	Not Sig
rank	control	case	301	44	6361	0.673	0.983365383400754	T.cell.Liver.Tabula.Sapiens	0.902183783783784	Not Sig
rank	control	case	301	44	6891	0.664	1.00054559845491	endothelial.cell.of.lymphatic.vessel.Bladder.Tabula.Sapiens	0.902183783783784	Not Sig
rank	control	case	301	44	6895.5	0.659	0.997031375259683	endothelial.cell.of.artery.Muscle.Tabula.Sapiens	0.902183783783784	Not Sig
rank	control	case	301	44	6886.5	0.669	1.01197113950302	plasma.cell.Eye.Tabula.Sapiens	0.902183783783784	Not Sig
rank	control	case	301	44	6358.5	0.67	0.983819409082038	fibroblast.Large_Intestine.Tabula.Sapiens	0.902183783783784	Not Sig
rank	control	case	301	44	6887	0.669	1.00848957449153	fast.muscle.cell.Muscle.Tabula.Sapiens	0.902183783783784	Not Sig
rank	control	case	301	44	6356.5	0.668	0.991684114418192	trophoblast.giant.cell.placenta.Fetal.Atlas	0.902183783783784	Not Sig
rank	control	case	301	44	6376	0.691	0.962872169969312	type.I.NK.T.cell.Blood.Tabula.Sapiens	0.906971428571429	Not Sig
rank	control	case	301	44	6369	0.683	0.971244596276142	classical.monocyte.Blood.Tabula.Sapiens	0.906971428571429	Not Sig
rank	control	case	301	44	6872	0.686	1.02901813822526	innate.lymphoid.cell.Spleen.Tabula.Sapiens	0.906971428571429	Not Sig
rank	control	case	301	44	6368.5	0.682	0.950900900015914	CD8.positive..alpha.beta.T.cell.Spleen.Tabula.Sapiens	0.906971428571429	Not Sig
rank	control	case	301	44	6387	0.704	0.978045979657237	non.classical.monocyte.Lung.Tabula.Sapiens	0.906971428571429	Not Sig
rank	control	case	301	44	6373.5	0.688	0.983396571378222	B.cell.Salivary_Gland.Tabula.Sapiens	0.906971428571429	Not Sig
rank	control	case	301	44	6866.5	0.693	1.02866869006161	plasma.cell.Large_Intestine.Tabula.Sapiens	0.906971428571429	Not Sig
rank	control	case	301	44	6870	0.689	0.983506229777116	capillary.endothelial.cell.Tongue.Tabula.Sapiens	0.906971428571429	Not Sig
rank	control	case	301	44	6381.5	0.698	0.991185459656452	basal.cell.Mammary.Tabula.Sapiens	0.906971428571429	Not Sig
rank	control	case	301	44	6383.5	0.7	0.993701929241709	megakaryocyte.liver.Fetal.Atlas	0.906971428571429	Not Sig
rank	control	case	301	44	6386	0.703	0.992355955274391	microglial.cell.telencephalon.Fetal.Atlas	0.906971428571429	Not Sig
rank	control	case	301	44	6386.5	0.704	0.994683141501313	endothelial.cell.Fat.Tabula.Sapiens	0.906971428571429	Not Sig
rank	control	case	301	44	6365.5	0.679	0.992482698517818	pancreatic.stellate.cell.Pancreas.Tabula.Sapiens	0.906971428571429	Not Sig
rank	control	case	301	44	6385.5	0.703	0.993515996331583	retinal.pigment.epithelial.cell.Eye.Tabula.Sapiens	0.906971428571429	Not Sig
rank	control	case	301	44	6384	0.701	0.993337150257941	smooth.muscle.cell.Vasculature.Tabula.Sapiens	0.906971428571429	Not Sig
rank	control	case	301	44	6393.5	0.712	0.993029783140833	connective.tissue.cell.Trachea.Tabula.Sapiens	0.909120822622108	Not Sig
rank	control	case	301	44	6851.5	0.711	1.01147511881099	conjunctival.epithelial.cell.Eye.Tabula.Sapiens	0.909120822622108	Not Sig
rank	control	case	301	44	6852.5	0.71	1.00154443004703	cardiac.muscle.cell.Heart.Tabula.Sapiens	0.909120822622108	Not Sig
rank	control	case	301	44	6394	0.713	0.998091009578821	glial.cell.cerebellum.Fetal.Atlas	0.909120822622108	Not Sig
rank	control	case	301	44	6847	0.716	1.00328313436758	stellate.neuron.cerebellum.Fetal.Atlas	0.910605128205128	Not Sig
rank	control	case	301	44	6400.5	0.721	0.984514047587041	eye.photoreceptor.cell.Eye.Tabula.Sapiens	0.914618925831202	Not Sig
rank	control	case	301	44	6841	0.724	0.986089217416425	macrophage.Bone_Marrow.Tabula.Sapiens	0.916081632653061	Not Sig
rank	control	case	301	44	6833.5	0.733	0.99680258224542	melanocyte.Eye.Tabula.Sapiens	0.92510941475827	Not Sig
rank	control	case	301	44	6830.5	0.736	1.01168219380279	intestinal.crypt.stem.cell.Small_Intestine.Tabula.Sapiens	0.92653807106599	Not Sig
rank	control	case	301	44	6828.5	0.739	0.997888851560135	regulatory.T.cell.Skin.Tabula.Sapiens	0.927959493670886	Not Sig
rank	control	case	301	44	6422	0.747	0.98702337773172	intestinal.enteroendocrine.cell.Large_Intestine.Tabula.Sapiens	0.935636363636364	Not Sig
rank	control	case	301	44	6818	0.752	1.02120028964206	mature.NK.T.cell.Thymus.Tabula.Sapiens	0.93952644836272	Not Sig
rank	control	case	301	44	6428	0.754	1.00576518605013	hepatocyte.Heart.Tabula.Sapiens	0.939658291457287	Not Sig
rank	control	case	301	44	6812.5	0.758	1.01100779399104	myeloid.cell.liver.Fetal.Atlas	0.942275689223058	Not Sig
rank	control	case	301	44	6434	0.762	1.00534332827503	endothelial.cell.of.artery.Lung.Tabula.Sapiens	0.943760598503741	Not Sig
rank	control	case	301	44	6809	0.763	1.00637831832902	endothelial.cell.Pancreas.Tabula.Sapiens	0.943760598503741	Not Sig
rank	control	case	301	44	6441	0.77	0.998965675611643	B.cell.Small_Intestine.Tabula.Sapiens	0.945346534653465	Not Sig
rank	control	case	301	44	6438.5	0.767	1.0087585824104	plasma.cell.Salivary_Gland.Tabula.Sapiens	0.945346534653465	Not Sig
rank	control	case	301	44	6804	0.769	1.00266136453205	neuronal.brush.cell.cerebellum.Fetal.Atlas	0.945346534653465	Not Sig
rank	control	case	301	44	6448.5	0.779	0.949332707016141	intermediate.monocyte.Lymph_Node.Tabula.Sapiens	0.952935560859189	Not Sig
rank	control	case	301	44	6777.5	0.802	1.10823494297972	memory.B.cell.Bone_Marrow.Tabula.Sapiens	0.952935560859189	Not Sig
rank	control	case	301	44	6454.5	0.787	0.932155470304334	endothelial.cell.Liver.Tabula.Sapiens	0.952935560859189	Not Sig
rank	control	case	301	44	6464	0.799	0.988229447547878	macrophage.Spleen.Tabula.Sapiens	0.952935560859189	Not Sig
rank	control	case	301	44	6467	0.803	1.00791764677353	classical.monocyte.Lung.Tabula.Sapiens	0.952935560859189	Not Sig
rank	control	case	301	44	6461.5	0.796	0.956888826241423	CD4.positive..alpha.beta.T.cell.Muscle.Tabula.Sapiens	0.952935560859189	Not Sig
rank	control	case	301	44	6781.5	0.797	0.992256332870086	endothelial.cell.Lymph_Node.Tabula.Sapiens	0.952935560859189	Not Sig
rank	control	case	301	44	6782.5	0.796	1.02744922159688	epithelial.cell.Uterus.Tabula.Sapiens	0.952935560859189	Not Sig
rank	control	case	301	44	6775	0.805	1.00407085978771	paneth.cell.of.colon.Large_Intestine.Tabula.Sapiens	0.952935560859189	Not Sig
rank	control	case	301	44	6786	0.791	1.00694864096905	ciliated.epithelial.cell.lung.Fetal.Atlas	0.952935560859189	Not Sig
rank	control	case	301	44	6458.5	0.792	0.99699147308838	ciliated.cell.Trachea.Tabula.Sapiens	0.952935560859189	Not Sig
rank	control	case	301	44	6790	0.786	1.00891663884473	sympathetic.neuron.adrenal.gland.Fetal.Atlas	0.952935560859189	Not Sig
rank	control	case	301	44	6462	0.796	0.998915889033926	hepatoblast.liver.Fetal.Atlas	0.952935560859189	Not Sig
rank	control	case	301	44	6465.5	0.801	0.999843523253899	mesangial.cell.kidney.Fetal.Atlas	0.952935560859189	Not Sig
rank	control	case	301	44	6770.5	0.804	1.00020705404186	native.cell.kidney.Fetal.Atlas	0.952935560859189	Not Sig
rank	control	case	301	44	6473	0.81	0.986241173366998	capillary.endothelial.cell.Muscle.Tabula.Sapiens	0.954299287410926	Not Sig
rank	control	case	301	44	6771.5	0.809	0.998761607734865	fibroblast.Thymus.Tabula.Sapiens	0.954299287410926	Not Sig
rank	control	case	301	44	6485	0.825	0.950228053381384	mature.NK.T.cell.Kidney.Tabula.Sapiens	0.958392523364486	Not Sig
rank	control	case	301	44	6758	0.826	1.05892638573177	mature.NK.T.cell.Bone_Marrow.Tabula.Sapiens	0.958392523364486	Not Sig
rank	control	case	301	44	6486.5	0.827	0.984690984994102	neutrophil.Blood.Tabula.Sapiens	0.958392523364486	Not Sig
rank	control	case	301	44	6484.5	0.825	0.955154947987582	macrophage.Trachea.Tabula.Sapiens	0.958392523364486	Not Sig
rank	control	case	301	44	6765.5	0.817	0.994088996631774	vein.endothelial.cell.Bladder.Tabula.Sapiens	0.958392523364486	Not Sig
rank	control	case	301	44	6480	0.819	0.998965447996604	endothelial.cell.Vasculature.Tabula.Sapiens	0.958392523364486	Not Sig
rank	control	case	301	44	6485.5	0.826	0.996139769530792	syncytiotrophoblast.cell.placenta.Fetal.Atlas	0.958392523364486	Not Sig
rank	control	case	301	44	6488.5	0.83	1.00379954143465	CD8.positive..alpha.beta.T.cell.Salivary_Gland.Tabula.Sapiens	0.958548837209302	Not Sig
rank	control	case	301	44	6489.5	0.831	0.995738763632193	stromal.cell.Skin.Tabula.Sapiens	0.958548837209302	Not Sig
rank	control	case	301	44	6751.5	0.835	1.01226830781128	innate.lymphoid.cell.liver.Fetal.Atlas	0.96092807424594	Not Sig
rank	control	case	301	44	6749.5	0.837	1.00133969976985	myometrial.cell.Uterus.Tabula.Sapiens	0.961	Not Sig
rank	control	case	301	44	6498.5	0.842	0.983444761420102	B.cell.Bladder.Tabula.Sapiens	0.964508083140878	Not Sig
rank	control	case	301	44	6740	0.849	1.02760694244854	platelet.Blood.Tabula.Sapiens	0.965249438202247	Not Sig
rank	control	case	301	44	6515.5	0.864	0.983550765740215	CD4.positive.helper.T.cell.Skin.Tabula.Sapiens	0.965249438202247	Not Sig
rank	control	case	301	44	6727	0.866	1.00902781230209	mast.cell.Trachea.Tabula.Sapiens	0.965249438202247	Not Sig
rank	control	case	301	44	6505.5	0.851	1.00206304158044	CD8.positive..alpha.beta.T.cell.Kidney.Tabula.Sapiens	0.965249438202247	Not Sig
rank	control	case	301	44	6511	0.858	0.952870413497085	neutrophil.Lymph_Node.Tabula.Sapiens	0.965249438202247	Not Sig
rank	control	case	301	44	6516.5	0.865	0.986372164783799	salivary.gland.cell.Salivary_Gland.Tabula.Sapiens	0.965249438202247	Not Sig
rank	control	case	301	44	6514.5	0.863	0.97658841318483	vein.endothelial.cell.Tongue.Tabula.Sapiens	0.965249438202247	Not Sig
rank	control	case	301	44	6729.5	0.863	1.00585267214314	erythrocyte.Spleen.Tabula.Sapiens	0.965249438202247	Not Sig
rank	control	case	301	44	6728	0.864	1.00942118094824	capillary.endothelial.cell.Thymus.Tabula.Sapiens	0.965249438202247	Not Sig
rank	control	case	301	44	6509	0.856	1.00196567125374	luminal.epithelial.cell.of.mammary.gland.Mammary.Tabula.Sapiens	0.965249438202247	Not Sig
rank	control	case	301	44	6510	0.857	0.995570174531868	type.I.pneumocyte.Lung.Tabula.Sapiens	0.965249438202247	Not Sig
rank	control	case	301	44	6506	0.852	0.998710344502491	astrocyte.cerebellum.Fetal.Atlas	0.965249438202247	Not Sig
rank	control	case	301	44	6521	0.871	0.986533362312541	regulatory.T.cell.Spleen.Tabula.Sapiens	0.968645739910314	Not Sig
rank	control	case	301	44	6721.5	0.873	1.0080027517857	mast.cell.Bladder.Tabula.Sapiens	0.968697986577181	Not Sig
rank	control	case	301	44	6717	0.878	1.01967995472406	plasmacytoid.dendritic.cell.Spleen.Tabula.Sapiens	0.972071428571429	Not Sig
rank	control	case	301	44	6691	0.912	1.00571428571429	DN4.thymocyte.Thymus.Tabula.Sapiens	0.981240780911063	Not Sig
rank	control	case	301	44	6695	0.907	1.04005282598378	plasma.cell.Blood.Tabula.Sapiens	0.981240780911063	Not Sig
rank	control	case	301	44	6708.5	0.889	1.00541278861321	B.cell.Thymus.Tabula.Sapiens	0.981240780911063	Not Sig
rank	control	case	301	44	6537	0.891	1.00349408137632	platelet.Spleen.Tabula.Sapiens	0.981240780911063	Not Sig
rank	control	case	301	44	6549	0.907	0.992327052481843	naive.B.cell.Blood.Tabula.Sapiens	0.981240780911063	Not Sig
rank	control	case	301	44	6700.5	0.9	1.01174088497075	T.cell.Lymph_Node.Tabula.Sapiens	0.981240780911063	Not Sig
rank	control	case	301	44	6548.5	0.906	0.998626391996011	macrophage.Lung.Tabula.Sapiens	0.981240780911063	Not Sig
rank	control	case	301	44	6692	0.91	0.999677611081582	fat.cell.Eye.Tabula.Sapiens	0.981240780911063	Not Sig
rank	control	case	301	44	6693.5	0.909	1.01627355388382	epithelial.cell.of.uterus.Uterus.Tabula.Sapiens	0.981240780911063	Not Sig
rank	control	case	301	44	6545	0.901	0.99964615363343	basal.cell.Salivary_Gland.Tabula.Sapiens	0.981240780911063	Not Sig
rank	control	case	301	44	6696	0.905	0.994333472215254	pancreatic.ductal.cell.Pancreas.Tabula.Sapiens	0.981240780911063	Not Sig
rank	control	case	301	44	6701.5	0.898	1.00371240153819	fibroblast.Uterus.Tabula.Sapiens	0.981240780911063	Not Sig
rank	control	case	301	44	6691	0.912	1.00124995260528	inhibitory.interneuron.cerebellum.Fetal.Atlas	0.981240780911063	Not Sig
rank	control	case	301	44	6556	0.916	1.00120463986608	memory.B.cell.Blood.Tabula.Sapiens	0.982441113490364	Not Sig
rank	control	case	301	44	6681.5	0.924	0.993059601584602	macrophage.Vasculature.Tabula.Sapiens	0.982441113490364	Not Sig
rank	control	case	301	44	6561	0.922	1.00747628304688	naive.thymus.derived.CD4.positive..alpha.beta.T.cell.Blood.Tabula.Sapiens	0.982441113490364	Not Sig
rank	control	case	301	44	6684	0.921	1.00729604275376	macrophage.Fat.Tabula.Sapiens	0.982441113490364	Not Sig
rank	control	case	301	44	6683.5	0.921	1.00486979312434	gut.endothelial.cell.Large_Intestine.Tabula.Sapiens	0.982441113490364	Not Sig
rank	control	case	301	44	6680.5	0.925	1.00054892825106	club.cell.Lung.Tabula.Sapiens	0.982441113490364	Not Sig
rank	control	case	301	44	6566	0.928	0.996837049993196	vascular.associated.smooth.muscle.cell.Thymus.Tabula.Sapiens	0.983521367521368	Not Sig
rank	control	case	301	44	6577.5	0.943	1.07873109947451	intermediate.monocyte.Lung.Tabula.Sapiens	0.984766666666667	Not Sig
rank	control	case	301	44	6580	0.946	0.982818737005989	thymocyte.Thymus.Tabula.Sapiens	0.984766666666667	Not Sig
rank	control	case	301	44	6585	0.953	0.996905739039802	dendritic.cell.Lung.Tabula.Sapiens	0.984766666666667	Not Sig
rank	control	case	301	44	6666.5	0.943	0.984348468069398	memory.B.cell.Lymph_Node.Tabula.Sapiens	0.984766666666667	Not Sig
rank	control	case	301	44	6662	0.949	0.99485822797244	plasma.cell.Bone_Marrow.Tabula.Sapiens	0.984766666666667	Not Sig
rank	control	case	301	44	6577.5	0.943	1.00227245977927	endothelial.cell.of.hepatic.sinusoid.Liver.Tabula.Sapiens	0.984766666666667	Not Sig
rank	control	case	301	44	6671.5	0.937	0.999079025406362	myeloid.cell.placenta.Fetal.Atlas	0.984766666666667	Not Sig
rank	control	case	301	44	6668.5	0.941	1.00037378317326	native.cell.stomach.Fetal.Atlas	0.984766666666667	Not Sig
rank	control	case	301	44	6660	0.952	0.994614074269164	vascular.associated.smooth.muscle.cell.Uterus.Tabula.Sapiens	0.984766666666667	Not Sig
[truncated: 19 more rows]
