# Supplementary material for: Cell type signatures in cell-free DNA fragmentation profiles reveal disease biology
Source: Nat Commun. 2024 Mar 12;15:2220. doi: 10.1038/s41467-024-46435-0 (PMC10933257; doi:10.1038/s41467-024-46435-0)
Supplement: Supplementary file 6 — Source Data [file 41467_2024_46435_MOESM6_ESM.xlsx]

## Sheet: fig2d,2e,2f,2h,3a,supp_fig5,6
cell_type	rank	GC_code	tissue	compartment	depth	cell_type_broad
monocyte_Bone_Marrow	1	GC121333	Bone_Marrow	Immune	10X	monocyte
effector_CD8_positive_alpha_beta_T_cell_Lymph_Node	2	GC121333	Lymph_Node	Immune	10X	effector_CD8_positive_alpha_beta_T_cell
macrophage_Bladder	3	GC121333	Bladder	Immune	10X	macrophage
macrophage_Salivary_Gland	4	GC121333	Salivary_Gland	Immune	10X	macrophage
mature_NK_T_cell_Blood	5	GC121333	Blood	Immune	10X	mature_NK_T_cell
type_I_NK_T_cell_Lymph_Node	6	GC121333	Lymph_Node	Immune	10X	type_I_NK_T_cell
T_cell_Bladder	7	GC121333	Bladder	Immune	10X	T_cell
monocyte_Blood	8	GC121333	Blood	Immune	10X	monocyte
mature_NK_T_cell_Lymph_Node	9	GC121333	Lymph_Node	Immune	10X	mature_NK_T_cell
CD8_positive_alpha_beta_memory_T_cell_Lymph_Node	10	GC121333	Lymph_Node	Immune	10X	CD8_positive_alpha_beta_memory_T_cell
macrophage_Muscle	11	GC121333	Muscle	Immune	10X	macrophage
naive_B_cell_Blood	12	GC121333	Blood	Immune	10X	naive_B_cell
type_I_NK_T_cell_Blood	13	GC121333	Blood	Immune	10X	type_I_NK_T_cell
monocyte_Salivary_Gland	14	GC121333	Salivary_Gland	Immune	10X	monocyte
monocyte_Thymus	15	GC121333	Thymus	Immune	10X	monocyte
CD4_positive_alpha_beta_memory_T_cell_Lymph_Node	16	GC121333	Lymph_Node	Immune	10X	CD4_positive_alpha_beta_memory_T_cell
classical_monocyte_Spleen	17	GC121333	Spleen	Immune	10X	classical_monocyte
naive_thymus_derived_CD8_positive_alpha_beta_T_cell_Spleen	18	GC121333	Spleen	Immune	10X	naive_thymus_derived_CD8_positive_alpha_beta_T_cell
classical_monocyte_Lung	19	GC121333	Lung	Immune	10X	classical_monocyte
CD8_positive_alpha_beta_cytokine_secreting_effector_T_cell_Blood	20	GC121333	Blood	Immune	10X	CD8_positive_alpha_beta_cytokine_secreting_effector_T_cell
mature_NK_T_cell_Bladder	21	GC121333	Bladder	Immune	10X	mature_NK_T_cell
CD8_positive_alpha_beta_T_cell_Lung	22	GC121333	Lung	Immune	10X	CD8_positive_alpha_beta_T_cell
T_cell_Muscle	23	GC121333	Muscle	Immune	10X	T_cell
innate_lymphoid_cell_Thymus	24	GC121333	Thymus	Immune	10X	innate_lymphoid_cell
CD4_positive_alpha_beta_T_cell_Lung	25	GC121333	Lung	Immune	10X	CD4_positive_alpha_beta_T_cell
mature_NK_T_cell_Thymus	26	GC121333	Thymus	Immune	10X	mature_NK_T_cell
memory_B_cell_Thymus	27	GC121333	Thymus	Immune	10X	memory_B_cell
non_classical_monocyte_Lung	28	GC121333	Lung	Immune	10X	non_classical_monocyte
memory_B_cell_Lymph_Node	29	GC121333	Lymph_Node	Immune	10X	memory_B_cell
naive_B_cell_Thymus	30	GC121333	Thymus	Immune	10X	naive_B_cell
CD4_positive_alpha_beta_T_cell_Bone_Marrow	31	GC121333	Bone_Marrow	Immune	10X	CD4_positive_alpha_beta_T_cell
regulatory_T_cell_Spleen	32	GC121333	Spleen	Immune	10X	regulatory_T_cell
macrophage_Blood	33	GC121333	Blood	Immune	10X	macrophage
CD8_positive_alpha_beta_T_cell_Blood	34	GC121333	Blood	Immune	10X	CD8_positive_alpha_beta_T_cell
mature_NK_T_cell_Bone_Marrow	35	GC121333	Bone_Marrow	Immune	10X	mature_NK_T_cell
CD4_positive_alpha_beta_memory_T_cell_Spleen	36	GC121333	Spleen	Immune	10X	CD4_positive_alpha_beta_memory_T_cell
naive_B_cell_Lymph_Node	37	GC121333	Lymph_Node	Immune	10X	naive_B_cell
innate_lymphoid_cell_Lymph_Node	38	GC121333	Lymph_Node	Immune	10X	innate_lymphoid_cell
T_cell_Blood	39	GC121333	Blood	Immune	10X	T_cell
regulatory_T_cell_Lymph_Node	40	GC121333	Lymph_Node	Immune	10X	regulatory_T_cell
intermediate_monocyte_Lung	41	GC121333	Lung	Immune	10X	intermediate_monocyte
memory_B_cell_Blood	42	GC121333	Blood	Immune	10X	memory_B_cell
CD8_positive_alpha_beta_T_cell_Thymus	43	GC121333	Thymus	Immune	10X	CD8_positive_alpha_beta_T_cell
classical_monocyte_Lymph_Node	44	GC121333	Lymph_Node	Immune	10X	classical_monocyte
type_I_NK_T_cell_Spleen	45	GC121333	Spleen	Immune	10X	type_I_NK_T_cell
CD8_positive_alpha_beta_T_cell_Kidney	46	GC121333	Kidney	Immune	10X	CD8_positive_alpha_beta_T_cell
mature_NK_T_cell_Salivary_Gland	47	GC121333	Salivary_Gland	Immune	10X	mature_NK_T_cell
intermediate_monocyte_Lymph_Node	48	GC121333	Lymph_Node	Immune	10X	intermediate_monocyte
CD8_positive_alpha_beta_memory_T_cell_Spleen	49	GC121333	Spleen	Immune	10X	CD8_positive_alpha_beta_memory_T_cell
memory_B_cell_Bone_Marrow	50	GC121333	Bone_Marrow	Immune	10X	memory_B_cell
capillary_endothelial_cell_Lung	51	GC121333	Lung	Endothelial	10X	capillary_endothelial_cell
DN1_thymic_pro_T_cell_Thymus	52	GC121333	Thymus	Immune	10X	DN1_thymic_pro_T_cell
naive_thymus_derived_CD4_positive_alpha_beta_T_cell_Lymph_Node	53	GC121333	Lymph_Node	Immune	10X	naive_thymus_derived_CD4_positive_alpha_beta_T_cell
CD8_positive_alpha_beta_T_cell_Bone_Marrow	54	GC121333	Bone_Marrow	Immune	10X	CD8_positive_alpha_beta_T_cell
T_cell_Vasculature	55	GC121333	Vasculature	Immune	10X	T_cell
endothelial_cell_Vasculature	56	GC121333	Vasculature	Endothelial	10X	endothelial_cell
thymocyte_Thymus	57	GC121333	Thymus	Immune	10X	thymocyte
capillary_endothelial_cell_Thymus	58	GC121333	Thymus	Endothelial	10X	capillary_endothelial_cell
B_cell_Bladder	59	GC121333	Bladder	Immune	10X	B_cell
T_cell_Prostate	60	GC121333	Prostate	Immune	10X	T_cell
CD8_positive_alpha_beta_T_cell_Large_Intestine	61	GC121333	Large_Intestine	Immune	10X	CD8_positive_alpha_beta_T_cell
CD4_positive_alpha_beta_T_cell_Small_Intestine	62	GC121333	Small_Intestine	Immune	10X	CD4_positive_alpha_beta_T_cell
mast_cell_Bladder	63	GC121333	Bladder	Immune	10X	mast_cell
naive_B_cell_Salivary_Gland	64	GC121333	Salivary_Gland	Immune	10X	naive_B_cell
endothelial_cell_Liver	65	GC121333	Liver	Endothelial	10X	endothelial_cell
macrophage_Thymus	66	GC121333	Thymus	Immune	10X	macrophage
T_cell_Lymph_Node	67	GC121333	Lymph_Node	Immune	10X	T_cell
naive_regulatory_T_cell_Thymus	68	GC121333	Thymus	Immune	10X	naive_regulatory_T_cell
T_cell_Salivary_Gland	69	GC121333	Salivary_Gland	Immune	10X	T_cell
naive_B_cell_Spleen	70	GC121333	Spleen	Immune	10X	naive_B_cell
naive_thymus_derived_CD4_positive_alpha_beta_T_cell_Spleen	71	GC121333	Spleen	Immune	10X	naive_thymus_derived_CD4_positive_alpha_beta_T_cell
CD4_positive_alpha_beta_T_cell_Large_Intestine	72	GC121333	Large_Intestine	Immune	10X	CD4_positive_alpha_beta_T_cell
memory_B_cell_Spleen	73	GC121333	Spleen	Immune	10X	memory_B_cell
naive_thymus_derived_CD4_positive_alpha_beta_T_cell_Blood	74	GC121333	Blood	Immune	10X	naive_thymus_derived_CD4_positive_alpha_beta_T_cell
classical_monocyte_Blood	75	GC121333	Blood	Immune	10X	classical_monocyte
basophil_Lung	76	GC121333	Lung	Immune	10X	basophil
macrophage_Kidney	77	GC121333	Kidney	Immune	10X	macrophage
macrophage_Bone_Marrow	78	GC121333	Bone_Marrow	Immune	10X	macrophage
B_cell_Kidney	79	GC121333	Kidney	Immune	10X	B_cell
CD8_positive_alpha_beta_T_cell_Trachea	80	GC121333	Trachea	Immune	10X	CD8_positive_alpha_beta_T_cell
endothelial_cell_Spleen	81	GC121333	Spleen	Endothelial	10X	endothelial_cell
CD8_positive_alpha_beta_cytotoxic_T_cell_Thymus	82	GC121333	Thymus	Immune	10X	CD8_positive_alpha_beta_cytotoxic_T_cell
effector_CD4_positive_alpha_beta_T_cell_Lymph_Node	83	GC121333	Lymph_Node	Immune	10X	effector_CD4_positive_alpha_beta_T_cell
innate_lymphoid_cell_Spleen	84	GC121333	Spleen	Immune	10X	innate_lymphoid_cell
basophil_Blood	85	GC121333	Blood	Immune	10X	basophil
DN4_thymocyte_Thymus	86	GC121333	Thymus	Immune	10X	DN4_thymocyte
leukocyte_Tongue	87	GC121333	Tongue	Immune	10X	leukocyte
mature_NK_T_cell_Vasculature	88	GC121333	Vasculature	Immune	10X	mature_NK_T_cell
myeloid_cell_Pancreas	89	GC121333	Pancreas	Immune	10X	myeloid_cell
dendritic_cell_Eye	90	GC121333	Eye	Immune	10X	dendritic_cell
B_cell_Large_Intestine	91	GC121333	Large_Intestine	Immune	10X	B_cell
hematopoietic_stem_cell_Blood	92	GC121333	Blood	Immune	10X	hematopoietic_stem_cell
myeloid_cell_Prostate	93	GC121333	Prostate	Immune	10X	myeloid_cell
capillary_endothelial_cell_Muscle	94	GC121333	Muscle	Endothelial	10X	capillary_endothelial_cell
DN3_thymocyte_Thymus	95	GC121333	Thymus	Immune	10X	DN3_thymocyte
endothelial_cell_Salivary_Gland	96	GC121333	Salivary_Gland	Endothelial	10X	endothelial_cell
endothelial_cell_of_artery_Thymus	97	GC121333	Thymus	Endothelial	10X	endothelial_cell_of_artery
CD4_positive_helper_T_cell_Kidney	98	GC121333	Kidney	Immune	10X	CD4_positive_helper_T_cell
CD4_positive_alpha_beta_T_cell_Blood	99	GC121333	Blood	Immune	10X	CD4_positive_alpha_beta_T_cell
CD8_positive_alpha_beta_T_cell_Small_Intestine	100	GC121333	Small_Intestine	Immune	10X	CD8_positive_alpha_beta_T_cell
CD4_positive_alpha_beta_memory_T_cell_Blood	101	GC121333	Blood	Immune	10X	CD4_positive_alpha_beta_memory_T_cell
mature_NK_T_cell_Skin	102	GC121333	Skin	Immune	10X	mature_NK_T_cell
monocyte_Liver	103	GC121333	Liver	Immune	10X	monocyte
macrophage_Vasculature	104	GC121333	Vasculature	Immune	10X	macrophage
macrophage_Lymph_Node	105	GC121333	Lymph_Node	Immune	10X	macrophage
T_cell_Trachea	106	GC121333	Trachea	Immune	10X	T_cell
macrophage_Trachea	107	GC121333	Trachea	Immune	10X	macrophage
fibroblast_Thymus	108	GC121333	Thymus	Stromal	10X	fibroblast
CD4_positive_helper_T_cell_Thymus	109	GC121333	Thymus	Immune	10X	CD4_positive_helper_T_cell
CD8_positive_alpha_beta_memory_T_cell_Skin	110	GC121333	Skin	Immune	10X	CD8_positive_alpha_beta_memory_T_cell
mature_NK_T_cell_Kidney	111	GC121333	Kidney	Immune	10X	mature_NK_T_cell
T_follicular_helper_cell_Thymus	112	GC121333	Thymus	Stromal	10X	T_follicular_helper_cell
macrophage_Prostate	113	GC121333	Prostate	Immune	10X	macrophage
B_cell_Trachea	114	GC121333	Trachea	Immune	10X	B_cell
naive_B_cell_Bone_Marrow	115	GC121333	Bone_Marrow	Immune	10X	naive_B_cell
effector_CD4_positive_alpha_beta_T_cell_Lung	116	GC121333	Lung	Immune	10X	effector_CD4_positive_alpha_beta_T_cell
vein_endothelial_cell_Lung	117	GC121333	Lung	Endothelial	10X	vein_endothelial_cell
hematopoietic_stem_cell_Bone_Marrow	118	GC121333	Bone_Marrow	Immune	10X	hematopoietic_stem_cell
T_cell_Eye	119	GC121333	Eye	Immune	10X	T_cell
fibroblast_Lung	120	GC121333	Lung	Stromal	10X	fibroblast
lung_microvascular_endothelial_cell_Lung	121	GC121333	Lung	Endothelial	10X	lung_microvascular_endothelial_cell
T_cell_Mammary	122	GC121333	Mammary	Immune	10X	T_cell
hematopoietic_stem_cell_Spleen	123	GC121333	Spleen	Immune	10X	hematopoietic_stem_cell
endothelial_cell_of_lymphatic_vessel_Salivary_Gland	124	GC121333	Salivary_Gland	Endothelial	10X	endothelial_cell_of_lymphatic_vessel
endothelial_cell_of_hepatic_sinusoid_Liver	125	GC121333	Liver	Endothelial	10X	endothelial_cell_of_hepatic_sinusoid
B_cell_Small_Intestine	126	GC121333	Small_Intestine	Immune	10X	B_cell
CD8_positive_alpha_beta_T_cell_Spleen	127	GC121333	Spleen	Immune	10X	CD8_positive_alpha_beta_T_cell
CD4_positive_alpha_beta_memory_T_cell_Skin	128	GC121333	Skin	Immune	10X	CD4_positive_alpha_beta_memory_T_cell
endothelial_cell_Prostate	129	GC121333	Prostate	Endothelial	10X	endothelial_cell
fibroblast_Salivary_Gland	130	GC121333	Salivary_Gland	Stromal	10X	fibroblast
pericyte_Lung	131	GC121333	Lung	Stromal	10X	pericyte
CD8_positive_alpha_beta_T_cell_Salivary_Gland	132	GC121333	Salivary_Gland	Immune	10X	CD8_positive_alpha_beta_T_cell
microglial_cell_Eye	133	GC121333	Eye	Immune	10X	microglial_cell
plasma_cell_Blood	134	GC121333	Blood	Immune	10X	plasma_cell
CD4_positive_alpha_beta_T_cell_Trachea	135	GC121333	Trachea	Immune	10X	CD4_positive_alpha_beta_T_cell
endothelial_cell_Fat	136	GC121333	Fat	Endothelial	10X	endothelial_cell
dendritic_cell_Lung	137	GC121333	Lung	Immune	10X	dendritic_cell
plasma_cell_Spleen	138	GC121333	Spleen	Immune	10X	plasma_cell
B_cell_Lymph_Node	139	GC121333	Lymph_Node	Immune	10X	B_cell
mature_NK_T_cell_Prostate	140	GC121333	Prostate	Immune	10X	mature_NK_T_cell
mature_NK_T_cell_Fat	141	GC121333	Fat	Immune	10X	mature_NK_T_cell
mature_NK_T_cell_Spleen	142	GC121333	Spleen	Immune	10X	mature_NK_T_cell
intermediate_monocyte_Spleen	143	GC121333	Spleen	Immune	10X	intermediate_monocyte
T_cell_Skin	144	GC121333	Skin	Immune	10X	T_cell
CD141_positive_myeloid_dendritic_cell_Lymph_Node	145	GC121333	Lymph_Node	Immune	10X	CD141_positive_myeloid_dendritic_cell
macrophage_Mammary	146	GC121333	Mammary	Immune	10X	macrophage
endothelial_cell_of_artery_Lung	147	GC121333	Lung	Endothelial	10X	endothelial_cell_of_artery
T_cell_Pancreas	148	GC121333	Pancreas	Immune	10X	T_cell
CD4_positive_alpha_beta_T_cell_Muscle	149	GC121333	Muscle	Immune	10X	CD4_positive_alpha_beta_T_cell
mature_NK_T_cell_Liver	150	GC121333	Liver	Immune	10X	mature_NK_T_cell
B_cell_Lung	151	GC121333	Lung	Immune	10X	B_cell
regulatory_T_cell_Skin	152	GC121333	Skin	Immune	10X	regulatory_T_cell
salivary_gland_cell_Salivary_Gland	153	GC121333	Salivary_Gland	Stromal	10X	salivary_gland_cell
endothelial_cell_of_lymphatic_vessel_Thymus	154	GC121333	Thymus	Endothelial	10X	endothelial_cell_of_lymphatic_vessel
mature_NK_T_cell_Muscle	155	GC121333	Muscle	Immune	10X	mature_NK_T_cell
effector_CD8_positive_alpha_beta_T_cell_Lung	156	GC121333	Lung	Immune	10X	effector_CD8_positive_alpha_beta_T_cell
endothelial_cell_of_artery_Vasculature	157	GC121333	Vasculature	Endothelial	10X	endothelial_cell_of_artery
vein_endothelial_cell_Bladder	158	GC121333	Bladder	Endothelial	10X	vein_endothelial_cell
vein_endothelial_cell_Tongue	159	GC121333	Tongue	Endothelial	10X	vein_endothelial_cell
neutrophil_Blood	160	GC121333	Blood	Immune	10X	neutrophil
macrophage_Eye	161	GC121333	Eye	Immune	10X	macrophage
CD141_positive_myeloid_dendritic_cell_Spleen	162	GC121333	Spleen	Immune	10X	CD141_positive_myeloid_dendritic_cell
mast_cell_Lymph_Node	163	GC121333	Lymph_Node	Immune	10X	mast_cell
CD1c_positive_myeloid_dendritic_cell_Spleen	164	GC121333	Spleen	Immune	10X	CD1c_positive_myeloid_dendritic_cell
CD8_positive_alpha_beta_cytotoxic_T_cell_Skin	165	GC121333	Skin	Immune	10X	CD8_positive_alpha_beta_cytotoxic_T_cell
mature_NK_T_cell_Pancreas	166	GC121333	Pancreas	Immune	10X	mature_NK_T_cell
common_myeloid_progenitor_Bone_Marrow	167	GC121333	Bone_Marrow	Immune	10X	common_myeloid_progenitor
plasmacytoid_dendritic_cell_Blood	168	GC121333	Blood	Immune	10X	plasmacytoid_dendritic_cell
T_cell_Liver	169	GC121333	Liver	Immune	10X	T_cell
CD141_positive_myeloid_dendritic_cell_Blood	170	GC121333	Blood	Immune	10X	CD141_positive_myeloid_dendritic_cell
T_cell_Fat	171	GC121333	Fat	Immune	10X	T_cell
basal_cell_Salivary_Gland	172	GC121333	Salivary_Gland	Stromal	10X	basal_cell
mast_cell_Vasculature	173	GC121333	Vasculature	Immune	10X	mast_cell
memory_B_cell_Salivary_Gland	174	GC121333	Salivary_Gland	Immune	10X	memory_B_cell
vascular_associated_smooth_muscle_cell_Thymus	175	GC121333	Thymus	Stromal	10X	vascular_associated_smooth_muscle_cell
monocyte_Eye	176	GC121333	Eye	Immune	10X	monocyte
macrophage_Liver	177	GC121333	Liver	Immune	10X	macrophage
immature_natural_killer_cell_Thymus	178	GC121333	Thymus	Stromal	10X	immature_natural_killer_cell
fibroblast_Large_Intestine	179	GC121333	Large_Intestine	Stromal	10X	fibroblast
fibroblast_Trachea	180	GC121333	Trachea	Stromal	10X	fibroblast
myofibroblast_cell_Bladder	181	GC121333	Bladder	Stromal	10X	myofibroblast_cell
leukocyte_Uterus	182	GC121333	Uterus	Immune	10X	leukocyte
capillary_endothelial_cell_Tongue	183	GC121333	Tongue	Endothelial	10X	capillary_endothelial_cell
endothelial_cell_of_vascular_tree_Muscle	184	GC121333	Muscle	Endothelial	10X	endothelial_cell_of_vascular_tree
CD1c_positive_myeloid_dendritic_cell_Lymph_Node	185	GC121333	Lymph_Node	Immune	10X	CD1c_positive_myeloid_dendritic_cell
hematopoietic_stem_cell_Lymph_Node	186	GC121333	Lymph_Node	Immune	10X	hematopoietic_stem_cell
club_cell_Prostate	187	GC121333	Prostate	Stromal	10X	club_cell
vein_endothelial_cell_Mammary	188	GC121333	Mammary	Endothelial	10X	vein_endothelial_cell
adventitial_cell_Salivary_Gland	189	GC121333	Salivary_Gland	Stromal	10X	adventitial_cell
granulocyte_Bone_Marrow	190	GC121333	Bone_Marrow	Immune	10X	granulocyte
dendritic_cell_Thymus	191	GC121333	Thymus	Immune	10X	dendritic_cell
endothelial_cell_of_artery_Mammary	192	GC121333	Mammary	Endothelial	10X	endothelial_cell_of_artery
B_cell_Thymus	193	GC121333	Thymus	Immune	10X	B_cell
monocyte_Large_Intestine	194	GC121333	Large_Intestine	Immune	10X	monocyte
basal_cell_Mammary	195	GC121333	Mammary	Stromal	10X	basal_cell
fibroblast_of_cardiac_tissue_Heart	196	GC121333	Heart	Stromal	10X	fibroblast_of_cardiac_tissue
connective_tissue_cell_Trachea	197	GC121333	Trachea	Stromal	10X	connective_tissue_cell
neutrophil_Spleen	198	GC121333	Spleen	Immune	10X	neutrophil
basal_cell_Tongue	199	GC121333	Tongue	Stromal	10X	basal_cell
mast_cell_Skin	200	GC121333	Skin	Immune	10X	mast_cell
endothelial_cell_Pancreas	201	GC121333	Pancreas	Endothelial	10X	endothelial_cell
naive_thymus_derived_CD4_positive_alpha_beta_T_cell_Skin	202	GC121333	Skin	Immune	10X	naive_thymus_derived_CD4_positive_alpha_beta_T_cell
endothelial_cell_Lymph_Node	203	GC121333	Lymph_Node	Endothelial	10X	endothelial_cell
macrophage_Spleen	204	GC121333	Spleen	Immune	10X	macrophage
pericyte_Muscle	205	GC121333	Muscle	Stromal	10X	pericyte
skeletal_muscle_satellite_stem_cell_Muscle	206	GC121333	Muscle	Stromal	10X	skeletal_muscle_satellite_stem_cell
pericyte_Salivary_Gland	207	GC121333	Salivary_Gland	Stromal	10X	pericyte
smooth_muscle_cell_Vasculature	208	GC121333	Vasculature	Stromal	10X	smooth_muscle_cell
myofibroblast_cell_Fat	209	GC121333	Fat	Stromal	10X	myofibroblast_cell
endothelial_cell_of_lymphatic_vessel_Muscle	210	GC121333	Muscle	Endothelial	10X	endothelial_cell_of_lymphatic_vessel
retinal_blood_vessel_endothelial_cell_Eye	211	GC121333	Eye	Endothelial	10X	retinal_blood_vessel_endothelial_cell
endothelial_cell_of_lymphatic_vessel_Uterus	212	GC121333	Uterus	Endothelial	10X	endothelial_cell_of_lymphatic_vessel
fibroblast_Prostate	213	GC121333	Prostate	Stromal	10X	fibroblast
endothelial_cell_Uterus	214	GC121333	Uterus	Endothelial	10X	endothelial_cell
naive_thymus_derived_CD8_positive_alpha_beta_T_cell_Skin	215	GC121333	Skin	Immune	10X	naive_thymus_derived_CD8_positive_alpha_beta_T_cell
type_I_pneumocyte_Lung	216	GC121333	Lung	Stromal	10X	type_I_pneumocyte
platelet_Blood	217	GC121333	Blood	Immune	10X	platelet
neutrophil_Salivary_Gland	218	GC121333	Salivary_Gland	Immune	10X	neutrophil
non_classical_monocyte_Blood	219	GC121333	Blood	Immune	10X	non_classical_monocyte
lung_ciliated_cell_Lung	220	GC121333	Lung	Stromal	10X	lung_ciliated_cell
duct_epithelial_cell_Salivary_Gland	221	GC121333	Salivary_Gland	Epithelial	10X	duct_epithelial_cell
pancreatic_stellate_cell_Pancreas	222	GC121333	Pancreas	Stromal	10X	pancreatic_stellate_cell
endothelial_cell_of_artery_Muscle	223	GC121333	Muscle	Endothelial	10X	endothelial_cell_of_artery
tendon_cell_Muscle	224	GC121333	Muscle	Endothelial	10X	tendon_cell
blood_vessel_endothelial_cell_Lung	225	GC121333	Lung	Endothelial	10X	blood_vessel_endothelial_cell
ionocyte_Salivary_Gland	226	GC121333	Salivary_Gland	Stromal	10X	ionocyte
plasmacytoid_dendritic_cell_Spleen	227	GC121333	Spleen	Immune	10X	plasmacytoid_dendritic_cell
erythroid_progenitor_cell_Bone_Marrow	228	GC121333	Bone_Marrow	Immune	10X	erythroid_progenitor_cell
endothelial_cell_of_artery_Tongue	229	GC121333	Tongue	Endothelial	10X	endothelial_cell_of_artery
keratocyte_Eye	230	GC121333	Eye	Stromal	10X	keratocyte
macrophage_Fat	231	GC121333	Fat	Immune	10X	macrophage
intrahepatic_cholangiocyte_Liver	232	GC121333	Liver	Stromal	10X	intrahepatic_cholangiocyte
smooth_muscle_cell_Prostate	233	GC121333	Prostate	Stromal	10X	smooth_muscle_cell
neutrophil_Small_Intestine	234	GC121333	Small_Intestine	Immune	10X	neutrophil
mature_NK_T_cell_Uterus	235	GC121333	Uterus	Immune	10X	mature_NK_T_cell
smooth_muscle_cell_Bladder	236	GC121333	Bladder	Stromal	10X	smooth_muscle_cell
capillary_endothelial_cell_Bladder	237	GC121333	Bladder	Endothelial	10X	capillary_endothelial_cell
CD4_positive_helper_T_cell_Skin	238	GC121333	Skin	Immune	10X	CD4_positive_helper_T_cell
endothelial_cell_of_lymphatic_vessel_Vasculature	239	GC121333	Vasculature	Endothelial	10X	endothelial_cell_of_lymphatic_vessel
mast_cell_Trachea	240	GC121333	Trachea	Immune	10X	mast_cell
pericyte_Bladder	241	GC121333	Bladder	Stromal	10X	pericyte
neutrophil_Fat	242	GC121333	Fat	Immune	10X	neutrophil
vascular_associated_smooth_muscle_cell_Lung	243	GC121333	Lung	Stromal	10X	vascular_associated_smooth_muscle_cell
smooth_muscle_cell_Heart	244	GC121333	Heart	Stromal	10X	smooth_muscle_cell
myoepithelial_cell_Salivary_Gland	245	GC121333	Salivary_Gland	Epithelial	10X	myoepithelial_cell
macrophage_Skin	246	GC121333	Skin	Immune	10X	macrophage
melanocyte_Eye	247	GC121333	Eye	Stromal	10X	melanocyte
bladder_urothelial_cell_Bladder	248	GC121333	Bladder	Stromal	10X	bladder_urothelial_cell
surface_ectodermal_cell_Eye	249	GC121333	Eye	Stromal	10X	surface_ectodermal_cell
bronchial_smooth_muscle_cell_Lung	250	GC121333	Lung	Stromal	10X	bronchial_smooth_muscle_cell
T_cell_Uterus	251	GC121333	Uterus	Immune	10X	T_cell
hepatocyte_Liver	252	GC121333	Liver	Stromal	10X	hepatocyte
B_cell_Mammary	253	GC121333	Mammary	Immune	10X	B_cell
epithelial_cell_of_uterus_Uterus	254	GC121333	Uterus	Epithelial	10X	epithelial_cell_of_uterus
mast_cell_Small_Intestine	255	GC121333	Small_Intestine	Immune	10X	mast_cell
gut_endothelial_cell_Large_Intestine	256	GC121333	Large_Intestine	Endothelial	10X	gut_endothelial_cell
fibroblast_Eye	257	GC121333	Eye	Stromal	10X	fibroblast
non_classical_monocyte_Lymph_Node	258	GC121333	Lymph_Node	Immune	10X	non_classical_monocyte
pericyte_Mammary	259	GC121333	Mammary	Stromal	10X	pericyte
acinar_cell_of_salivary_gland_Salivary_Gland	260	GC121333	Salivary_Gland	Stromal	10X	acinar_cell_of_salivary_gland
liver_dendritic_cell_Liver	261	GC121333	Liver	Immune	10X	liver_dendritic_cell
macrophage_Heart	262	GC121333	Heart	Immune	10X	macrophage
endothelial_cell_of_lymphatic_vessel_Tongue	263	GC121333	Tongue	Endothelial	10X	endothelial_cell_of_lymphatic_vessel
mesenchymal_stem_cell_Fat	264	GC121333	Fat	Stromal	10X	mesenchymal_stem_cell
B_cell_Pancreas	265	GC121333	Pancreas	Immune	10X	B_cell
vein_endothelial_cell_Thymus	266	GC121333	Thymus	Endothelial	10X	vein_endothelial_cell
neutrophil_Lymph_Node	267	GC121333	Lymph_Node	Immune	10X	neutrophil
gut_endothelial_cell_Small_Intestine	268	GC121333	Small_Intestine	Endothelial	10X	gut_endothelial_cell
luminal_cell_of_prostate_epithelium_Prostate	269	GC121333	Prostate	Epithelial	10X	luminal_cell_of_prostate_epithelium
fibroblast_Small_Intestine	270	GC121333	Small_Intestine	Stromal	10X	fibroblast
macrophage_Lung	271	GC121333	Lung	Immune	10X	macrophage
fibroblast_Tongue	272	GC121333	Tongue	Stromal	10X	fibroblast
vascular_associated_smooth_muscle_cell_Uterus	273	GC121333	Uterus	Stromal	10X	vascular_associated_smooth_muscle_cell
CD8_positive_alpha_beta_T_cell_Prostate	274	GC121333	Prostate	Immune	10X	CD8_positive_alpha_beta_T_cell
basal_cell_Lung	275	GC121333	Lung	Stromal	10X	basal_cell
plasmacytoid_dendritic_cell_Lymph_Node	276	GC121333	Lymph_Node	Immune	10X	plasmacytoid_dendritic_cell
mesothelial_cell_Lung	277	GC121333	Lung	Stromal	10X	mesothelial_cell
plasmablast_Blood	278	GC121333	Blood	Immune	10X	plasmablast
plasma_cell_Salivary_Gland	279	GC121333	Salivary_Gland	Immune	10X	plasma_cell
B_cell_Vasculature	280	GC121333	Vasculature	Immune	10X	B_cell
fibroblast_Fat	281	GC121333	Fat	Stromal	10X	fibroblast
pericyte_Tongue	282	GC121333	Tongue	Stromal	10X	pericyte
stromal_cell_Lymph_Node	283	GC121333	Lymph_Node	Stromal	10X	stromal_cell
macrophage_Uterus	284	GC121333	Uterus	Immune	10X	macrophage
endothelial_cell_of_lymphatic_vessel_Bladder	285	GC121333	Bladder	Endothelial	10X	endothelial_cell_of_lymphatic_vessel
plasma_cell_Liver	286	GC121333	Liver	Immune	10X	plasma_cell
neutrophil_Lung	287	GC121333	Lung	Immune	10X	neutrophil
stem_cell_Eye	288	GC121333	Eye	Stromal	10X	stem_cell
endothelial_cell_Eye	289	GC121333	Eye	Endothelial	10X	endothelial_cell
basal_cell_Trachea	290	GC121333	Trachea	Stromal	10X	basal_cell
epithelial_cell_Vasculature	291	GC121333	Vasculature	Epithelial	10X	epithelial_cell
tongue_muscle_cell_Tongue	292	GC121333	Tongue	Stromal	10X	tongue_muscle_cell
luminal_epithelial_cell_of_mammary_gland_Mammary	293	GC121333	Mammary	Epithelial	10X	luminal_epithelial_cell_of_mammary_gland
secretory_cell_Trachea	294	GC121333	Trachea	Stromal	10X	secretory_cell
endothelial_cell_of_lymphatic_vessel_Lung	295	GC121333	Lung	Endothelial	10X	endothelial_cell_of_lymphatic_vessel
CD4_positive_helper_T_cell_Salivary_Gland	296	GC121333	Salivary_Gland	Immune	10X	CD4_positive_helper_T_cell
mast_cell_Large_Intestine	297	GC121333	Large_Intestine	Immune	10X	mast_cell
intestinal_tuft_cell_Small_Intestine	298	GC121333	Small_Intestine	Stromal	10X	intestinal_tuft_cell
fibroblast_Vasculature	299	GC121333	Vasculature	Stromal	10X	fibroblast
serous_cell_of_epithelium_of_trachea_Trachea	300	GC121333	Trachea	Epithelial	10X	serous_cell_of_epithelium_of_trachea
endothelial_cell_of_lymphatic_vessel_Mammary	301	GC121333	Mammary	Endothelial	10X	endothelial_cell_of_lymphatic_vessel
intestinal_crypt_stem_cell_Large_Intestine	302	GC121333	Large_Intestine	Stromal	10X	intestinal_crypt_stem_cell
goblet_cell_Trachea	303	GC121333	Trachea	Stromal	10X	goblet_cell
fibroblast_Liver	304	GC121333	Liver	Stromal	10X	fibroblast
smooth_muscle_cell_Trachea	305	GC121333	Trachea	Stromal	10X	smooth_muscle_cell
stromal_cell_Skin	306	GC121333	Skin	Stromal	10X	stromal_cell
mesenchymal_stem_cell_Muscle	307	GC121333	Muscle	Stromal	10X	mesenchymal_stem_cell
Mueller_cell_Eye	308	GC121333	Eye	Stromal	10X	Mueller_cell
common_myeloid_progenitor_Blood	309	GC121333	Blood	Immune	10X	common_myeloid_progenitor
ciliated_cell_Trachea	310	GC121333	Trachea	Stromal	10X	ciliated_cell
smooth_muscle_cell_Muscle	311	GC121333	Muscle	Stromal	10X	smooth_muscle_cell
radial_glial_cell_Eye	312	GC121333	Eye	Stromal	10X	radial_glial_cell
endothelial_cell_Kidney	313	GC121333	Kidney	Endothelial	10X	endothelial_cell
vascular_associated_smooth_muscle_cell_Mammary	314	GC121333	Mammary	Stromal	10X	vascular_associated_smooth_muscle_cell
club_cell_Lung	315	GC121333	Lung	Stromal	10X	club_cell
epithelial_cell_Uterus	316	GC121333	Uterus	Epithelial	10X	epithelial_cell
neutrophil_Bone_Marrow	317	GC121333	Bone_Marrow	Immune	10X	neutrophil
pigmented_ciliary_epithelial_cell_Eye	318	GC121333	Eye	Epithelial	10X	pigmented_ciliary_epithelial_cell
neutrophil_Trachea	319	GC121333	Trachea	Immune	10X	neutrophil
epithelial_cell_Prostate	320	GC121333	Prostate	Epithelial	10X	epithelial_cell
plasma_cell_Thymus	321	GC121333	Thymus	Immune	10X	plasma_cell
mature_conventional_dendritic_cell_Lymph_Node	322	GC121333	Lymph_Node	Immune	10X	mature_conventional_dendritic_cell
pulmonary_ionocyte_Lung	323	GC121333	Lung	Stromal	10X	pulmonary_ionocyte
myometrial_cell_Uterus	324	GC121333	Uterus	Stromal	10X	myometrial_cell
monocyte_Small_Intestine	325	GC121333	Small_Intestine	Immune	10X	monocyte
intestinal_crypt_stem_cell_Small_Intestine	326	GC121333	Small_Intestine	Stromal	10X	intestinal_crypt_stem_cell
fibroblast_Pancreas	327	GC121333	Pancreas	Stromal	10X	fibroblast
transit_amplifying_cell_of_colon_Large_Intestine	328	GC121333	Large_Intestine	Stromal	10X	transit_amplifying_cell_of_colon
epithelial_cell_Skin	329	GC121333	Skin	Epithelial	10X	epithelial_cell
CD8_positive_alpha_beta_T_cell_Muscle	330	GC121333	Muscle	Immune	10X	CD8_positive_alpha_beta_T_cell
pericyte_Uterus	331	GC121333	Uterus	Stromal	10X	pericyte
plasma_cell_Bone_Marrow	332	GC121333	Bone_Marrow	Immune	10X	plasma_cell
fibroblast_Uterus	333	GC121333	Uterus	Stromal	10X	fibroblast
melanocyte_Skin	334	GC121333	Skin	Stromal	10X	melanocyte
neutrophil_Large_Intestine	335	GC121333	Large_Intestine	Immune	10X	neutrophil
ionocyte_Trachea	336	GC121333	Trachea	Stromal	10X	ionocyte
epithelial_cell_Tongue	337	GC121333	Tongue	Epithelial	10X	epithelial_cell
plasmacytoid_dendritic_cell_Bladder	338	GC121333	Bladder	Immune	10X	plasmacytoid_dendritic_cell
medullary_thymic_epithelial_cell_Thymus	339	GC121333	Thymus	Epithelial	10X	medullary_thymic_epithelial_cell
mucus_secreting_cell_Trachea	340	GC121333	Trachea	Stromal	10X	mucus_secreting_cell
fibroblast_of_breast_Mammary	341	GC121333	Mammary	Stromal	10X	fibroblast_of_breast
smooth_muscle_cell_Fat	342	GC121333	Fat	Stromal	10X	smooth_muscle_cell
tracheal_goblet_cell_Trachea	343	GC121333	Trachea	Stromal	10X	tracheal_goblet_cell
myofibroblast_cell_Lung	344	GC121333	Lung	Stromal	10X	myofibroblast_cell
double_positive_alpha_beta_thymocyte_Trachea	345	GC121333	Trachea	Immune	10X	double_positive_alpha_beta_thymocyte
plasma_cell_Lymph_Node	346	GC121333	Lymph_Node	Immune	10X	plasma_cell
fat_cell_Eye	347	GC121333	Eye	Stromal	10X	fat_cell
type_II_pneumocyte_Lung	348	GC121333	Lung	Stromal	10X	type_II_pneumocyte
fast_muscle_cell_Thymus	349	GC121333	Thymus	Stromal	10X	fast_muscle_cell
transit_amplifying_cell_of_small_intestine_Small_Intestine	350	GC121333	Small_Intestine	Stromal	10X	transit_amplifying_cell_of_small_intestine
goblet_cell_Small_Intestine	351	GC121333	Small_Intestine	Stromal	10X	goblet_cell
fibroblast_Bladder	352	GC121333	Bladder	Stromal	10X	fibroblast
monocyte_Prostate	353	GC121333	Prostate	Immune	10X	monocyte
ciliated_epithelial_cell_Uterus	354	GC121333	Uterus	Epithelial	10X	ciliated_epithelial_cell
plasmacytoid_dendritic_cell_Lung	355	GC121333	Lung	Immune	10X	plasmacytoid_dendritic_cell
kidney_epithelial_cell_Kidney	356	GC121333	Kidney	Epithelial	10X	kidney_epithelial_cell
eye_photoreceptor_cell_Eye	357	GC121333	Eye	Stromal	10X	eye_photoreceptor_cell
CD4_positive_alpha_beta_T_cell_Salivary_Gland	358	GC121333	Salivary_Gland	Immune	10X	CD4_positive_alpha_beta_T_cell
platelet_Spleen	359	GC121333	Spleen	Immune	10X	platelet
plasma_cell_Pancreas	360	GC121333	Pancreas	Immune	10X	plasma_cell
B_cell_Uterus	361	GC121333	Uterus	Immune	10X	B_cell
conjunctival_epithelial_cell_Eye	362	GC121333	Eye	Epithelial	10X	conjunctival_epithelial_cell
Langerhans_cell_Skin	363	GC121333	Skin	Stromal	10X	Langerhans_cell
small_intestine_goblet_cell_Small_Intestine	364	GC121333	Small_Intestine	Stromal	10X	small_intestine_goblet_cell
muscle_cell_Skin	365	GC121333	Skin	Stromal	10X	muscle_cell
mast_cell_Thymus	366	GC121333	Thymus	Immune	10X	mast_cell
plasma_cell_Large_Intestine	367	GC121333	Large_Intestine	Immune	10X	plasma_cell
smooth_muscle_cell_Lung	368	GC121333	Lung	Stromal	10X	smooth_muscle_cell
Schwann_cell_Tongue	369	GC121333	Tongue	Stromal	10X	Schwann_cell
CD1c_positive_myeloid_dendritic_cell_Skin	370	GC121333	Skin	Immune	10X	CD1c_positive_myeloid_dendritic_cell
myeloid_dendritic_cell_Thymus	371	GC121333	Thymus	Immune	10X	myeloid_dendritic_cell
pericyte_Vasculature	372	GC121333	Vasculature	Stromal	10X	pericyte
duodenum_glandular_cell_Small_Intestine	373	GC121333	Small_Intestine	Stromal	10X	duodenum_glandular_cell
B_cell_Salivary_Gland	374	GC121333	Salivary_Gland	Immune	10X	B_cell
B_cell_Eye	375	GC121333	Eye	Immune	10X	B_cell
slow_muscle_cell_Muscle	376	GC121333	Muscle	Stromal	10X	slow_muscle_cell
intestinal_enteroendocrine_cell_Small_Intestine	377	GC121333	Small_Intestine	Endothelial	10X	intestinal_enteroendocrine_cell
intestinal_enteroendocrine_cell_Large_Intestine	378	GC121333	Large_Intestine	Endothelial	10X	intestinal_enteroendocrine_cell
basal_cell_of_prostate_epithelium_Prostate	379	GC121333	Prostate	Epithelial	10X	basal_cell_of_prostate_epithelium
plasma_cell_Skin	380	GC121333	Skin	Immune	10X	plasma_cell
endothelial_cell_Trachea	381	GC121333	Trachea	Endothelial	10X	endothelial_cell
serous_cell_of_epithelium_of_bronchus_Lung	382	GC121333	Lung	Epithelial	10X	serous_cell_of_epithelium_of_bronchus
mesothelial_cell_Muscle	383	GC121333	Muscle	Stromal	10X	mesothelial_cell
respiratory_goblet_cell_Lung	384	GC121333	Lung	Stromal	10X	respiratory_goblet_cell
mature_NK_T_cell_Mammary	385	GC121333	Mammary	Immune	10X	mature_NK_T_cell
large_intestine_goblet_cell_Large_Intestine	386	GC121333	Large_Intestine	Stromal	10X	large_intestine_goblet_cell
enterocyte_of_epithelium_of_small_intestine_Small_Intestine	387	GC121333	Small_Intestine	Epithelial	10X	enterocyte_of_epithelium_of_small_intestine
fast_muscle_cell_Muscle	388	GC121333	Muscle	Stromal	10X	fast_muscle_cell
plasma_cell_Lung	389	GC121333	Lung	Immune	10X	plasma_cell
mast_cell_Prostate	390	GC121333	Prostate	Immune	10X	mast_cell
leukocyte_Fat	391	GC121333	Fat	Immune	10X	leukocyte
retinal_pigment_epithelial_cell_Eye	392	GC121333	Eye	Epithelial	10X	retinal_pigment_epithelial_cell
paneth_cell_of_colon_Large_Intestine	393	GC121333	Large_Intestine	Stromal	10X	paneth_cell_of_colon
plasma_cell_Bladder	394	GC121333	Bladder	Immune	10X	plasma_cell
plasma_cell_Eye	395	GC121333	Eye	Immune	10X	plasma_cell
erythrocyte_Liver	396	GC121333	Liver	Immune	10X	erythrocyte
pancreatic_A_cell_Pancreas	397	GC121333	Pancreas	Stromal	10X	pancreatic_A_cell
adventitial_cell_Lung	398	GC121333	Lung	Stromal	10X	adventitial_cell
intestinal_crypt_stem_cell_of_large_intestine_Large_Intestine	399	GC121333	Large_Intestine	Stromal	10X	intestinal_crypt_stem_cell_of_large_intestine
pancreatic_ductal_cell_Pancreas	400	GC121333	Pancreas	Stromal	10X	pancreatic_ductal_cell
plasma_cell_Mammary	401	GC121333	Mammary	Immune	10X	plasma_cell
epithelial_cell_of_lacrimal_sac_Eye	402	GC121333	Eye	Epithelial	10X	epithelial_cell_of_lacrimal_sac
CD4_positive_alpha_beta_T_cell_Eye	403	GC121333	Eye	Immune	10X	CD4_positive_alpha_beta_T_cell
plasma_cell_Vasculature	404	GC121333	Vasculature	Immune	10X	plasma_cell
retinal_bipolar_neuron_Eye	405	GC121333	Eye	Stromal	10X	retinal_bipolar_neuron
plasma_cell_Fat	406	GC121333	Fat	Immune	10X	plasma_cell
mast_cell_Muscle	407	GC121333	Muscle	Immune	10X	mast_cell
mesothelial_cell_Thymus	408	GC121333	Thymus	Stromal	10X	mesothelial_cell
endothelial_cell_Skin	409	GC121333	Skin	Endothelial	10X	endothelial_cell
mast_cell_Pancreas	410	GC121333	Pancreas	Immune	10X	mast_cell
erythrocyte_Spleen	411	GC121333	Spleen	Immune	10X	erythrocyte
smooth_muscle_cell_Skin	412	GC121333	Skin	Stromal	10X	smooth_muscle_cell
intestinal_crypt_stem_cell_of_small_intestine_Small_Intestine	413	GC121333	Small_Intestine	Stromal	10X	intestinal_crypt_stem_cell_of_small_intestine
pancreatic_PP_cell_Pancreas	414	GC121333	Pancreas	Stromal	10X	pancreatic_PP_cell
neutrophil_Prostate	415	GC121333	Prostate	Immune	10X	neutrophil
corneal_epithelial_cell_Eye	416	GC121333	Eye	Epithelial	10X	corneal_epithelial_cell
mast_cell_Mammary	417	GC121333	Mammary	Immune	10X	mast_cell
CD141_positive_myeloid_dendritic_cell_Skin	418	GC121333	Skin	Immune	10X	CD141_positive_myeloid_dendritic_cell
pancreatic_D_cell_Pancreas	419	GC121333	Pancreas	Stromal	10X	pancreatic_D_cell
plasma_cell_Trachea	420	GC121333	Trachea	Immune	10X	plasma_cell
cell_of_skeletal_muscle_Skin	421	GC121333	Skin	Stromal	10X	cell_of_skeletal_muscle
paneth_cell_of_epithelium_of_small_intestine_Small_Intestine	422	GC121333	Small_Intestine	Epithelial	10X	paneth_cell_of_epithelium_of_small_intestine
type_B_pancreatic_cell_Pancreas	423	GC121333	Pancreas	Stromal	10X	type_B_pancreatic_cell
pancreatic_acinar_cell_Pancreas	424	GC121333	Pancreas	Stromal	10X	pancreatic_acinar_cell
plasma_cell_Small_Intestine	425	GC121333	Small_Intestine	Immune	10X	plasma_cell
stromal_cell_Eye	426	GC121333	Eye	Stromal	10X	stromal_cell
erythrocyte_Bone_Marrow	427	GC121333	Bone_Marrow	Immune	10X	erythrocyte
naive_B_cell_Skin	428	GC121333	Skin	Immune	10X	naive_B_cell
erythrocyte_Thymus	429	GC121333	Thymus	Immune	10X	erythrocyte
goblet_cell_Large_Intestine	430	GC121333	Large_Intestine	Stromal	10X	goblet_cell
memory_B_cell_Skin	431	GC121333	Skin	Immune	10X	memory_B_cell
granulocyte_Blood	432	GC121333	Blood	Immune	10X	granulocyte
enterocyte_Large_Intestine	433	GC121333	Large_Intestine	Stromal	10X	enterocyte
retina_horizontal_cell_Eye	434	GC121333	Eye	Stromal	10X	retina_horizontal_cell
CD8_positive_alpha_beta_T_cell_Eye	435	GC121333	Eye	Immune	10X	CD8_positive_alpha_beta_T_cell
mast_cell_Eye	436	GC121333	Eye	Immune	10X	mast_cell
enterocyte_of_epithelium_of_large_intestine_Large_Intestine	437	GC121333	Large_Intestine	Epithelial	10X	enterocyte_of_epithelium_of_large_intestine
plasmablast_Bone_Marrow	438	GC121333	Bone_Marrow	Immune	10X	plasmablast
intestinal_tuft_cell_Large_Intestine	439	GC121333	Large_Intestine	Stromal	10X	intestinal_tuft_cell
stromal_cell_Prostate	440	GC121333	Prostate	Stromal	10X	stromal_cell
B_cell_Fat	441	GC121333	Fat	Immune	10X	B_cell
retinal_ganglion_cell_Eye	442	GC121333	Eye	Stromal	10X	retinal_ganglion_cell
erythrocyte_Vasculature	443	GC121333	Vasculature	Immune	10X	erythrocyte
mast_cell_Fat	444	GC121333	Fat	Immune	10X	mast_cell
erythroid_progenitor_cell_Prostate	445	GC121333	Prostate	Immune	10X	erythroid_progenitor_cell
keratinocyte_Tongue	446	GC121333	Tongue	Stromal	10X	keratinocyte
erythrocyte_Muscle	447	GC121333	Muscle	Immune	10X	erythrocyte
erythrocyte_Lymph_Node	448	GC121333	Lymph_Node	Immune	10X	erythrocyte
cardiac_endothelial_cell_Heart	449	GC121333	Heart	Endothelial	10X	cardiac_endothelial_cell
erythroid_lineage_cell_Eye	450	GC121333	Eye	Immune	10X	erythroid_lineage_cell
erythrocyte_Blood	451	GC121333	Blood	Immune	10X	erythrocyte
mature_NK_T_cell_Lung	452	GC121333	Lung	Immune	10X	mature_NK_T_cell
hepatocyte_Heart	453	GC121333	Heart	Stromal	10X	hepatocyte
cardiac_muscle_cell_Heart	454	GC121333	Heart	Stromal	10X	cardiac_muscle_cell
enterocyte_Small_Intestine	455	GC121333	Small_Intestine	Stromal	10X	enterocyte
neutrophil_Liver	456	GC121333	Liver	Immune	10X	neutrophil
monocyte_Bone_Marrow	1	GC119394	Bone_Marrow	Immune	10X	monocyte
effector_CD8_positive_alpha_beta_T_cell_Lymph_Node	2	GC119394	Lymph_Node	Immune	10X	effector_CD8_positive_alpha_beta_T_cell
macrophage_Bladder	3	GC119394	Bladder	Immune	10X	macrophage
macrophage_Salivary_Gland	4	GC119394	Salivary_Gland	Immune	10X	macrophage
naive_B_cell_Blood	5	GC119394	Blood	Immune	10X	naive_B_cell
mature_NK_T_cell_Blood	6	GC119394	Blood	Immune	10X	mature_NK_T_cell
T_cell_Bladder	7	GC119394	Bladder	Immune	10X	T_cell
type_I_NK_T_cell_Lymph_Node	8	GC119394	Lymph_Node	Immune	10X	type_I_NK_T_cell
CD8_positive_alpha_beta_memory_T_cell_Lymph_Node	9	GC119394	Lymph_Node	Immune	10X	CD8_positive_alpha_beta_memory_T_cell
mature_NK_T_cell_Lymph_Node	10	GC119394	Lymph_Node	Immune	10X	mature_NK_T_cell
monocyte_Salivary_Gland	11	GC119394	Salivary_Gland	Immune	10X	monocyte
type_I_NK_T_cell_Blood	12	GC119394	Blood	Immune	10X	type_I_NK_T_cell
CD4_positive_alpha_beta_memory_T_cell_Lymph_Node	13	GC119394	Lymph_Node	Immune	10X	CD4_positive_alpha_beta_memory_T_cell
regulatory_T_cell_Spleen	14	GC119394	Spleen	Immune	10X	regulatory_T_cell
CD4_positive_alpha_beta_T_cell_Lung	15	GC119394	Lung	Immune	10X	CD4_positive_alpha_beta_T_cell
memory_B_cell_Lymph_Node	16	GC119394	Lymph_Node	Immune	10X	memory_B_cell
CD8_positive_alpha_beta_T_cell_Lung	17	GC119394	Lung	Immune	10X	CD8_positive_alpha_beta_T_cell
CD8_positive_alpha_beta_cytokine_secreting_effector_T_cell_Blood	18	GC119394	Blood	Immune	10X	CD8_positive_alpha_beta_cytokine_secreting_effector_T_cell
innate_lymphoid_cell_Thymus	19	GC119394	Thymus	Immune	10X	innate_lymphoid_cell
mature_NK_T_cell_Thymus	20	GC119394	Thymus	Immune	10X	mature_NK_T_cell
T_cell_Muscle	21	GC119394	Muscle	Immune	10X	T_cell
naive_thymus_derived_CD8_positive_alpha_beta_T_cell_Spleen	22	GC119394	Spleen	Immune	10X	naive_thymus_derived_CD8_positive_alpha_beta_T_cell
monocyte_Thymus	23	GC119394	Thymus	Immune	10X	monocyte
naive_B_cell_Thymus	24	GC119394	Thymus	Immune	10X	naive_B_cell
classical_monocyte_Spleen	25	GC119394	Spleen	Immune	10X	classical_monocyte
memory_B_cell_Thymus	26	GC119394	Thymus	Immune	10X	memory_B_cell
mature_NK_T_cell_Bladder	27	GC119394	Bladder	Immune	10X	mature_NK_T_cell
innate_lymphoid_cell_Lymph_Node	28	GC119394	Lymph_Node	Immune	10X	innate_lymphoid_cell
CD4_positive_alpha_beta_T_cell_Bone_Marrow	29	GC119394	Bone_Marrow	Immune	10X	CD4_positive_alpha_beta_T_cell
regulatory_T_cell_Lymph_Node	30	GC119394	Lymph_Node	Immune	10X	regulatory_T_cell
naive_B_cell_Salivary_Gland	31	GC119394	Salivary_Gland	Immune	10X	naive_B_cell
naive_B_cell_Lymph_Node	32	GC119394	Lymph_Node	Immune	10X	naive_B_cell
CD8_positive_alpha_beta_T_cell_Bone_Marrow	33	GC119394	Bone_Marrow	Immune	10X	CD8_positive_alpha_beta_T_cell
CD8_positive_alpha_beta_T_cell_Blood	34	GC119394	Blood	Immune	10X	CD8_positive_alpha_beta_T_cell
macrophage_Muscle	35	GC119394	Muscle	Immune	10X	macrophage
CD4_positive_alpha_beta_memory_T_cell_Spleen	36	GC119394	Spleen	Immune	10X	CD4_positive_alpha_beta_memory_T_cell
memory_B_cell_Blood	37	GC119394	Blood	Immune	10X	memory_B_cell
memory_B_cell_Bone_Marrow	38	GC119394	Bone_Marrow	Immune	10X	memory_B_cell
intermediate_monocyte_Lung	39	GC119394	Lung	Immune	10X	intermediate_monocyte
mature_NK_T_cell_Bone_Marrow	40	GC119394	Bone_Marrow	Immune	10X	mature_NK_T_cell
naive_B_cell_Spleen	41	GC119394	Spleen	Immune	10X	naive_B_cell
monocyte_Blood	42	GC119394	Blood	Immune	10X	monocyte
classical_monocyte_Lung	43	GC119394	Lung	Immune	10X	classical_monocyte
effector_CD4_positive_alpha_beta_T_cell_Lymph_Node	44	GC119394	Lymph_Node	Immune	10X	effector_CD4_positive_alpha_beta_T_cell
type_I_NK_T_cell_Spleen	45	GC119394	Spleen	Immune	10X	type_I_NK_T_cell
CD8_positive_alpha_beta_T_cell_Trachea	46	GC119394	Trachea	Immune	10X	CD8_positive_alpha_beta_T_cell
capillary_endothelial_cell_Thymus	47	GC119394	Thymus	Endothelial	10X	capillary_endothelial_cell
CD8_positive_alpha_beta_T_cell_Thymus	48	GC119394	Thymus	Immune	10X	CD8_positive_alpha_beta_T_cell
naive_regulatory_T_cell_Thymus	49	GC119394	Thymus	Immune	10X	naive_regulatory_T_cell
basophil_Blood	50	GC119394	Blood	Immune	10X	basophil
thymocyte_Thymus	51	GC119394	Thymus	Immune	10X	thymocyte
T_cell_Vasculature	52	GC119394	Vasculature	Immune	10X	T_cell
basophil_Lung	53	GC119394	Lung	Immune	10X	basophil
CD8_positive_alpha_beta_T_cell_Kidney	54	GC119394	Kidney	Immune	10X	CD8_positive_alpha_beta_T_cell
hematopoietic_stem_cell_Blood	55	GC119394	Blood	Immune	10X	hematopoietic_stem_cell
T_cell_Blood	56	GC119394	Blood	Immune	10X	T_cell
mast_cell_Bladder	57	GC119394	Bladder	Immune	10X	mast_cell
capillary_endothelial_cell_Lung	58	GC119394	Lung	Endothelial	10X	capillary_endothelial_cell
CD8_positive_alpha_beta_cytotoxic_T_cell_Thymus	59	GC119394	Thymus	Immune	10X	CD8_positive_alpha_beta_cytotoxic_T_cell
naive_thymus_derived_CD4_positive_alpha_beta_T_cell_Lymph_Node	60	GC119394	Lymph_Node	Immune	10X	naive_thymus_derived_CD4_positive_alpha_beta_T_cell
endothelial_cell_Vasculature	61	GC119394	Vasculature	Endothelial	10X	endothelial_cell
classical_monocyte_Lymph_Node	62	GC119394	Lymph_Node	Immune	10X	classical_monocyte
DN1_thymic_pro_T_cell_Thymus	63	GC119394	Thymus	Immune	10X	DN1_thymic_pro_T_cell
T_cell_Prostate	64	GC119394	Prostate	Immune	10X	T_cell
naive_thymus_derived_CD4_positive_alpha_beta_T_cell_Blood	65	GC119394	Blood	Immune	10X	naive_thymus_derived_CD4_positive_alpha_beta_T_cell
CD4_positive_alpha_beta_T_cell_Small_Intestine	66	GC119394	Small_Intestine	Immune	10X	CD4_positive_alpha_beta_T_cell
non_classical_monocyte_Lung	67	GC119394	Lung	Immune	10X	non_classical_monocyte
DN3_thymocyte_Thymus	68	GC119394	Thymus	Immune	10X	DN3_thymocyte
naive_thymus_derived_CD4_positive_alpha_beta_T_cell_Spleen	69	GC119394	Spleen	Immune	10X	naive_thymus_derived_CD4_positive_alpha_beta_T_cell
T_cell_Trachea	70	GC119394	Trachea	Immune	10X	T_cell
macrophage_Blood	71	GC119394	Blood	Immune	10X	macrophage
CD8_positive_alpha_beta_memory_T_cell_Spleen	72	GC119394	Spleen	Immune	10X	CD8_positive_alpha_beta_memory_T_cell
macrophage_Prostate	73	GC119394	Prostate	Immune	10X	macrophage
myeloid_cell_Prostate	74	GC119394	Prostate	Immune	10X	myeloid_cell
macrophage_Thymus	75	GC119394	Thymus	Immune	10X	macrophage
mature_NK_T_cell_Salivary_Gland	76	GC119394	Salivary_Gland	Immune	10X	mature_NK_T_cell
B_cell_Bladder	77	GC119394	Bladder	Immune	10X	B_cell
T_cell_Lymph_Node	78	GC119394	Lymph_Node	Immune	10X	T_cell
mature_NK_T_cell_Vasculature	79	GC119394	Vasculature	Immune	10X	mature_NK_T_cell
CD4_positive_alpha_beta_T_cell_Blood	80	GC119394	Blood	Immune	10X	CD4_positive_alpha_beta_T_cell
B_cell_Kidney	81	GC119394	Kidney	Immune	10X	B_cell
memory_B_cell_Spleen	82	GC119394	Spleen	Immune	10X	memory_B_cell
leukocyte_Tongue	83	GC119394	Tongue	Immune	10X	leukocyte
endothelial_cell_Liver	84	GC119394	Liver	Endothelial	10X	endothelial_cell
CD4_positive_alpha_beta_memory_T_cell_Blood	85	GC119394	Blood	Immune	10X	CD4_positive_alpha_beta_memory_T_cell
mature_NK_T_cell_Skin	86	GC119394	Skin	Immune	10X	mature_NK_T_cell
CD8_positive_alpha_beta_T_cell_Large_Intestine	87	GC119394	Large_Intestine	Immune	10X	CD8_positive_alpha_beta_T_cell
endothelial_cell_Salivary_Gland	88	GC119394	Salivary_Gland	Endothelial	10X	endothelial_cell
CD4_positive_alpha_beta_T_cell_Large_Intestine	89	GC119394	Large_Intestine	Immune	10X	CD4_positive_alpha_beta_T_cell
classical_monocyte_Blood	90	GC119394	Blood	Immune	10X	classical_monocyte
DN4_thymocyte_Thymus	91	GC119394	Thymus	Immune	10X	DN4_thymocyte
CD4_positive_helper_T_cell_Thymus	92	GC119394	Thymus	Immune	10X	CD4_positive_helper_T_cell
hematopoietic_stem_cell_Bone_Marrow	93	GC119394	Bone_Marrow	Immune	10X	hematopoietic_stem_cell
myeloid_cell_Pancreas	94	GC119394	Pancreas	Immune	10X	myeloid_cell
endothelial_cell_Spleen	95	GC119394	Spleen	Endothelial	10X	endothelial_cell
capillary_endothelial_cell_Muscle	96	GC119394	Muscle	Endothelial	10X	capillary_endothelial_cell
intermediate_monocyte_Lymph_Node	97	GC119394	Lymph_Node	Immune	10X	intermediate_monocyte
CD4_positive_helper_T_cell_Kidney	98	GC119394	Kidney	Immune	10X	CD4_positive_helper_T_cell
macrophage_Bone_Marrow	99	GC119394	Bone_Marrow	Immune	10X	macrophage
CD8_positive_alpha_beta_memory_T_cell_Skin	100	GC119394	Skin	Immune	10X	CD8_positive_alpha_beta_memory_T_cell
B_cell_Large_Intestine	101	GC119394	Large_Intestine	Immune	10X	B_cell
dendritic_cell_Eye	102	GC119394	Eye	Immune	10X	dendritic_cell
T_follicular_helper_cell_Thymus	103	GC119394	Thymus	Stromal	10X	T_follicular_helper_cell
B_cell_Trachea	104	GC119394	Trachea	Immune	10X	B_cell
macrophage_Vasculature	105	GC119394	Vasculature	Immune	10X	macrophage
effector_CD4_positive_alpha_beta_T_cell_Lung	106	GC119394	Lung	Immune	10X	effector_CD4_positive_alpha_beta_T_cell
T_cell_Salivary_Gland	107	GC119394	Salivary_Gland	Immune	10X	T_cell
mature_NK_T_cell_Kidney	108	GC119394	Kidney	Immune	10X	mature_NK_T_cell
macrophage_Kidney	109	GC119394	Kidney	Immune	10X	macrophage
T_cell_Mammary	110	GC119394	Mammary	Immune	10X	T_cell
CD8_positive_alpha_beta_T_cell_Small_Intestine	111	GC119394	Small_Intestine	Immune	10X	CD8_positive_alpha_beta_T_cell
pericyte_Lung	112	GC119394	Lung	Stromal	10X	pericyte
CD4_positive_alpha_beta_memory_T_cell_Skin	113	GC119394	Skin	Immune	10X	CD4_positive_alpha_beta_memory_T_cell
macrophage_Lymph_Node	114	GC119394	Lymph_Node	Immune	10X	macrophage
dendritic_cell_Lung	115	GC119394	Lung	Immune	10X	dendritic_cell
monocyte_Liver	116	GC119394	Liver	Immune	10X	monocyte
T_cell_Eye	117	GC119394	Eye	Immune	10X	T_cell
innate_lymphoid_cell_Spleen	118	GC119394	Spleen	Immune	10X	innate_lymphoid_cell
fibroblast_Salivary_Gland	119	GC119394	Salivary_Gland	Stromal	10X	fibroblast
naive_B_cell_Bone_Marrow	120	GC119394	Bone_Marrow	Immune	10X	naive_B_cell
B_cell_Lymph_Node	121	GC119394	Lymph_Node	Immune	10X	B_cell
CD8_positive_alpha_beta_T_cell_Spleen	122	GC119394	Spleen	Immune	10X	CD8_positive_alpha_beta_T_cell
microglial_cell_Eye	123	GC119394	Eye	Immune	10X	microglial_cell
B_cell_Small_Intestine	124	GC119394	Small_Intestine	Immune	10X	B_cell
lung_microvascular_endothelial_cell_Lung	125	GC119394	Lung	Endothelial	10X	lung_microvascular_endothelial_cell
macrophage_Trachea	126	GC119394	Trachea	Immune	10X	macrophage
vein_endothelial_cell_Lung	127	GC119394	Lung	Endothelial	10X	vein_endothelial_cell
endothelial_cell_of_artery_Thymus	128	GC119394	Thymus	Endothelial	10X	endothelial_cell_of_artery
endothelial_cell_of_lymphatic_vessel_Salivary_Gland	129	GC119394	Salivary_Gland	Endothelial	10X	endothelial_cell_of_lymphatic_vessel
mature_NK_T_cell_Prostate	130	GC119394	Prostate	Immune	10X	mature_NK_T_cell
macrophage_Eye	131	GC119394	Eye	Immune	10X	macrophage
plasma_cell_Blood	132	GC119394	Blood	Immune	10X	plasma_cell
B_cell_Lung	133	GC119394	Lung	Immune	10X	B_cell
endothelial_cell_of_hepatic_sinusoid_Liver	134	GC119394	Liver	Endothelial	10X	endothelial_cell_of_hepatic_sinusoid
mature_NK_T_cell_Spleen	135	GC119394	Spleen	Immune	10X	mature_NK_T_cell
hematopoietic_stem_cell_Spleen	136	GC119394	Spleen	Immune	10X	hematopoietic_stem_cell
mature_NK_T_cell_Fat	137	GC119394	Fat	Immune	10X	mature_NK_T_cell
fibroblast_Thymus	138	GC119394	Thymus	Stromal	10X	fibroblast
CD1c_positive_myeloid_dendritic_cell_Spleen	139	GC119394	Spleen	Immune	10X	CD1c_positive_myeloid_dendritic_cell
CD4_positive_alpha_beta_T_cell_Trachea	140	GC119394	Trachea	Immune	10X	CD4_positive_alpha_beta_T_cell
macrophage_Mammary	141	GC119394	Mammary	Immune	10X	macrophage
CD141_positive_myeloid_dendritic_cell_Blood	142	GC119394	Blood	Immune	10X	CD141_positive_myeloid_dendritic_cell
T_cell_Fat	143	GC119394	Fat	Immune	10X	T_cell
mast_cell_Lymph_Node	144	GC119394	Lymph_Node	Immune	10X	mast_cell
salivary_gland_cell_Salivary_Gland	145	GC119394	Salivary_Gland	Stromal	10X	salivary_gland_cell
endothelial_cell_Prostate	146	GC119394	Prostate	Endothelial	10X	endothelial_cell
plasma_cell_Spleen	147	GC119394	Spleen	Immune	10X	plasma_cell
CD8_positive_alpha_beta_T_cell_Salivary_Gland	148	GC119394	Salivary_Gland	Immune	10X	CD8_positive_alpha_beta_T_cell
CD141_positive_myeloid_dendritic_cell_Lymph_Node	149	GC119394	Lymph_Node	Immune	10X	CD141_positive_myeloid_dendritic_cell
CD4_positive_alpha_beta_T_cell_Muscle	150	GC119394	Muscle	Immune	10X	CD4_positive_alpha_beta_T_cell
endothelial_cell_Fat	151	GC119394	Fat	Endothelial	10X	endothelial_cell
fibroblast_Lung	152	GC119394	Lung	Stromal	10X	fibroblast
macrophage_Liver	153	GC119394	Liver	Immune	10X	macrophage
T_cell_Skin	154	GC119394	Skin	Immune	10X	T_cell
regulatory_T_cell_Skin	155	GC119394	Skin	Immune	10X	regulatory_T_cell
mast_cell_Vasculature	156	GC119394	Vasculature	Immune	10X	mast_cell
mature_NK_T_cell_Muscle	157	GC119394	Muscle	Immune	10X	mature_NK_T_cell
common_myeloid_progenitor_Bone_Marrow	158	GC119394	Bone_Marrow	Immune	10X	common_myeloid_progenitor
T_cell_Liver	159	GC119394	Liver	Immune	10X	T_cell
mature_NK_T_cell_Liver	160	GC119394	Liver	Immune	10X	mature_NK_T_cell
endothelial_cell_of_artery_Lung	161	GC119394	Lung	Endothelial	10X	endothelial_cell_of_artery
hematopoietic_stem_cell_Lymph_Node	162	GC119394	Lymph_Node	Immune	10X	hematopoietic_stem_cell
effector_CD8_positive_alpha_beta_T_cell_Lung	163	GC119394	Lung	Immune	10X	effector_CD8_positive_alpha_beta_T_cell
vein_endothelial_cell_Tongue	164	GC119394	Tongue	Endothelial	10X	vein_endothelial_cell
memory_B_cell_Salivary_Gland	165	GC119394	Salivary_Gland	Immune	10X	memory_B_cell
vein_endothelial_cell_Bladder	166	GC119394	Bladder	Endothelial	10X	vein_endothelial_cell
adventitial_cell_Salivary_Gland	167	GC119394	Salivary_Gland	Stromal	10X	adventitial_cell
endothelial_cell_of_artery_Vasculature	168	GC119394	Vasculature	Endothelial	10X	endothelial_cell_of_artery
monocyte_Eye	169	GC119394	Eye	Immune	10X	monocyte
CD141_positive_myeloid_dendritic_cell_Spleen	170	GC119394	Spleen	Immune	10X	CD141_positive_myeloid_dendritic_cell
plasmacytoid_dendritic_cell_Blood	171	GC119394	Blood	Immune	10X	plasmacytoid_dendritic_cell
capillary_endothelial_cell_Tongue	172	GC119394	Tongue	Endothelial	10X	capillary_endothelial_cell
CD8_positive_alpha_beta_cytotoxic_T_cell_Skin	173	GC119394	Skin	Immune	10X	CD8_positive_alpha_beta_cytotoxic_T_cell
mature_NK_T_cell_Pancreas	174	GC119394	Pancreas	Immune	10X	mature_NK_T_cell
B_cell_Thymus	175	GC119394	Thymus	Immune	10X	B_cell
endothelial_cell_of_lymphatic_vessel_Thymus	176	GC119394	Thymus	Endothelial	10X	endothelial_cell_of_lymphatic_vessel
T_cell_Pancreas	177	GC119394	Pancreas	Immune	10X	T_cell
vein_endothelial_cell_Mammary	178	GC119394	Mammary	Endothelial	10X	vein_endothelial_cell
dendritic_cell_Thymus	179	GC119394	Thymus	Immune	10X	dendritic_cell
intermediate_monocyte_Spleen	180	GC119394	Spleen	Immune	10X	intermediate_monocyte
immature_natural_killer_cell_Thymus	181	GC119394	Thymus	Stromal	10X	immature_natural_killer_cell
vascular_associated_smooth_muscle_cell_Thymus	182	GC119394	Thymus	Stromal	10X	vascular_associated_smooth_muscle_cell
naive_thymus_derived_CD8_positive_alpha_beta_T_cell_Skin	183	GC119394	Skin	Immune	10X	naive_thymus_derived_CD8_positive_alpha_beta_T_cell
type_I_pneumocyte_Lung	184	GC119394	Lung	Stromal	10X	type_I_pneumocyte
naive_thymus_derived_CD4_positive_alpha_beta_T_cell_Skin	185	GC119394	Skin	Immune	10X	naive_thymus_derived_CD4_positive_alpha_beta_T_cell
fibroblast_Trachea	186	GC119394	Trachea	Stromal	10X	fibroblast
endothelial_cell_Pancreas	187	GC119394	Pancreas	Endothelial	10X	endothelial_cell
platelet_Blood	188	GC119394	Blood	Immune	10X	platelet
endothelial_cell_of_artery_Mammary	189	GC119394	Mammary	Endothelial	10X	endothelial_cell_of_artery
erythroid_progenitor_cell_Bone_Marrow	190	GC119394	Bone_Marrow	Immune	10X	erythroid_progenitor_cell
CD1c_positive_myeloid_dendritic_cell_Lymph_Node	191	GC119394	Lymph_Node	Immune	10X	CD1c_positive_myeloid_dendritic_cell
granulocyte_Bone_Marrow	192	GC119394	Bone_Marrow	Immune	10X	granulocyte
macrophage_Spleen	193	GC119394	Spleen	Immune	10X	macrophage
leukocyte_Uterus	194	GC119394	Uterus	Immune	10X	leukocyte
mast_cell_Skin	195	GC119394	Skin	Immune	10X	mast_cell
endothelial_cell_Uterus	196	GC119394	Uterus	Endothelial	10X	endothelial_cell
monocyte_Large_Intestine	197	GC119394	Large_Intestine	Immune	10X	monocyte
basal_cell_Salivary_Gland	198	GC119394	Salivary_Gland	Stromal	10X	basal_cell
neutrophil_Blood	199	GC119394	Blood	Immune	10X	neutrophil
endothelial_cell_Lymph_Node	200	GC119394	Lymph_Node	Endothelial	10X	endothelial_cell
myofibroblast_cell_Bladder	201	GC119394	Bladder	Stromal	10X	myofibroblast_cell
endothelial_cell_of_artery_Tongue	202	GC119394	Tongue	Endothelial	10X	endothelial_cell_of_artery
plasmacytoid_dendritic_cell_Spleen	203	GC119394	Spleen	Immune	10X	plasmacytoid_dendritic_cell
smooth_muscle_cell_Vasculature	204	GC119394	Vasculature	Stromal	10X	smooth_muscle_cell
basal_cell_Mammary	205	GC119394	Mammary	Stromal	10X	basal_cell
retinal_blood_vessel_endothelial_cell_Eye	206	GC119394	Eye	Endothelial	10X	retinal_blood_vessel_endothelial_cell
intrahepatic_cholangiocyte_Liver	207	GC119394	Liver	Stromal	10X	intrahepatic_cholangiocyte
endothelial_cell_of_vascular_tree_Muscle	208	GC119394	Muscle	Endothelial	10X	endothelial_cell_of_vascular_tree
capillary_endothelial_cell_Bladder	209	GC119394	Bladder	Endothelial	10X	capillary_endothelial_cell
lung_ciliated_cell_Lung	210	GC119394	Lung	Stromal	10X	lung_ciliated_cell
basal_cell_Tongue	211	GC119394	Tongue	Stromal	10X	basal_cell
endothelial_cell_of_artery_Muscle	212	GC119394	Muscle	Endothelial	10X	endothelial_cell_of_artery
pericyte_Muscle	213	GC119394	Muscle	Stromal	10X	pericyte
club_cell_Prostate	214	GC119394	Prostate	Stromal	10X	club_cell
liver_dendritic_cell_Liver	215	GC119394	Liver	Immune	10X	liver_dendritic_cell
pericyte_Salivary_Gland	216	GC119394	Salivary_Gland	Stromal	10X	pericyte
endothelial_cell_of_lymphatic_vessel_Uterus	217	GC119394	Uterus	Endothelial	10X	endothelial_cell_of_lymphatic_vessel
skeletal_muscle_satellite_stem_cell_Muscle	218	GC119394	Muscle	Stromal	10X	skeletal_muscle_satellite_stem_cell
neutrophil_Small_Intestine	219	GC119394	Small_Intestine	Immune	10X	neutrophil
melanocyte_Eye	220	GC119394	Eye	Stromal	10X	melanocyte
neutrophil_Salivary_Gland	221	GC119394	Salivary_Gland	Immune	10X	neutrophil
pericyte_Bladder	222	GC119394	Bladder	Stromal	10X	pericyte
macrophage_Skin	223	GC119394	Skin	Immune	10X	macrophage
myofibroblast_cell_Fat	224	GC119394	Fat	Stromal	10X	myofibroblast_cell
gut_endothelial_cell_Large_Intestine	225	GC119394	Large_Intestine	Endothelial	10X	gut_endothelial_cell
connective_tissue_cell_Trachea	226	GC119394	Trachea	Stromal	10X	connective_tissue_cell
macrophage_Fat	227	GC119394	Fat	Immune	10X	macrophage
ionocyte_Salivary_Gland	228	GC119394	Salivary_Gland	Stromal	10X	ionocyte
B_cell_Pancreas	229	GC119394	Pancreas	Immune	10X	B_cell
vascular_associated_smooth_muscle_cell_Lung	230	GC119394	Lung	Stromal	10X	vascular_associated_smooth_muscle_cell
blood_vessel_endothelial_cell_Lung	231	GC119394	Lung	Endothelial	10X	blood_vessel_endothelial_cell
smooth_muscle_cell_Bladder	232	GC119394	Bladder	Stromal	10X	smooth_muscle_cell
CD4_positive_helper_T_cell_Skin	233	GC119394	Skin	Immune	10X	CD4_positive_helper_T_cell
fibroblast_of_cardiac_tissue_Heart	234	GC119394	Heart	Stromal	10X	fibroblast_of_cardiac_tissue
duct_epithelial_cell_Salivary_Gland	235	GC119394	Salivary_Gland	Epithelial	10X	duct_epithelial_cell
vein_endothelial_cell_Thymus	236	GC119394	Thymus	Endothelial	10X	vein_endothelial_cell
mast_cell_Trachea	237	GC119394	Trachea	Immune	10X	mast_cell
mesenchymal_stem_cell_Fat	238	GC119394	Fat	Stromal	10X	mesenchymal_stem_cell
fibroblast_Large_Intestine	239	GC119394	Large_Intestine	Stromal	10X	fibroblast
endothelial_cell_of_lymphatic_vessel_Muscle	240	GC119394	Muscle	Endothelial	10X	endothelial_cell_of_lymphatic_vessel
T_cell_Uterus	241	GC119394	Uterus	Immune	10X	T_cell
macrophage_Lung	242	GC119394	Lung	Immune	10X	macrophage
smooth_muscle_cell_Prostate	243	GC119394	Prostate	Stromal	10X	smooth_muscle_cell
mature_NK_T_cell_Uterus	244	GC119394	Uterus	Immune	10X	mature_NK_T_cell
surface_ectodermal_cell_Eye	245	GC119394	Eye	Stromal	10X	surface_ectodermal_cell
mast_cell_Small_Intestine	246	GC119394	Small_Intestine	Immune	10X	mast_cell
plasmacytoid_dendritic_cell_Lymph_Node	247	GC119394	Lymph_Node	Immune	10X	plasmacytoid_dendritic_cell
epithelial_cell_of_uterus_Uterus	248	GC119394	Uterus	Epithelial	10X	epithelial_cell_of_uterus
mesothelial_cell_Lung	249	GC119394	Lung	Stromal	10X	mesothelial_cell
non_classical_monocyte_Blood	250	GC119394	Blood	Immune	10X	non_classical_monocyte
vascular_associated_smooth_muscle_cell_Uterus	251	GC119394	Uterus	Stromal	10X	vascular_associated_smooth_muscle_cell
endothelial_cell_of_lymphatic_vessel_Vasculature	252	GC119394	Vasculature	Endothelial	10X	endothelial_cell_of_lymphatic_vessel
plasmablast_Blood	253	GC119394	Blood	Immune	10X	plasmablast
neutrophil_Spleen	254	GC119394	Spleen	Immune	10X	neutrophil
fibroblast_Prostate	255	GC119394	Prostate	Stromal	10X	fibroblast
gut_endothelial_cell_Small_Intestine	256	GC119394	Small_Intestine	Endothelial	10X	gut_endothelial_cell
basal_cell_Lung	257	GC119394	Lung	Stromal	10X	basal_cell
keratocyte_Eye	258	GC119394	Eye	Stromal	10X	keratocyte
pancreatic_stellate_cell_Pancreas	259	GC119394	Pancreas	Stromal	10X	pancreatic_stellate_cell
non_classical_monocyte_Lymph_Node	260	GC119394	Lymph_Node	Immune	10X	non_classical_monocyte
bladder_urothelial_cell_Bladder	261	GC119394	Bladder	Stromal	10X	bladder_urothelial_cell
hepatocyte_Liver	262	GC119394	Liver	Stromal	10X	hepatocyte
smooth_muscle_cell_Heart	263	GC119394	Heart	Stromal	10X	smooth_muscle_cell
luminal_cell_of_prostate_epithelium_Prostate	264	GC119394	Prostate	Epithelial	10X	luminal_cell_of_prostate_epithelium
plasma_cell_Liver	265	GC119394	Liver	Immune	10X	plasma_cell
neutrophil_Fat	266	GC119394	Fat	Immune	10X	neutrophil
B_cell_Vasculature	267	GC119394	Vasculature	Immune	10X	B_cell
tendon_cell_Muscle	268	GC119394	Muscle	Endothelial	10X	tendon_cell
epithelial_cell_Vasculature	269	GC119394	Vasculature	Epithelial	10X	epithelial_cell
mast_cell_Large_Intestine	270	GC119394	Large_Intestine	Immune	10X	mast_cell
CD8_positive_alpha_beta_T_cell_Prostate	271	GC119394	Prostate	Immune	10X	CD8_positive_alpha_beta_T_cell
endothelial_cell_of_lymphatic_vessel_Mammary	272	GC119394	Mammary	Endothelial	10X	endothelial_cell_of_lymphatic_vessel
macrophage_Heart	273	GC119394	Heart	Immune	10X	macrophage
bronchial_smooth_muscle_cell_Lung	274	GC119394	Lung	Stromal	10X	bronchial_smooth_muscle_cell
secretory_cell_Trachea	275	GC119394	Trachea	Stromal	10X	secretory_cell
fibroblast_Fat	276	GC119394	Fat	Stromal	10X	fibroblast
fibroblast_Small_Intestine	277	GC119394	Small_Intestine	Stromal	10X	fibroblast
fibroblast_Tongue	278	GC119394	Tongue	Stromal	10X	fibroblast
pericyte_Mammary	279	GC119394	Mammary	Stromal	10X	pericyte
basal_cell_Trachea	280	GC119394	Trachea	Stromal	10X	basal_cell
acinar_cell_of_salivary_gland_Salivary_Gland	281	GC119394	Salivary_Gland	Stromal	10X	acinar_cell_of_salivary_gland
B_cell_Mammary	282	GC119394	Mammary	Immune	10X	B_cell
neutrophil_Lymph_Node	283	GC119394	Lymph_Node	Immune	10X	neutrophil
endothelial_cell_of_lymphatic_vessel_Tongue	284	GC119394	Tongue	Endothelial	10X	endothelial_cell_of_lymphatic_vessel
intestinal_tuft_cell_Small_Intestine	285	GC119394	Small_Intestine	Stromal	10X	intestinal_tuft_cell
endothelial_cell_of_lymphatic_vessel_Bladder	286	GC119394	Bladder	Endothelial	10X	endothelial_cell_of_lymphatic_vessel
smooth_muscle_cell_Trachea	287	GC119394	Trachea	Stromal	10X	smooth_muscle_cell
myoepithelial_cell_Salivary_Gland	288	GC119394	Salivary_Gland	Epithelial	10X	myoepithelial_cell
tongue_muscle_cell_Tongue	289	GC119394	Tongue	Stromal	10X	tongue_muscle_cell
macrophage_Uterus	290	GC119394	Uterus	Immune	10X	macrophage
goblet_cell_Trachea	291	GC119394	Trachea	Stromal	10X	goblet_cell
plasma_cell_Salivary_Gland	292	GC119394	Salivary_Gland	Immune	10X	plasma_cell
luminal_epithelial_cell_of_mammary_gland_Mammary	293	GC119394	Mammary	Epithelial	10X	luminal_epithelial_cell_of_mammary_gland
common_myeloid_progenitor_Blood	294	GC119394	Blood	Immune	10X	common_myeloid_progenitor
pericyte_Uterus	295	GC119394	Uterus	Stromal	10X	pericyte
mesenchymal_stem_cell_Muscle	296	GC119394	Muscle	Stromal	10X	mesenchymal_stem_cell
fibroblast_Eye	297	GC119394	Eye	Stromal	10X	fibroblast
endothelial_cell_Kidney	298	GC119394	Kidney	Endothelial	10X	endothelial_cell
serous_cell_of_epithelium_of_trachea_Trachea	299	GC119394	Trachea	Epithelial	10X	serous_cell_of_epithelium_of_trachea
stromal_cell_Lymph_Node	300	GC119394	Lymph_Node	Stromal	10X	stromal_cell
vascular_associated_smooth_muscle_cell_Mammary	301	GC119394	Mammary	Stromal	10X	vascular_associated_smooth_muscle_cell
intestinal_crypt_stem_cell_Large_Intestine	302	GC119394	Large_Intestine	Stromal	10X	intestinal_crypt_stem_cell
fibroblast_Liver	303	GC119394	Liver	Stromal	10X	fibroblast
mature_conventional_dendritic_cell_Lymph_Node	304	GC119394	Lymph_Node	Immune	10X	mature_conventional_dendritic_cell
CD4_positive_helper_T_cell_Salivary_Gland	305	GC119394	Salivary_Gland	Immune	10X	CD4_positive_helper_T_cell
ciliated_cell_Trachea	306	GC119394	Trachea	Stromal	10X	ciliated_cell
radial_glial_cell_Eye	307	GC119394	Eye	Stromal	10X	radial_glial_cell
club_cell_Lung	308	GC119394	Lung	Stromal	10X	club_cell
endothelial_cell_of_lymphatic_vessel_Lung	309	GC119394	Lung	Endothelial	10X	endothelial_cell_of_lymphatic_vessel
plasma_cell_Thymus	310	GC119394	Thymus	Immune	10X	plasma_cell
stem_cell_Eye	311	GC119394	Eye	Stromal	10X	stem_cell
stromal_cell_Skin	312	GC119394	Skin	Stromal	10X	stromal_cell
smooth_muscle_cell_Muscle	313	GC119394	Muscle	Stromal	10X	smooth_muscle_cell
endothelial_cell_Eye	314	GC119394	Eye	Endothelial	10X	endothelial_cell
pericyte_Tongue	315	GC119394	Tongue	Stromal	10X	pericyte
transit_amplifying_cell_of_colon_Large_Intestine	316	GC119394	Large_Intestine	Stromal	10X	transit_amplifying_cell_of_colon
fibroblast_Vasculature	317	GC119394	Vasculature	Stromal	10X	fibroblast
myometrial_cell_Uterus	318	GC119394	Uterus	Stromal	10X	myometrial_cell
intestinal_crypt_stem_cell_Small_Intestine	319	GC119394	Small_Intestine	Stromal	10X	intestinal_crypt_stem_cell
epithelial_cell_Prostate	320	GC119394	Prostate	Epithelial	10X	epithelial_cell
fibroblast_Pancreas	321	GC119394	Pancreas	Stromal	10X	fibroblast
pulmonary_ionocyte_Lung	322	GC119394	Lung	Stromal	10X	pulmonary_ionocyte
neutrophil_Lung	323	GC119394	Lung	Immune	10X	neutrophil
type_II_pneumocyte_Lung	324	GC119394	Lung	Stromal	10X	type_II_pneumocyte
CD8_positive_alpha_beta_T_cell_Muscle	325	GC119394	Muscle	Immune	10X	CD8_positive_alpha_beta_T_cell
epithelial_cell_Uterus	326	GC119394	Uterus	Epithelial	10X	epithelial_cell
pigmented_ciliary_epithelial_cell_Eye	327	GC119394	Eye	Epithelial	10X	pigmented_ciliary_epithelial_cell
Mueller_cell_Eye	328	GC119394	Eye	Stromal	10X	Mueller_cell
plasmacytoid_dendritic_cell_Bladder	329	GC119394	Bladder	Immune	10X	plasmacytoid_dendritic_cell
monocyte_Small_Intestine	330	GC119394	Small_Intestine	Immune	10X	monocyte
transit_amplifying_cell_of_small_intestine_Small_Intestine	331	GC119394	Small_Intestine	Stromal	10X	transit_amplifying_cell_of_small_intestine
neutrophil_Trachea	332	GC119394	Trachea	Immune	10X	neutrophil
plasma_cell_Bone_Marrow	333	GC119394	Bone_Marrow	Immune	10X	plasma_cell
neutrophil_Bone_Marrow	334	GC119394	Bone_Marrow	Immune	10X	neutrophil
double_positive_alpha_beta_thymocyte_Trachea	335	GC119394	Trachea	Immune	10X	double_positive_alpha_beta_thymocyte
ionocyte_Trachea	336	GC119394	Trachea	Stromal	10X	ionocyte
neutrophil_Large_Intestine	337	GC119394	Large_Intestine	Immune	10X	neutrophil
tracheal_goblet_cell_Trachea	338	GC119394	Trachea	Stromal	10X	tracheal_goblet_cell
plasmacytoid_dendritic_cell_Lung	339	GC119394	Lung	Immune	10X	plasmacytoid_dendritic_cell
plasma_cell_Lymph_Node	340	GC119394	Lymph_Node	Immune	10X	plasma_cell
fibroblast_of_breast_Mammary	341	GC119394	Mammary	Stromal	10X	fibroblast_of_breast
monocyte_Prostate	342	GC119394	Prostate	Immune	10X	monocyte
CD4_positive_alpha_beta_T_cell_Salivary_Gland	343	GC119394	Salivary_Gland	Immune	10X	CD4_positive_alpha_beta_T_cell
epithelial_cell_Skin	344	GC119394	Skin	Epithelial	10X	epithelial_cell
melanocyte_Skin	345	GC119394	Skin	Stromal	10X	melanocyte
epithelial_cell_Tongue	346	GC119394	Tongue	Epithelial	10X	epithelial_cell
CD1c_positive_myeloid_dendritic_cell_Skin	347	GC119394	Skin	Immune	10X	CD1c_positive_myeloid_dendritic_cell
goblet_cell_Small_Intestine	348	GC119394	Small_Intestine	Stromal	10X	goblet_cell
medullary_thymic_epithelial_cell_Thymus	349	GC119394	Thymus	Epithelial	10X	medullary_thymic_epithelial_cell
mucus_secreting_cell_Trachea	350	GC119394	Trachea	Stromal	10X	mucus_secreting_cell
smooth_muscle_cell_Fat	351	GC119394	Fat	Stromal	10X	smooth_muscle_cell
fibroblast_Bladder	352	GC119394	Bladder	Stromal	10X	fibroblast
B_cell_Salivary_Gland	353	GC119394	Salivary_Gland	Immune	10X	B_cell
fat_cell_Eye	354	GC119394	Eye	Stromal	10X	fat_cell
kidney_epithelial_cell_Kidney	355	GC119394	Kidney	Epithelial	10X	kidney_epithelial_cell
fast_muscle_cell_Thymus	356	GC119394	Thymus	Stromal	10X	fast_muscle_cell
plasma_cell_Pancreas	357	GC119394	Pancreas	Immune	10X	plasma_cell
plasma_cell_Large_Intestine	358	GC119394	Large_Intestine	Immune	10X	plasma_cell
B_cell_Eye	359	GC119394	Eye	Immune	10X	B_cell
mast_cell_Thymus	360	GC119394	Thymus	Immune	10X	mast_cell
smooth_muscle_cell_Lung	361	GC119394	Lung	Stromal	10X	smooth_muscle_cell
small_intestine_goblet_cell_Small_Intestine	362	GC119394	Small_Intestine	Stromal	10X	small_intestine_goblet_cell
plasma_cell_Skin	363	GC119394	Skin	Immune	10X	plasma_cell
conjunctival_epithelial_cell_Eye	364	GC119394	Eye	Epithelial	10X	conjunctival_epithelial_cell
Langerhans_cell_Skin	365	GC119394	Skin	Stromal	10X	Langerhans_cell
platelet_Spleen	366	GC119394	Spleen	Immune	10X	platelet
fibroblast_Uterus	367	GC119394	Uterus	Stromal	10X	fibroblast
plasma_cell_Lung	368	GC119394	Lung	Immune	10X	plasma_cell
myeloid_dendritic_cell_Thymus	369	GC119394	Thymus	Immune	10X	myeloid_dendritic_cell
B_cell_Uterus	370	GC119394	Uterus	Immune	10X	B_cell
leukocyte_Fat	371	GC119394	Fat	Immune	10X	leukocyte
intestinal_enteroendocrine_cell_Small_Intestine	372	GC119394	Small_Intestine	Endothelial	10X	intestinal_enteroendocrine_cell
duodenum_glandular_cell_Small_Intestine	373	GC119394	Small_Intestine	Stromal	10X	duodenum_glandular_cell
erythrocyte_Liver	374	GC119394	Liver	Immune	10X	erythrocyte
respiratory_goblet_cell_Lung	375	GC119394	Lung	Stromal	10X	respiratory_goblet_cell
ciliated_epithelial_cell_Uterus	376	GC119394	Uterus	Epithelial	10X	ciliated_epithelial_cell
pericyte_Vasculature	377	GC119394	Vasculature	Stromal	10X	pericyte
muscle_cell_Skin	378	GC119394	Skin	Stromal	10X	muscle_cell
eye_photoreceptor_cell_Eye	379	GC119394	Eye	Stromal	10X	eye_photoreceptor_cell
myofibroblast_cell_Lung	380	GC119394	Lung	Stromal	10X	myofibroblast_cell
mast_cell_Prostate	381	GC119394	Prostate	Immune	10X	mast_cell
serous_cell_of_epithelium_of_bronchus_Lung	382	GC119394	Lung	Epithelial	10X	serous_cell_of_epithelium_of_bronchus
large_intestine_goblet_cell_Large_Intestine	383	GC119394	Large_Intestine	Stromal	10X	large_intestine_goblet_cell
fast_muscle_cell_Muscle	384	GC119394	Muscle	Stromal	10X	fast_muscle_cell
endothelial_cell_Trachea	385	GC119394	Trachea	Endothelial	10X	endothelial_cell
pancreatic_A_cell_Pancreas	386	GC119394	Pancreas	Stromal	10X	pancreatic_A_cell
mesothelial_cell_Muscle	387	GC119394	Muscle	Stromal	10X	mesothelial_cell
paneth_cell_of_colon_Large_Intestine	388	GC119394	Large_Intestine	Stromal	10X	paneth_cell_of_colon
mature_NK_T_cell_Mammary	389	GC119394	Mammary	Immune	10X	mature_NK_T_cell
plasma_cell_Eye	390	GC119394	Eye	Immune	10X	plasma_cell
enterocyte_of_epithelium_of_small_intestine_Small_Intestine	391	GC119394	Small_Intestine	Epithelial	10X	enterocyte_of_epithelium_of_small_intestine
plasma_cell_Bladder	392	GC119394	Bladder	Immune	10X	plasma_cell
intestinal_enteroendocrine_cell_Large_Intestine	393	GC119394	Large_Intestine	Endothelial	10X	intestinal_enteroendocrine_cell
adventitial_cell_Lung	394	GC119394	Lung	Stromal	10X	adventitial_cell
retinal_pigment_epithelial_cell_Eye	395	GC119394	Eye	Epithelial	10X	retinal_pigment_epithelial_cell
slow_muscle_cell_Muscle	396	GC119394	Muscle	Stromal	10X	slow_muscle_cell
pancreatic_ductal_cell_Pancreas	397	GC119394	Pancreas	Stromal	10X	pancreatic_ductal_cell
Schwann_cell_Tongue	398	GC119394	Tongue	Stromal	10X	Schwann_cell
intestinal_crypt_stem_cell_of_large_intestine_Large_Intestine	399	GC119394	Large_Intestine	Stromal	10X	intestinal_crypt_stem_cell_of_large_intestine
plasma_cell_Vasculature	400	GC119394	Vasculature	Immune	10X	plasma_cell
endothelial_cell_Skin	401	GC119394	Skin	Endothelial	10X	endothelial_cell
epithelial_cell_of_lacrimal_sac_Eye	402	GC119394	Eye	Epithelial	10X	epithelial_cell_of_lacrimal_sac
plasma_cell_Mammary	403	GC119394	Mammary	Immune	10X	plasma_cell
basal_cell_of_prostate_epithelium_Prostate	404	GC119394	Prostate	Epithelial	10X	basal_cell_of_prostate_epithelium
CD4_positive_alpha_beta_T_cell_Eye	405	GC119394	Eye	Immune	10X	CD4_positive_alpha_beta_T_cell
smooth_muscle_cell_Skin	406	GC119394	Skin	Stromal	10X	smooth_muscle_cell
erythrocyte_Spleen	407	GC119394	Spleen	Immune	10X	erythrocyte
mast_cell_Muscle	408	GC119394	Muscle	Immune	10X	mast_cell
retinal_bipolar_neuron_Eye	409	GC119394	Eye	Stromal	10X	retinal_bipolar_neuron
plasma_cell_Fat	410	GC119394	Fat	Immune	10X	plasma_cell
mesothelial_cell_Thymus	411	GC119394	Thymus	Stromal	10X	mesothelial_cell
mast_cell_Pancreas	412	GC119394	Pancreas	Immune	10X	mast_cell
intestinal_crypt_stem_cell_of_small_intestine_Small_Intestine	413	GC119394	Small_Intestine	Stromal	10X	intestinal_crypt_stem_cell_of_small_intestine
pancreatic_PP_cell_Pancreas	414	GC119394	Pancreas	Stromal	10X	pancreatic_PP_cell
mast_cell_Mammary	415	GC119394	Mammary	Immune	10X	mast_cell
neutrophil_Prostate	416	GC119394	Prostate	Immune	10X	neutrophil
corneal_epithelial_cell_Eye	417	GC119394	Eye	Epithelial	10X	corneal_epithelial_cell
plasma_cell_Trachea	418	GC119394	Trachea	Immune	10X	plasma_cell
CD141_positive_myeloid_dendritic_cell_Skin	419	GC119394	Skin	Immune	10X	CD141_positive_myeloid_dendritic_cell
type_B_pancreatic_cell_Pancreas	420	GC119394	Pancreas	Stromal	10X	type_B_pancreatic_cell
pancreatic_D_cell_Pancreas	421	GC119394	Pancreas	Stromal	10X	pancreatic_D_cell
erythrocyte_Bone_Marrow	422	GC119394	Bone_Marrow	Immune	10X	erythrocyte
paneth_cell_of_epithelium_of_small_intestine_Small_Intestine	423	GC119394	Small_Intestine	Epithelial	10X	paneth_cell_of_epithelium_of_small_intestine
plasma_cell_Small_Intestine	424	GC119394	Small_Intestine	Immune	10X	plasma_cell
cell_of_skeletal_muscle_Skin	425	GC119394	Skin	Stromal	10X	cell_of_skeletal_muscle
goblet_cell_Large_Intestine	426	GC119394	Large_Intestine	Stromal	10X	goblet_cell
naive_B_cell_Skin	427	GC119394	Skin	Immune	10X	naive_B_cell
memory_B_cell_Skin	428	GC119394	Skin	Immune	10X	memory_B_cell
erythrocyte_Thymus	429	GC119394	Thymus	Immune	10X	erythrocyte
pancreatic_acinar_cell_Pancreas	430	GC119394	Pancreas	Stromal	10X	pancreatic_acinar_cell
stromal_cell_Eye	431	GC119394	Eye	Stromal	10X	stromal_cell
CD8_positive_alpha_beta_T_cell_Eye	432	GC119394	Eye	Immune	10X	CD8_positive_alpha_beta_T_cell
granulocyte_Blood	433	GC119394	Blood	Immune	10X	granulocyte
mast_cell_Eye	434	GC119394	Eye	Immune	10X	mast_cell
enterocyte_Large_Intestine	435	GC119394	Large_Intestine	Stromal	10X	enterocyte
enterocyte_of_epithelium_of_large_intestine_Large_Intestine	436	GC119394	Large_Intestine	Epithelial	10X	enterocyte_of_epithelium_of_large_intestine
retina_horizontal_cell_Eye	437	GC119394	Eye	Stromal	10X	retina_horizontal_cell
intestinal_tuft_cell_Large_Intestine	438	GC119394	Large_Intestine	Stromal	10X	intestinal_tuft_cell
plasmablast_Bone_Marrow	439	GC119394	Bone_Marrow	Immune	10X	plasmablast
B_cell_Fat	440	GC119394	Fat	Immune	10X	B_cell
stromal_cell_Prostate	441	GC119394	Prostate	Stromal	10X	stromal_cell
erythrocyte_Vasculature	442	GC119394	Vasculature	Immune	10X	erythrocyte
retinal_ganglion_cell_Eye	443	GC119394	Eye	Stromal	10X	retinal_ganglion_cell
mast_cell_Fat	444	GC119394	Fat	Immune	10X	mast_cell
erythroid_progenitor_cell_Prostate	445	GC119394	Prostate	Immune	10X	erythroid_progenitor_cell
keratinocyte_Tongue	446	GC119394	Tongue	Stromal	10X	keratinocyte
erythrocyte_Muscle	447	GC119394	Muscle	Immune	10X	erythrocyte
erythrocyte_Lymph_Node	448	GC119394	Lymph_Node	Immune	10X	erythrocyte
cardiac_endothelial_cell_Heart	449	GC119394	Heart	Endothelial	10X	cardiac_endothelial_cell
erythroid_lineage_cell_Eye	450	GC119394	Eye	Immune	10X	erythroid_lineage_cell
erythrocyte_Blood	451	GC119394	Blood	Immune	10X	erythrocyte
mature_NK_T_cell_Lung	452	GC119394	Lung	Immune	10X	mature_NK_T_cell
hepatocyte_Heart	453	GC119394	Heart	Stromal	10X	hepatocyte
cardiac_muscle_cell_Heart	454	GC119394	Heart	Stromal	10X	cardiac_muscle_cell
enterocyte_Small_Intestine	455	GC119394	Small_Intestine	Stromal	10X	enterocyte
neutrophil_Liver	456	GC119394	Liver	Immune	10X	neutrophil
monocyte_Bone_Marrow	1	GC112907	Bone_Marrow	Immune	10X	monocyte
macrophage_Bladder	2	GC112907	Bladder	Immune	10X	macrophage
monocyte_Thymus	3	GC112907	Thymus	Immune	10X	monocyte
macrophage_Salivary_Gland	4	GC112907	Salivary_Gland	Immune	10X	macrophage
effector_CD8_positive_alpha_beta_T_cell_Lymph_Node	5	GC112907	Lymph_Node	Immune	10X	effector_CD8_positive_alpha_beta_T_cell
classical_monocyte_Spleen	6	GC112907	Spleen	Immune	10X	classical_monocyte
macrophage_Blood	7	GC112907	Blood	Immune	10X	macrophage
mature_NK_T_cell_Blood	8	GC112907	Blood	Immune	10X	mature_NK_T_cell
classical_monocyte_Lung	9	GC112907	Lung	Immune	10X	classical_monocyte
classical_monocyte_Lymph_Node	10	GC112907	Lymph_Node	Immune	10X	classical_monocyte
monocyte_Salivary_Gland	11	GC112907	Salivary_Gland	Immune	10X	monocyte
monocyte_Blood	12	GC112907	Blood	Immune	10X	monocyte
T_cell_Bladder	13	GC112907	Bladder	Immune	10X	T_cell
macrophage_Muscle	14	GC112907	Muscle	Immune	10X	macrophage
non_classical_monocyte_Lung	15	GC112907	Lung	Immune	10X	non_classical_monocyte
CD8_positive_alpha_beta_memory_T_cell_Lymph_Node	16	GC112907	Lymph_Node	Immune	10X	CD8_positive_alpha_beta_memory_T_cell
mature_NK_T_cell_Lymph_Node	17	GC112907	Lymph_Node	Immune	10X	mature_NK_T_cell
CD8_positive_alpha_beta_T_cell_Lung	18	GC112907	Lung	Immune	10X	CD8_positive_alpha_beta_T_cell
naive_B_cell_Blood	19	GC112907	Blood	Immune	10X	naive_B_cell
CD4_positive_alpha_beta_memory_T_cell_Lymph_Node	20	GC112907	Lymph_Node	Immune	10X	CD4_positive_alpha_beta_memory_T_cell
T_cell_Blood	21	GC112907	Blood	Immune	10X	T_cell
intermediate_monocyte_Lymph_Node	22	GC112907	Lymph_Node	Immune	10X	intermediate_monocyte
type_I_NK_T_cell_Lymph_Node	23	GC112907	Lymph_Node	Immune	10X	type_I_NK_T_cell
macrophage_Bone_Marrow	24	GC112907	Bone_Marrow	Immune	10X	macrophage
type_I_NK_T_cell_Blood	25	GC112907	Blood	Immune	10X	type_I_NK_T_cell
intermediate_monocyte_Lung	26	GC112907	Lung	Immune	10X	intermediate_monocyte
naive_thymus_derived_CD8_positive_alpha_beta_T_cell_Spleen	27	GC112907	Spleen	Immune	10X	naive_thymus_derived_CD8_positive_alpha_beta_T_cell
CD4_positive_alpha_beta_T_cell_Lung	28	GC112907	Lung	Immune	10X	CD4_positive_alpha_beta_T_cell
regulatory_T_cell_Spleen	29	GC112907	Spleen	Immune	10X	regulatory_T_cell
CD8_positive_alpha_beta_cytokine_secreting_effector_T_cell_Blood	30	GC112907	Blood	Immune	10X	CD8_positive_alpha_beta_cytokine_secreting_effector_T_cell
mature_NK_T_cell_Thymus	31	GC112907	Thymus	Immune	10X	mature_NK_T_cell
mature_NK_T_cell_Bone_Marrow	32	GC112907	Bone_Marrow	Immune	10X	mature_NK_T_cell
myeloid_cell_Pancreas	33	GC112907	Pancreas	Immune	10X	myeloid_cell
memory_B_cell_Lymph_Node	34	GC112907	Lymph_Node	Immune	10X	memory_B_cell
naive_B_cell_Lymph_Node	35	GC112907	Lymph_Node	Immune	10X	naive_B_cell
monocyte_Liver	36	GC112907	Liver	Immune	10X	monocyte
mature_NK_T_cell_Bladder	37	GC112907	Bladder	Immune	10X	mature_NK_T_cell
CD8_positive_alpha_beta_T_cell_Trachea	38	GC112907	Trachea	Immune	10X	CD8_positive_alpha_beta_T_cell
T_cell_Muscle	39	GC112907	Muscle	Immune	10X	T_cell
memory_B_cell_Bone_Marrow	40	GC112907	Bone_Marrow	Immune	10X	memory_B_cell
macrophage_Thymus	41	GC112907	Thymus	Immune	10X	macrophage
myeloid_cell_Prostate	42	GC112907	Prostate	Immune	10X	myeloid_cell
memory_B_cell_Thymus	43	GC112907	Thymus	Immune	10X	memory_B_cell
macrophage_Vasculature	44	GC112907	Vasculature	Immune	10X	macrophage
regulatory_T_cell_Lymph_Node	45	GC112907	Lymph_Node	Immune	10X	regulatory_T_cell
endothelial_cell_Liver	46	GC112907	Liver	Endothelial	10X	endothelial_cell
naive_thymus_derived_CD4_positive_alpha_beta_T_cell_Spleen	47	GC112907	Spleen	Immune	10X	naive_thymus_derived_CD4_positive_alpha_beta_T_cell
classical_monocyte_Blood	48	GC112907	Blood	Immune	10X	classical_monocyte
T_cell_Trachea	49	GC112907	Trachea	Immune	10X	T_cell
DN4_thymocyte_Thymus	50	GC112907	Thymus	Immune	10X	DN4_thymocyte
type_I_NK_T_cell_Spleen	51	GC112907	Spleen	Immune	10X	type_I_NK_T_cell
innate_lymphoid_cell_Thymus	52	GC112907	Thymus	Immune	10X	innate_lymphoid_cell
naive_B_cell_Spleen	53	GC112907	Spleen	Immune	10X	naive_B_cell
naive_B_cell_Thymus	54	GC112907	Thymus	Immune	10X	naive_B_cell
intermediate_monocyte_Spleen	55	GC112907	Spleen	Immune	10X	intermediate_monocyte
leukocyte_Tongue	56	GC112907	Tongue	Immune	10X	leukocyte
macrophage_Kidney	57	GC112907	Kidney	Immune	10X	macrophage
innate_lymphoid_cell_Lymph_Node	58	GC112907	Lymph_Node	Immune	10X	innate_lymphoid_cell
CD8_positive_alpha_beta_T_cell_Kidney	59	GC112907	Kidney	Immune	10X	CD8_positive_alpha_beta_T_cell
naive_thymus_derived_CD4_positive_alpha_beta_T_cell_Lymph_Node	60	GC112907	Lymph_Node	Immune	10X	naive_thymus_derived_CD4_positive_alpha_beta_T_cell
T_cell_Vasculature	61	GC112907	Vasculature	Immune	10X	T_cell
naive_regulatory_T_cell_Thymus	62	GC112907	Thymus	Immune	10X	naive_regulatory_T_cell
CD8_positive_alpha_beta_cytotoxic_T_cell_Thymus	63	GC112907	Thymus	Immune	10X	CD8_positive_alpha_beta_cytotoxic_T_cell
CD4_positive_alpha_beta_T_cell_Bone_Marrow	64	GC112907	Bone_Marrow	Immune	10X	CD4_positive_alpha_beta_T_cell
CD4_positive_alpha_beta_memory_T_cell_Spleen	65	GC112907	Spleen	Immune	10X	CD4_positive_alpha_beta_memory_T_cell
thymocyte_Thymus	66	GC112907	Thymus	Immune	10X	thymocyte
CD8_positive_alpha_beta_T_cell_Blood	67	GC112907	Blood	Immune	10X	CD8_positive_alpha_beta_T_cell
macrophage_Lymph_Node	68	GC112907	Lymph_Node	Immune	10X	macrophage
CD8_positive_alpha_beta_T_cell_Bone_Marrow	69	GC112907	Bone_Marrow	Immune	10X	CD8_positive_alpha_beta_T_cell
memory_B_cell_Spleen	70	GC112907	Spleen	Immune	10X	memory_B_cell
memory_B_cell_Blood	71	GC112907	Blood	Immune	10X	memory_B_cell
CD8_positive_alpha_beta_memory_T_cell_Spleen	72	GC112907	Spleen	Immune	10X	CD8_positive_alpha_beta_memory_T_cell
CD4_positive_alpha_beta_T_cell_Large_Intestine	73	GC112907	Large_Intestine	Immune	10X	CD4_positive_alpha_beta_T_cell
mature_NK_T_cell_Vasculature	74	GC112907	Vasculature	Immune	10X	mature_NK_T_cell
T_cell_Prostate	75	GC112907	Prostate	Immune	10X	T_cell
mast_cell_Bladder	76	GC112907	Bladder	Immune	10X	mast_cell
macrophage_Trachea	77	GC112907	Trachea	Immune	10X	macrophage
naive_thymus_derived_CD4_positive_alpha_beta_T_cell_Blood	78	GC112907	Blood	Immune	10X	naive_thymus_derived_CD4_positive_alpha_beta_T_cell
effector_CD4_positive_alpha_beta_T_cell_Lymph_Node	79	GC112907	Lymph_Node	Immune	10X	effector_CD4_positive_alpha_beta_T_cell
naive_B_cell_Salivary_Gland	80	GC112907	Salivary_Gland	Immune	10X	naive_B_cell
T_cell_Lymph_Node	81	GC112907	Lymph_Node	Immune	10X	T_cell
basophil_Blood	82	GC112907	Blood	Immune	10X	basophil
basophil_Lung	83	GC112907	Lung	Immune	10X	basophil
hematopoietic_stem_cell_Spleen	84	GC112907	Spleen	Immune	10X	hematopoietic_stem_cell
CD8_positive_alpha_beta_T_cell_Thymus	85	GC112907	Thymus	Immune	10X	CD8_positive_alpha_beta_T_cell
hematopoietic_stem_cell_Blood	86	GC112907	Blood	Immune	10X	hematopoietic_stem_cell
B_cell_Kidney	87	GC112907	Kidney	Immune	10X	B_cell
capillary_endothelial_cell_Thymus	88	GC112907	Thymus	Endothelial	10X	capillary_endothelial_cell
CD4_positive_alpha_beta_T_cell_Small_Intestine	89	GC112907	Small_Intestine	Immune	10X	CD4_positive_alpha_beta_T_cell
CD8_positive_alpha_beta_T_cell_Large_Intestine	90	GC112907	Large_Intestine	Immune	10X	CD8_positive_alpha_beta_T_cell
mature_NK_T_cell_Salivary_Gland	91	GC112907	Salivary_Gland	Immune	10X	mature_NK_T_cell
macrophage_Prostate	92	GC112907	Prostate	Immune	10X	macrophage
B_cell_Bladder	93	GC112907	Bladder	Immune	10X	B_cell
DN1_thymic_pro_T_cell_Thymus	94	GC112907	Thymus	Immune	10X	DN1_thymic_pro_T_cell
mature_NK_T_cell_Kidney	95	GC112907	Kidney	Immune	10X	mature_NK_T_cell
endothelial_cell_Vasculature	96	GC112907	Vasculature	Endothelial	10X	endothelial_cell
dendritic_cell_Lung	97	GC112907	Lung	Immune	10X	dendritic_cell
mature_NK_T_cell_Skin	98	GC112907	Skin	Immune	10X	mature_NK_T_cell
neutrophil_Blood	99	GC112907	Blood	Immune	10X	neutrophil
CD8_positive_alpha_beta_memory_T_cell_Skin	100	GC112907	Skin	Immune	10X	CD8_positive_alpha_beta_memory_T_cell
CD8_positive_alpha_beta_T_cell_Spleen	101	GC112907	Spleen	Immune	10X	CD8_positive_alpha_beta_T_cell
CD4_positive_alpha_beta_T_cell_Blood	102	GC112907	Blood	Immune	10X	CD4_positive_alpha_beta_T_cell
capillary_endothelial_cell_Lung	103	GC112907	Lung	Endothelial	10X	capillary_endothelial_cell
T_follicular_helper_cell_Thymus	104	GC112907	Thymus	Stromal	10X	T_follicular_helper_cell
CD4_positive_alpha_beta_memory_T_cell_Blood	105	GC112907	Blood	Immune	10X	CD4_positive_alpha_beta_memory_T_cell
effector_CD4_positive_alpha_beta_T_cell_Lung	106	GC112907	Lung	Immune	10X	effector_CD4_positive_alpha_beta_T_cell
CD4_positive_helper_T_cell_Thymus	107	GC112907	Thymus	Immune	10X	CD4_positive_helper_T_cell
DN3_thymocyte_Thymus	108	GC112907	Thymus	Immune	10X	DN3_thymocyte
B_cell_Large_Intestine	109	GC112907	Large_Intestine	Immune	10X	B_cell
CD1c_positive_myeloid_dendritic_cell_Spleen	110	GC112907	Spleen	Immune	10X	CD1c_positive_myeloid_dendritic_cell
mature_NK_T_cell_Spleen	111	GC112907	Spleen	Immune	10X	mature_NK_T_cell
microglial_cell_Eye	112	GC112907	Eye	Immune	10X	microglial_cell
CD141_positive_myeloid_dendritic_cell_Lymph_Node	113	GC112907	Lymph_Node	Immune	10X	CD141_positive_myeloid_dendritic_cell
naive_B_cell_Bone_Marrow	114	GC112907	Bone_Marrow	Immune	10X	naive_B_cell
dendritic_cell_Eye	115	GC112907	Eye	Immune	10X	dendritic_cell
innate_lymphoid_cell_Spleen	116	GC112907	Spleen	Immune	10X	innate_lymphoid_cell
macrophage_Liver	117	GC112907	Liver	Immune	10X	macrophage
B_cell_Trachea	118	GC112907	Trachea	Immune	10X	B_cell
monocyte_Eye	119	GC112907	Eye	Immune	10X	monocyte
CD4_positive_helper_T_cell_Kidney	120	GC112907	Kidney	Immune	10X	CD4_positive_helper_T_cell
T_cell_Eye	121	GC112907	Eye	Immune	10X	T_cell
CD1c_positive_myeloid_dendritic_cell_Lymph_Node	122	GC112907	Lymph_Node	Immune	10X	CD1c_positive_myeloid_dendritic_cell
CD141_positive_myeloid_dendritic_cell_Spleen	123	GC112907	Spleen	Immune	10X	CD141_positive_myeloid_dendritic_cell
macrophage_Eye	124	GC112907	Eye	Immune	10X	macrophage
endothelial_cell_Spleen	125	GC112907	Spleen	Endothelial	10X	endothelial_cell
B_cell_Lung	126	GC112907	Lung	Immune	10X	B_cell
CD4_positive_alpha_beta_T_cell_Trachea	127	GC112907	Trachea	Immune	10X	CD4_positive_alpha_beta_T_cell
CD4_positive_alpha_beta_memory_T_cell_Skin	128	GC112907	Skin	Immune	10X	CD4_positive_alpha_beta_memory_T_cell
T_cell_Mammary	129	GC112907	Mammary	Immune	10X	T_cell
dendritic_cell_Thymus	130	GC112907	Thymus	Immune	10X	dendritic_cell
CD8_positive_alpha_beta_T_cell_Small_Intestine	131	GC112907	Small_Intestine	Immune	10X	CD8_positive_alpha_beta_T_cell
regulatory_T_cell_Skin	132	GC112907	Skin	Immune	10X	regulatory_T_cell
mature_NK_T_cell_Prostate	133	GC112907	Prostate	Immune	10X	mature_NK_T_cell
pericyte_Lung	134	GC112907	Lung	Stromal	10X	pericyte
T_cell_Salivary_Gland	135	GC112907	Salivary_Gland	Immune	10X	T_cell
leukocyte_Uterus	136	GC112907	Uterus	Immune	10X	leukocyte
B_cell_Small_Intestine	137	GC112907	Small_Intestine	Immune	10X	B_cell
plasma_cell_Blood	138	GC112907	Blood	Immune	10X	plasma_cell
plasma_cell_Spleen	139	GC112907	Spleen	Immune	10X	plasma_cell
capillary_endothelial_cell_Muscle	140	GC112907	Muscle	Endothelial	10X	capillary_endothelial_cell
hematopoietic_stem_cell_Bone_Marrow	141	GC112907	Bone_Marrow	Immune	10X	hematopoietic_stem_cell
mast_cell_Lymph_Node	142	GC112907	Lymph_Node	Immune	10X	mast_cell
mature_NK_T_cell_Muscle	143	GC112907	Muscle	Immune	10X	mature_NK_T_cell
macrophage_Mammary	144	GC112907	Mammary	Immune	10X	macrophage
B_cell_Thymus	145	GC112907	Thymus	Immune	10X	B_cell
granulocyte_Bone_Marrow	146	GC112907	Bone_Marrow	Immune	10X	granulocyte
endothelial_cell_Salivary_Gland	147	GC112907	Salivary_Gland	Endothelial	10X	endothelial_cell
T_cell_Skin	148	GC112907	Skin	Immune	10X	T_cell
mature_NK_T_cell_Pancreas	149	GC112907	Pancreas	Immune	10X	mature_NK_T_cell
vein_endothelial_cell_Lung	150	GC112907	Lung	Endothelial	10X	vein_endothelial_cell
plasmacytoid_dendritic_cell_Blood	151	GC112907	Blood	Immune	10X	plasmacytoid_dendritic_cell
effector_CD8_positive_alpha_beta_T_cell_Lung	152	GC112907	Lung	Immune	10X	effector_CD8_positive_alpha_beta_T_cell
salivary_gland_cell_Salivary_Gland	153	GC112907	Salivary_Gland	Stromal	10X	salivary_gland_cell
mature_NK_T_cell_Liver	154	GC112907	Liver	Immune	10X	mature_NK_T_cell
CD4_positive_alpha_beta_T_cell_Muscle	155	GC112907	Muscle	Immune	10X	CD4_positive_alpha_beta_T_cell
CD8_positive_alpha_beta_T_cell_Salivary_Gland	156	GC112907	Salivary_Gland	Immune	10X	CD8_positive_alpha_beta_T_cell
neutrophil_Spleen	157	GC112907	Spleen	Immune	10X	neutrophil
macrophage_Spleen	158	GC112907	Spleen	Immune	10X	macrophage
endothelial_cell_of_artery_Thymus	159	GC112907	Thymus	Endothelial	10X	endothelial_cell_of_artery
CD8_positive_alpha_beta_cytotoxic_T_cell_Skin	160	GC112907	Skin	Immune	10X	CD8_positive_alpha_beta_cytotoxic_T_cell
macrophage_Fat	161	GC112907	Fat	Immune	10X	macrophage
lung_microvascular_endothelial_cell_Lung	162	GC112907	Lung	Endothelial	10X	lung_microvascular_endothelial_cell
T_cell_Fat	163	GC112907	Fat	Immune	10X	T_cell
hematopoietic_stem_cell_Lymph_Node	164	GC112907	Lymph_Node	Immune	10X	hematopoietic_stem_cell
neutrophil_Fat	165	GC112907	Fat	Immune	10X	neutrophil
mast_cell_Vasculature	166	GC112907	Vasculature	Immune	10X	mast_cell
mature_NK_T_cell_Fat	167	GC112907	Fat	Immune	10X	mature_NK_T_cell
endothelial_cell_of_lymphatic_vessel_Salivary_Gland	168	GC112907	Salivary_Gland	Endothelial	10X	endothelial_cell_of_lymphatic_vessel
endothelial_cell_of_hepatic_sinusoid_Liver	169	GC112907	Liver	Endothelial	10X	endothelial_cell_of_hepatic_sinusoid
B_cell_Lymph_Node	170	GC112907	Lymph_Node	Immune	10X	B_cell
T_cell_Pancreas	171	GC112907	Pancreas	Immune	10X	T_cell
neutrophil_Lymph_Node	172	GC112907	Lymph_Node	Immune	10X	neutrophil
fibroblast_Salivary_Gland	173	GC112907	Salivary_Gland	Stromal	10X	fibroblast
endothelial_cell_Prostate	174	GC112907	Prostate	Endothelial	10X	endothelial_cell
endothelial_cell_of_artery_Lung	175	GC112907	Lung	Endothelial	10X	endothelial_cell_of_artery
fibroblast_Lung	176	GC112907	Lung	Stromal	10X	fibroblast
mature_NK_T_cell_Uterus	177	GC112907	Uterus	Immune	10X	mature_NK_T_cell
non_classical_monocyte_Blood	178	GC112907	Blood	Immune	10X	non_classical_monocyte
naive_thymus_derived_CD8_positive_alpha_beta_T_cell_Skin	179	GC112907	Skin	Immune	10X	naive_thymus_derived_CD8_positive_alpha_beta_T_cell
CD141_positive_myeloid_dendritic_cell_Blood	180	GC112907	Blood	Immune	10X	CD141_positive_myeloid_dendritic_cell
fibroblast_Thymus	181	GC112907	Thymus	Stromal	10X	fibroblast
T_cell_Liver	182	GC112907	Liver	Immune	10X	T_cell
capillary_endothelial_cell_Tongue	183	GC112907	Tongue	Endothelial	10X	capillary_endothelial_cell
naive_thymus_derived_CD4_positive_alpha_beta_T_cell_Skin	184	GC112907	Skin	Immune	10X	naive_thymus_derived_CD4_positive_alpha_beta_T_cell
immature_natural_killer_cell_Thymus	185	GC112907	Thymus	Stromal	10X	immature_natural_killer_cell
vein_endothelial_cell_Mammary	186	GC112907	Mammary	Endothelial	10X	vein_endothelial_cell
endothelial_cell_of_lymphatic_vessel_Thymus	187	GC112907	Thymus	Endothelial	10X	endothelial_cell_of_lymphatic_vessel
endothelial_cell_Fat	188	GC112907	Fat	Endothelial	10X	endothelial_cell
plasmacytoid_dendritic_cell_Spleen	189	GC112907	Spleen	Immune	10X	plasmacytoid_dendritic_cell
common_myeloid_progenitor_Bone_Marrow	190	GC112907	Bone_Marrow	Immune	10X	common_myeloid_progenitor
memory_B_cell_Salivary_Gland	191	GC112907	Salivary_Gland	Immune	10X	memory_B_cell
endothelial_cell_of_artery_Mammary	192	GC112907	Mammary	Endothelial	10X	endothelial_cell_of_artery
vein_endothelial_cell_Bladder	193	GC112907	Bladder	Endothelial	10X	vein_endothelial_cell
endothelial_cell_of_artery_Vasculature	194	GC112907	Vasculature	Endothelial	10X	endothelial_cell_of_artery
liver_dendritic_cell_Liver	195	GC112907	Liver	Immune	10X	liver_dendritic_cell
neutrophil_Small_Intestine	196	GC112907	Small_Intestine	Immune	10X	neutrophil
macrophage_Skin	197	GC112907	Skin	Immune	10X	macrophage
vascular_associated_smooth_muscle_cell_Thymus	198	GC112907	Thymus	Stromal	10X	vascular_associated_smooth_muscle_cell
neutrophil_Salivary_Gland	199	GC112907	Salivary_Gland	Immune	10X	neutrophil
mast_cell_Skin	200	GC112907	Skin	Immune	10X	mast_cell
B_cell_Pancreas	201	GC112907	Pancreas	Immune	10X	B_cell
non_classical_monocyte_Lymph_Node	202	GC112907	Lymph_Node	Immune	10X	non_classical_monocyte
blood_vessel_endothelial_cell_Lung	203	GC112907	Lung	Endothelial	10X	blood_vessel_endothelial_cell
type_I_pneumocyte_Lung	204	GC112907	Lung	Stromal	10X	type_I_pneumocyte
basal_cell_Salivary_Gland	205	GC112907	Salivary_Gland	Stromal	10X	basal_cell
macrophage_Lung	206	GC112907	Lung	Immune	10X	macrophage
adventitial_cell_Salivary_Gland	207	GC112907	Salivary_Gland	Stromal	10X	adventitial_cell
mast_cell_Trachea	208	GC112907	Trachea	Immune	10X	mast_cell
platelet_Blood	209	GC112907	Blood	Immune	10X	platelet
vein_endothelial_cell_Tongue	210	GC112907	Tongue	Endothelial	10X	vein_endothelial_cell
T_cell_Uterus	211	GC112907	Uterus	Immune	10X	T_cell
plasmablast_Blood	212	GC112907	Blood	Immune	10X	plasmablast
endothelial_cell_of_lymphatic_vessel_Uterus	213	GC112907	Uterus	Endothelial	10X	endothelial_cell_of_lymphatic_vessel
erythroid_progenitor_cell_Bone_Marrow	214	GC112907	Bone_Marrow	Immune	10X	erythroid_progenitor_cell
endothelial_cell_Pancreas	215	GC112907	Pancreas	Endothelial	10X	endothelial_cell
club_cell_Prostate	216	GC112907	Prostate	Stromal	10X	club_cell
neutrophil_Trachea	217	GC112907	Trachea	Immune	10X	neutrophil
fibroblast_Trachea	218	GC112907	Trachea	Stromal	10X	fibroblast
endothelial_cell_Lymph_Node	219	GC112907	Lymph_Node	Endothelial	10X	endothelial_cell
basal_cell_Mammary	220	GC112907	Mammary	Stromal	10X	basal_cell
neutrophil_Lung	221	GC112907	Lung	Immune	10X	neutrophil
mast_cell_Small_Intestine	222	GC112907	Small_Intestine	Immune	10X	mast_cell
melanocyte_Eye	223	GC112907	Eye	Stromal	10X	melanocyte
capillary_endothelial_cell_Bladder	224	GC112907	Bladder	Endothelial	10X	capillary_endothelial_cell
macrophage_Uterus	225	GC112907	Uterus	Immune	10X	macrophage
plasmacytoid_dendritic_cell_Lymph_Node	226	GC112907	Lymph_Node	Immune	10X	plasmacytoid_dendritic_cell
monocyte_Large_Intestine	227	GC112907	Large_Intestine	Immune	10X	monocyte
vein_endothelial_cell_Thymus	228	GC112907	Thymus	Endothelial	10X	vein_endothelial_cell
ionocyte_Salivary_Gland	229	GC112907	Salivary_Gland	Stromal	10X	ionocyte
basal_cell_Tongue	230	GC112907	Tongue	Stromal	10X	basal_cell
intrahepatic_cholangiocyte_Liver	231	GC112907	Liver	Stromal	10X	intrahepatic_cholangiocyte
endothelial_cell_of_artery_Muscle	232	GC112907	Muscle	Endothelial	10X	endothelial_cell_of_artery
vascular_associated_smooth_muscle_cell_Lung	233	GC112907	Lung	Stromal	10X	vascular_associated_smooth_muscle_cell
endothelial_cell_of_vascular_tree_Muscle	234	GC112907	Muscle	Endothelial	10X	endothelial_cell_of_vascular_tree
bladder_urothelial_cell_Bladder	235	GC112907	Bladder	Stromal	10X	bladder_urothelial_cell
CD4_positive_helper_T_cell_Skin	236	GC112907	Skin	Immune	10X	CD4_positive_helper_T_cell
retinal_blood_vessel_endothelial_cell_Eye	237	GC112907	Eye	Endothelial	10X	retinal_blood_vessel_endothelial_cell
fibroblast_Large_Intestine	238	GC112907	Large_Intestine	Stromal	10X	fibroblast
duct_epithelial_cell_Salivary_Gland	239	GC112907	Salivary_Gland	Epithelial	10X	duct_epithelial_cell
connective_tissue_cell_Trachea	240	GC112907	Trachea	Stromal	10X	connective_tissue_cell
B_cell_Vasculature	241	GC112907	Vasculature	Immune	10X	B_cell
pancreatic_stellate_cell_Pancreas	242	GC112907	Pancreas	Stromal	10X	pancreatic_stellate_cell
macrophage_Heart	243	GC112907	Heart	Immune	10X	macrophage
neutrophil_Bone_Marrow	244	GC112907	Bone_Marrow	Immune	10X	neutrophil
pericyte_Salivary_Gland	245	GC112907	Salivary_Gland	Stromal	10X	pericyte
endothelial_cell_of_artery_Tongue	246	GC112907	Tongue	Endothelial	10X	endothelial_cell_of_artery
myofibroblast_cell_Bladder	247	GC112907	Bladder	Stromal	10X	myofibroblast_cell
basal_cell_Lung	248	GC112907	Lung	Stromal	10X	basal_cell
endothelial_cell_of_lymphatic_vessel_Vasculature	249	GC112907	Vasculature	Endothelial	10X	endothelial_cell_of_lymphatic_vessel
fibroblast_of_cardiac_tissue_Heart	250	GC112907	Heart	Stromal	10X	fibroblast_of_cardiac_tissue
pericyte_Muscle	251	GC112907	Muscle	Stromal	10X	pericyte
mast_cell_Large_Intestine	252	GC112907	Large_Intestine	Immune	10X	mast_cell
smooth_muscle_cell_Vasculature	253	GC112907	Vasculature	Stromal	10X	smooth_muscle_cell
endothelial_cell_Uterus	254	GC112907	Uterus	Endothelial	10X	endothelial_cell
smooth_muscle_cell_Heart	255	GC112907	Heart	Stromal	10X	smooth_muscle_cell
mature_conventional_dendritic_cell_Lymph_Node	256	GC112907	Lymph_Node	Immune	10X	mature_conventional_dendritic_cell
mesothelial_cell_Lung	257	GC112907	Lung	Stromal	10X	mesothelial_cell
B_cell_Mammary	258	GC112907	Mammary	Immune	10X	B_cell
surface_ectodermal_cell_Eye	259	GC112907	Eye	Stromal	10X	surface_ectodermal_cell
myofibroblast_cell_Fat	260	GC112907	Fat	Stromal	10X	myofibroblast_cell
basal_cell_Trachea	261	GC112907	Trachea	Stromal	10X	basal_cell
CD8_positive_alpha_beta_T_cell_Prostate	262	GC112907	Prostate	Immune	10X	CD8_positive_alpha_beta_T_cell
endothelial_cell_of_lymphatic_vessel_Mammary	263	GC112907	Mammary	Endothelial	10X	endothelial_cell_of_lymphatic_vessel
skeletal_muscle_satellite_stem_cell_Muscle	264	GC112907	Muscle	Stromal	10X	skeletal_muscle_satellite_stem_cell
fibroblast_Prostate	265	GC112907	Prostate	Stromal	10X	fibroblast
epithelial_cell_of_uterus_Uterus	266	GC112907	Uterus	Epithelial	10X	epithelial_cell_of_uterus
CD4_positive_helper_T_cell_Salivary_Gland	267	GC112907	Salivary_Gland	Immune	10X	CD4_positive_helper_T_cell
endothelial_cell_of_lymphatic_vessel_Tongue	268	GC112907	Tongue	Endothelial	10X	endothelial_cell_of_lymphatic_vessel
gut_endothelial_cell_Small_Intestine	269	GC112907	Small_Intestine	Endothelial	10X	gut_endothelial_cell
endothelial_cell_of_lymphatic_vessel_Muscle	270	GC112907	Muscle	Endothelial	10X	endothelial_cell_of_lymphatic_vessel
tendon_cell_Muscle	271	GC112907	Muscle	Endothelial	10X	tendon_cell
acinar_cell_of_salivary_gland_Salivary_Gland	272	GC112907	Salivary_Gland	Stromal	10X	acinar_cell_of_salivary_gland
serous_cell_of_epithelium_of_trachea_Trachea	273	GC112907	Trachea	Epithelial	10X	serous_cell_of_epithelium_of_trachea
gut_endothelial_cell_Large_Intestine	274	GC112907	Large_Intestine	Endothelial	10X	gut_endothelial_cell
smooth_muscle_cell_Bladder	275	GC112907	Bladder	Stromal	10X	smooth_muscle_cell
fibroblast_Tongue	276	GC112907	Tongue	Stromal	10X	fibroblast
endothelial_cell_of_lymphatic_vessel_Bladder	277	GC112907	Bladder	Endothelial	10X	endothelial_cell_of_lymphatic_vessel
pericyte_Bladder	278	GC112907	Bladder	Stromal	10X	pericyte
smooth_muscle_cell_Prostate	279	GC112907	Prostate	Stromal	10X	smooth_muscle_cell
plasma_cell_Thymus	280	GC112907	Thymus	Immune	10X	plasma_cell
smooth_muscle_cell_Trachea	281	GC112907	Trachea	Stromal	10X	smooth_muscle_cell
lung_ciliated_cell_Lung	282	GC112907	Lung	Stromal	10X	lung_ciliated_cell
secretory_cell_Trachea	283	GC112907	Trachea	Stromal	10X	secretory_cell
pericyte_Mammary	284	GC112907	Mammary	Stromal	10X	pericyte
tongue_muscle_cell_Tongue	285	GC112907	Tongue	Stromal	10X	tongue_muscle_cell
stem_cell_Eye	286	GC112907	Eye	Stromal	10X	stem_cell
radial_glial_cell_Eye	287	GC112907	Eye	Stromal	10X	radial_glial_cell
vascular_associated_smooth_muscle_cell_Uterus	288	GC112907	Uterus	Stromal	10X	vascular_associated_smooth_muscle_cell
fibroblast_Small_Intestine	289	GC112907	Small_Intestine	Stromal	10X	fibroblast
club_cell_Lung	290	GC112907	Lung	Stromal	10X	club_cell
luminal_epithelial_cell_of_mammary_gland_Mammary	291	GC112907	Mammary	Epithelial	10X	luminal_epithelial_cell_of_mammary_gland
epithelial_cell_Uterus	292	GC112907	Uterus	Epithelial	10X	epithelial_cell
plasma_cell_Liver	293	GC112907	Liver	Immune	10X	plasma_cell
neutrophil_Large_Intestine	294	GC112907	Large_Intestine	Immune	10X	neutrophil
mesenchymal_stem_cell_Fat	295	GC112907	Fat	Stromal	10X	mesenchymal_stem_cell
keratocyte_Eye	296	GC112907	Eye	Stromal	10X	keratocyte
epithelial_cell_Vasculature	297	GC112907	Vasculature	Epithelial	10X	epithelial_cell
pericyte_Uterus	298	GC112907	Uterus	Stromal	10X	pericyte
bronchial_smooth_muscle_cell_Lung	299	GC112907	Lung	Stromal	10X	bronchial_smooth_muscle_cell
stromal_cell_Lymph_Node	300	GC112907	Lymph_Node	Stromal	10X	stromal_cell
intestinal_tuft_cell_Small_Intestine	301	GC112907	Small_Intestine	Stromal	10X	intestinal_tuft_cell
fibroblast_Eye	302	GC112907	Eye	Stromal	10X	fibroblast
intestinal_crypt_stem_cell_Large_Intestine	303	GC112907	Large_Intestine	Stromal	10X	intestinal_crypt_stem_cell
pericyte_Tongue	304	GC112907	Tongue	Stromal	10X	pericyte
plasma_cell_Salivary_Gland	305	GC112907	Salivary_Gland	Immune	10X	plasma_cell
goblet_cell_Trachea	306	GC112907	Trachea	Stromal	10X	goblet_cell
hepatocyte_Liver	307	GC112907	Liver	Stromal	10X	hepatocyte
fibroblast_Liver	308	GC112907	Liver	Stromal	10X	fibroblast
CD8_positive_alpha_beta_T_cell_Muscle	309	GC112907	Muscle	Immune	10X	CD8_positive_alpha_beta_T_cell
common_myeloid_progenitor_Blood	310	GC112907	Blood	Immune	10X	common_myeloid_progenitor
myoepithelial_cell_Salivary_Gland	311	GC112907	Salivary_Gland	Epithelial	10X	myoepithelial_cell
plasmacytoid_dendritic_cell_Bladder	312	GC112907	Bladder	Immune	10X	plasmacytoid_dendritic_cell
endothelial_cell_Eye	313	GC112907	Eye	Endothelial	10X	endothelial_cell
epithelial_cell_Prostate	314	GC112907	Prostate	Epithelial	10X	epithelial_cell
vascular_associated_smooth_muscle_cell_Mammary	315	GC112907	Mammary	Stromal	10X	vascular_associated_smooth_muscle_cell
endothelial_cell_of_lymphatic_vessel_Lung	316	GC112907	Lung	Endothelial	10X	endothelial_cell_of_lymphatic_vessel
epithelial_cell_Tongue	317	GC112907	Tongue	Epithelial	10X	epithelial_cell
plasmacytoid_dendritic_cell_Lung	318	GC112907	Lung	Immune	10X	plasmacytoid_dendritic_cell
intestinal_crypt_stem_cell_Small_Intestine	319	GC112907	Small_Intestine	Stromal	10X	intestinal_crypt_stem_cell
B_cell_Salivary_Gland	320	GC112907	Salivary_Gland	Immune	10X	B_cell
type_II_pneumocyte_Lung	321	GC112907	Lung	Stromal	10X	type_II_pneumocyte
fibroblast_Fat	322	GC112907	Fat	Stromal	10X	fibroblast
luminal_cell_of_prostate_epithelium_Prostate	323	GC112907	Prostate	Epithelial	10X	luminal_cell_of_prostate_epithelium
double_positive_alpha_beta_thymocyte_Trachea	324	GC112907	Trachea	Immune	10X	double_positive_alpha_beta_thymocyte
B_cell_Eye	325	GC112907	Eye	Immune	10X	B_cell
fibroblast_Vasculature	326	GC112907	Vasculature	Stromal	10X	fibroblast
transit_amplifying_cell_of_colon_Large_Intestine	327	GC112907	Large_Intestine	Stromal	10X	transit_amplifying_cell_of_colon
monocyte_Small_Intestine	328	GC112907	Small_Intestine	Immune	10X	monocyte
endothelial_cell_Kidney	329	GC112907	Kidney	Endothelial	10X	endothelial_cell
stromal_cell_Skin	330	GC112907	Skin	Stromal	10X	stromal_cell
plasma_cell_Bone_Marrow	331	GC112907	Bone_Marrow	Immune	10X	plasma_cell
CD1c_positive_myeloid_dendritic_cell_Skin	332	GC112907	Skin	Immune	10X	CD1c_positive_myeloid_dendritic_cell
monocyte_Prostate	333	GC112907	Prostate	Immune	10X	monocyte
pigmented_ciliary_epithelial_cell_Eye	334	GC112907	Eye	Epithelial	10X	pigmented_ciliary_epithelial_cell
melanocyte_Skin	335	GC112907	Skin	Stromal	10X	melanocyte
tracheal_goblet_cell_Trachea	336	GC112907	Trachea	Stromal	10X	tracheal_goblet_cell
ionocyte_Trachea	337	GC112907	Trachea	Stromal	10X	ionocyte
mucus_secreting_cell_Trachea	338	GC112907	Trachea	Stromal	10X	mucus_secreting_cell
pulmonary_ionocyte_Lung	339	GC112907	Lung	Stromal	10X	pulmonary_ionocyte
conjunctival_epithelial_cell_Eye	340	GC112907	Eye	Epithelial	10X	conjunctival_epithelial_cell
plasma_cell_Lymph_Node	341	GC112907	Lymph_Node	Immune	10X	plasma_cell
smooth_muscle_cell_Lung	342	GC112907	Lung	Stromal	10X	smooth_muscle_cell
fibroblast_Uterus	343	GC112907	Uterus	Stromal	10X	fibroblast
fat_cell_Eye	344	GC112907	Eye	Stromal	10X	fat_cell
transit_amplifying_cell_of_small_intestine_Small_Intestine	345	GC112907	Small_Intestine	Stromal	10X	transit_amplifying_cell_of_small_intestine
myeloid_dendritic_cell_Thymus	346	GC112907	Thymus	Immune	10X	myeloid_dendritic_cell
ciliated_cell_Trachea	347	GC112907	Trachea	Stromal	10X	ciliated_cell
mesenchymal_stem_cell_Muscle	348	GC112907	Muscle	Stromal	10X	mesenchymal_stem_cell
medullary_thymic_epithelial_cell_Thymus	349	GC112907	Thymus	Epithelial	10X	medullary_thymic_epithelial_cell
myometrial_cell_Uterus	350	GC112907	Uterus	Stromal	10X	myometrial_cell
B_cell_Uterus	351	GC112907	Uterus	Immune	10X	B_cell
fibroblast_Pancreas	352	GC112907	Pancreas	Stromal	10X	fibroblast
plasma_cell_Pancreas	353	GC112907	Pancreas	Immune	10X	plasma_cell
plasma_cell_Skin	354	GC112907	Skin	Immune	10X	plasma_cell
epithelial_cell_Skin	355	GC112907	Skin	Epithelial	10X	epithelial_cell
Langerhans_cell_Skin	356	GC112907	Skin	Stromal	10X	Langerhans_cell
Mueller_cell_Eye	357	GC112907	Eye	Stromal	10X	Mueller_cell
smooth_muscle_cell_Muscle	358	GC112907	Muscle	Stromal	10X	smooth_muscle_cell
plasma_cell_Large_Intestine	359	GC112907	Large_Intestine	Immune	10X	plasma_cell
platelet_Spleen	360	GC112907	Spleen	Immune	10X	platelet
mast_cell_Thymus	361	GC112907	Thymus	Immune	10X	mast_cell
endothelial_cell_Trachea	362	GC112907	Trachea	Endothelial	10X	endothelial_cell
kidney_epithelial_cell_Kidney	363	GC112907	Kidney	Epithelial	10X	kidney_epithelial_cell
fibroblast_of_breast_Mammary	364	GC112907	Mammary	Stromal	10X	fibroblast_of_breast
goblet_cell_Small_Intestine	365	GC112907	Small_Intestine	Stromal	10X	goblet_cell
smooth_muscle_cell_Fat	366	GC112907	Fat	Stromal	10X	smooth_muscle_cell
fibroblast_Bladder	367	GC112907	Bladder	Stromal	10X	fibroblast
respiratory_goblet_cell_Lung	368	GC112907	Lung	Stromal	10X	respiratory_goblet_cell
serous_cell_of_epithelium_of_bronchus_Lung	369	GC112907	Lung	Epithelial	10X	serous_cell_of_epithelium_of_bronchus
small_intestine_goblet_cell_Small_Intestine	370	GC112907	Small_Intestine	Stromal	10X	small_intestine_goblet_cell
fast_muscle_cell_Thymus	371	GC112907	Thymus	Stromal	10X	fast_muscle_cell
plasma_cell_Lung	372	GC112907	Lung	Immune	10X	plasma_cell
pericyte_Vasculature	373	GC112907	Vasculature	Stromal	10X	pericyte
mature_NK_T_cell_Mammary	374	GC112907	Mammary	Immune	10X	mature_NK_T_cell
ciliated_epithelial_cell_Uterus	375	GC112907	Uterus	Epithelial	10X	ciliated_epithelial_cell
muscle_cell_Skin	376	GC112907	Skin	Stromal	10X	muscle_cell
CD4_positive_alpha_beta_T_cell_Salivary_Gland	377	GC112907	Salivary_Gland	Immune	10X	CD4_positive_alpha_beta_T_cell
basal_cell_of_prostate_epithelium_Prostate	378	GC112907	Prostate	Epithelial	10X	basal_cell_of_prostate_epithelium
adventitial_cell_Lung	379	GC112907	Lung	Stromal	10X	adventitial_cell
mast_cell_Pancreas	380	GC112907	Pancreas	Immune	10X	mast_cell
mast_cell_Prostate	381	GC112907	Prostate	Immune	10X	mast_cell
duodenum_glandular_cell_Small_Intestine	382	GC112907	Small_Intestine	Stromal	10X	duodenum_glandular_cell
plasma_cell_Eye	383	GC112907	Eye	Immune	10X	plasma_cell
eye_photoreceptor_cell_Eye	384	GC112907	Eye	Stromal	10X	eye_photoreceptor_cell
intestinal_enteroendocrine_cell_Small_Intestine	385	GC112907	Small_Intestine	Endothelial	10X	intestinal_enteroendocrine_cell
pancreatic_ductal_cell_Pancreas	386	GC112907	Pancreas	Stromal	10X	pancreatic_ductal_cell
pancreatic_A_cell_Pancreas	387	GC112907	Pancreas	Stromal	10X	pancreatic_A_cell
neutrophil_Prostate	388	GC112907	Prostate	Immune	10X	neutrophil
Schwann_cell_Tongue	389	GC112907	Tongue	Stromal	10X	Schwann_cell
mast_cell_Muscle	390	GC112907	Muscle	Immune	10X	mast_cell
enterocyte_of_epithelium_of_small_intestine_Small_Intestine	391	GC112907	Small_Intestine	Epithelial	10X	enterocyte_of_epithelium_of_small_intestine
paneth_cell_of_colon_Large_Intestine	392	GC112907	Large_Intestine	Stromal	10X	paneth_cell_of_colon
erythrocyte_Liver	393	GC112907	Liver	Immune	10X	erythrocyte
myofibroblast_cell_Lung	394	GC112907	Lung	Stromal	10X	myofibroblast_cell
large_intestine_goblet_cell_Large_Intestine	395	GC112907	Large_Intestine	Stromal	10X	large_intestine_goblet_cell
retinal_pigment_epithelial_cell_Eye	396	GC112907	Eye	Epithelial	10X	retinal_pigment_epithelial_cell
plasma_cell_Fat	397	GC112907	Fat	Immune	10X	plasma_cell
plasma_cell_Mammary	398	GC112907	Mammary	Immune	10X	plasma_cell
fast_muscle_cell_Muscle	399	GC112907	Muscle	Stromal	10X	fast_muscle_cell
slow_muscle_cell_Muscle	400	GC112907	Muscle	Stromal	10X	slow_muscle_cell
mesothelial_cell_Muscle	401	GC112907	Muscle	Stromal	10X	mesothelial_cell
plasma_cell_Bladder	402	GC112907	Bladder	Immune	10X	plasma_cell
plasma_cell_Vasculature	403	GC112907	Vasculature	Immune	10X	plasma_cell
intestinal_enteroendocrine_cell_Large_Intestine	404	GC112907	Large_Intestine	Endothelial	10X	intestinal_enteroendocrine_cell
intestinal_crypt_stem_cell_of_large_intestine_Large_Intestine	405	GC112907	Large_Intestine	Stromal	10X	intestinal_crypt_stem_cell_of_large_intestine
epithelial_cell_of_lacrimal_sac_Eye	406	GC112907	Eye	Epithelial	10X	epithelial_cell_of_lacrimal_sac
leukocyte_Fat	407	GC112907	Fat	Immune	10X	leukocyte
smooth_muscle_cell_Skin	408	GC112907	Skin	Stromal	10X	smooth_muscle_cell
CD4_positive_alpha_beta_T_cell_Eye	409	GC112907	Eye	Immune	10X	CD4_positive_alpha_beta_T_cell
endothelial_cell_Skin	410	GC112907	Skin	Endothelial	10X	endothelial_cell
erythrocyte_Spleen	411	GC112907	Spleen	Immune	10X	erythrocyte
corneal_epithelial_cell_Eye	412	GC112907	Eye	Epithelial	10X	corneal_epithelial_cell
retinal_bipolar_neuron_Eye	413	GC112907	Eye	Stromal	10X	retinal_bipolar_neuron
intestinal_crypt_stem_cell_of_small_intestine_Small_Intestine	414	GC112907	Small_Intestine	Stromal	10X	intestinal_crypt_stem_cell_of_small_intestine
mast_cell_Mammary	415	GC112907	Mammary	Immune	10X	mast_cell
mesothelial_cell_Thymus	416	GC112907	Thymus	Stromal	10X	mesothelial_cell
CD141_positive_myeloid_dendritic_cell_Skin	417	GC112907	Skin	Immune	10X	CD141_positive_myeloid_dendritic_cell
paneth_cell_of_epithelium_of_small_intestine_Small_Intestine	418	GC112907	Small_Intestine	Epithelial	10X	paneth_cell_of_epithelium_of_small_intestine
plasma_cell_Trachea	419	GC112907	Trachea	Immune	10X	plasma_cell
cell_of_skeletal_muscle_Skin	420	GC112907	Skin	Stromal	10X	cell_of_skeletal_muscle
granulocyte_Blood	421	GC112907	Blood	Immune	10X	granulocyte
pancreatic_PP_cell_Pancreas	422	GC112907	Pancreas	Stromal	10X	pancreatic_PP_cell
type_B_pancreatic_cell_Pancreas	423	GC112907	Pancreas	Stromal	10X	type_B_pancreatic_cell
pancreatic_D_cell_Pancreas	424	GC112907	Pancreas	Stromal	10X	pancreatic_D_cell
plasma_cell_Small_Intestine	425	GC112907	Small_Intestine	Immune	10X	plasma_cell
erythrocyte_Bone_Marrow	426	GC112907	Bone_Marrow	Immune	10X	erythrocyte
memory_B_cell_Skin	427	GC112907	Skin	Immune	10X	memory_B_cell
erythrocyte_Thymus	428	GC112907	Thymus	Immune	10X	erythrocyte
naive_B_cell_Skin	429	GC112907	Skin	Immune	10X	naive_B_cell
goblet_cell_Large_Intestine	430	GC112907	Large_Intestine	Stromal	10X	goblet_cell
pancreatic_acinar_cell_Pancreas	431	GC112907	Pancreas	Stromal	10X	pancreatic_acinar_cell
CD8_positive_alpha_beta_T_cell_Eye	432	GC112907	Eye	Immune	10X	CD8_positive_alpha_beta_T_cell
enterocyte_Large_Intestine	433	GC112907	Large_Intestine	Stromal	10X	enterocyte
enterocyte_of_epithelium_of_large_intestine_Large_Intestine	434	GC112907	Large_Intestine	Epithelial	10X	enterocyte_of_epithelium_of_large_intestine
plasmablast_Bone_Marrow	435	GC112907	Bone_Marrow	Immune	10X	plasmablast
mast_cell_Eye	436	GC112907	Eye	Immune	10X	mast_cell
stromal_cell_Eye	437	GC112907	Eye	Stromal	10X	stromal_cell
retina_horizontal_cell_Eye	438	GC112907	Eye	Stromal	10X	retina_horizontal_cell
intestinal_tuft_cell_Large_Intestine	439	GC112907	Large_Intestine	Stromal	10X	intestinal_tuft_cell
erythrocyte_Vasculature	440	GC112907	Vasculature	Immune	10X	erythrocyte
B_cell_Fat	441	GC112907	Fat	Immune	10X	B_cell
stromal_cell_Prostate	442	GC112907	Prostate	Stromal	10X	stromal_cell
mast_cell_Fat	443	GC112907	Fat	Immune	10X	mast_cell
retinal_ganglion_cell_Eye	444	GC112907	Eye	Stromal	10X	retinal_ganglion_cell
erythrocyte_Lymph_Node	445	GC112907	Lymph_Node	Immune	10X	erythrocyte
erythroid_progenitor_cell_Prostate	446	GC112907	Prostate	Immune	10X	erythroid_progenitor_cell
keratinocyte_Tongue	447	GC112907	Tongue	Stromal	10X	keratinocyte
erythrocyte_Muscle	448	GC112907	Muscle	Immune	10X	erythrocyte
cardiac_endothelial_cell_Heart	449	GC112907	Heart	Endothelial	10X	cardiac_endothelial_cell
erythroid_lineage_cell_Eye	450	GC112907	Eye	Immune	10X	erythroid_lineage_cell
erythrocyte_Blood	451	GC112907	Blood	Immune	10X	erythrocyte
mature_NK_T_cell_Lung	452	GC112907	Lung	Immune	10X	mature_NK_T_cell
hepatocyte_Heart	453	GC112907	Heart	Stromal	10X	hepatocyte
cardiac_muscle_cell_Heart	454	GC112907	Heart	Stromal	10X	cardiac_muscle_cell
enterocyte_Small_Intestine	455	GC112907	Small_Intestine	Stromal	10X	enterocyte
neutrophil_Liver	456	GC112907	Liver	Immune	10X	neutrophil
classical_monocyte_Spleen	1	GC114128	Spleen	Immune	10X	classical_monocyte
monocyte_Bone_Marrow	2	GC114128	Bone_Marrow	Immune	10X	monocyte
macrophage_Bladder	3	GC114128	Bladder	Immune	10X	macrophage
neutrophil_Spleen	4	GC114128	Spleen	Immune	10X	neutrophil
macrophage_Trachea	5	GC114128	Trachea	Immune	10X	macrophage
plasma_cell_Lymph_Node	6	GC114128	Lymph_Node	Immune	10X	plasma_cell
monocyte_Thymus	7	GC114128	Thymus	Immune	10X	monocyte
enterocyte_of_epithelium_of_small_intestine_Small_Intestine	8	GC114128	Small_Intestine	Epithelial	10X	enterocyte_of_epithelium_of_small_intestine
myeloid_cell_Pancreas	9	GC114128	Pancreas	Immune	10X	myeloid_cell
endothelial_cell_Liver	10	GC114128	Liver	Endothelial	10X	endothelial_cell
T_cell_Salivary_Gland	11	GC114128	Salivary_Gland	Immune	10X	T_cell
granulocyte_Bone_Marrow	12	GC114128	Bone_Marrow	Immune	10X	granulocyte
microglial_cell_Eye	13	GC114128	Eye	Immune	10X	microglial_cell
macrophage_Blood	14	GC114128	Blood	Immune	10X	macrophage
intermediate_monocyte_Lymph_Node	15	GC114128	Lymph_Node	Immune	10X	intermediate_monocyte
B_cell_Bladder	16	GC114128	Bladder	Immune	10X	B_cell
macrophage_Eye	17	GC114128	Eye	Immune	10X	macrophage
macrophage_Liver	18	GC114128	Liver	Immune	10X	macrophage
monocyte_Liver	19	GC114128	Liver	Immune	10X	monocyte
monocyte_Blood	20	GC114128	Blood	Immune	10X	monocyte
classical_monocyte_Lymph_Node	21	GC114128	Lymph_Node	Immune	10X	classical_monocyte
macrophage_Bone_Marrow	22	GC114128	Bone_Marrow	Immune	10X	macrophage
hepatocyte_Liver	23	GC114128	Liver	Stromal	10X	hepatocyte
macrophage_Mammary	24	GC114128	Mammary	Immune	10X	macrophage
tracheal_goblet_cell_Trachea	25	GC114128	Trachea	Stromal	10X	tracheal_goblet_cell
neutrophil_Bone_Marrow	26	GC114128	Bone_Marrow	Immune	10X	neutrophil
macrophage_Kidney	27	GC114128	Kidney	Immune	10X	macrophage
plasma_cell_Blood	28	GC114128	Blood	Immune	10X	plasma_cell
corneal_epithelial_cell_Eye	29	GC114128	Eye	Epithelial	10X	corneal_epithelial_cell
macrophage_Skin	30	GC114128	Skin	Immune	10X	macrophage
CD1c_positive_myeloid_dendritic_cell_Spleen	31	GC114128	Spleen	Immune	10X	CD1c_positive_myeloid_dendritic_cell
vein_endothelial_cell_Bladder	32	GC114128	Bladder	Endothelial	10X	vein_endothelial_cell
CD1c_positive_myeloid_dendritic_cell_Lymph_Node	33	GC114128	Lymph_Node	Immune	10X	CD1c_positive_myeloid_dendritic_cell
regulatory_T_cell_Skin	34	GC114128	Skin	Immune	10X	regulatory_T_cell
B_cell_Salivary_Gland	35	GC114128	Salivary_Gland	Immune	10X	B_cell
monocyte_Eye	36	GC114128	Eye	Immune	10X	monocyte
intrahepatic_cholangiocyte_Liver	37	GC114128	Liver	Stromal	10X	intrahepatic_cholangiocyte
CD8_positive_alpha_beta_T_cell_Spleen	38	GC114128	Spleen	Immune	10X	CD8_positive_alpha_beta_T_cell
small_intestine_goblet_cell_Small_Intestine	39	GC114128	Small_Intestine	Stromal	10X	small_intestine_goblet_cell
mature_NK_T_cell_Pancreas	40	GC114128	Pancreas	Immune	10X	mature_NK_T_cell
goblet_cell_Trachea	41	GC114128	Trachea	Stromal	10X	goblet_cell
gut_endothelial_cell_Small_Intestine	42	GC114128	Small_Intestine	Endothelial	10X	gut_endothelial_cell
mucus_secreting_cell_Trachea	43	GC114128	Trachea	Stromal	10X	mucus_secreting_cell
immature_natural_killer_cell_Thymus	44	GC114128	Thymus	Stromal	10X	immature_natural_killer_cell
intermediate_monocyte_Spleen	45	GC114128	Spleen	Immune	10X	intermediate_monocyte
neutrophil_Salivary_Gland	46	GC114128	Salivary_Gland	Immune	10X	neutrophil
transit_amplifying_cell_of_colon_Large_Intestine	47	GC114128	Large_Intestine	Stromal	10X	transit_amplifying_cell_of_colon
transit_amplifying_cell_of_small_intestine_Small_Intestine	48	GC114128	Small_Intestine	Stromal	10X	transit_amplifying_cell_of_small_intestine
mesothelial_cell_Lung	49	GC114128	Lung	Stromal	10X	mesothelial_cell
intestinal_crypt_stem_cell_Large_Intestine	50	GC114128	Large_Intestine	Stromal	10X	intestinal_crypt_stem_cell
platelet_Blood	51	GC114128	Blood	Immune	10X	platelet
large_intestine_goblet_cell_Large_Intestine	52	GC114128	Large_Intestine	Stromal	10X	large_intestine_goblet_cell
mature_NK_T_cell_Uterus	53	GC114128	Uterus	Immune	10X	mature_NK_T_cell
intestinal_crypt_stem_cell_Small_Intestine	54	GC114128	Small_Intestine	Stromal	10X	intestinal_crypt_stem_cell
paneth_cell_of_epithelium_of_small_intestine_Small_Intestine	55	GC114128	Small_Intestine	Epithelial	10X	paneth_cell_of_epithelium_of_small_intestine
paneth_cell_of_colon_Large_Intestine	56	GC114128	Large_Intestine	Stromal	10X	paneth_cell_of_colon
vascular_associated_smooth_muscle_cell_Mammary	57	GC114128	Mammary	Stromal	10X	vascular_associated_smooth_muscle_cell
fibroblast_Pancreas	58	GC114128	Pancreas	Stromal	10X	fibroblast
endothelial_cell_of_lymphatic_vessel_Lung	59	GC114128	Lung	Endothelial	10X	endothelial_cell_of_lymphatic_vessel
goblet_cell_Small_Intestine	60	GC114128	Small_Intestine	Stromal	10X	goblet_cell
macrophage_Muscle	61	GC114128	Muscle	Immune	10X	macrophage
dendritic_cell_Thymus	62	GC114128	Thymus	Immune	10X	dendritic_cell
fat_cell_Eye	63	GC114128	Eye	Stromal	10X	fat_cell
liver_dendritic_cell_Liver	64	GC114128	Liver	Immune	10X	liver_dendritic_cell
pigmented_ciliary_epithelial_cell_Eye	65	GC114128	Eye	Epithelial	10X	pigmented_ciliary_epithelial_cell
neutrophil_Trachea	66	GC114128	Trachea	Immune	10X	neutrophil
enterocyte_of_epithelium_of_large_intestine_Large_Intestine	67	GC114128	Large_Intestine	Epithelial	10X	enterocyte_of_epithelium_of_large_intestine
mast_cell_Small_Intestine	68	GC114128	Small_Intestine	Immune	10X	mast_cell
CD141_positive_myeloid_dendritic_cell_Lymph_Node	69	GC114128	Lymph_Node	Immune	10X	CD141_positive_myeloid_dendritic_cell
intestinal_enteroendocrine_cell_Large_Intestine	70	GC114128	Large_Intestine	Endothelial	10X	intestinal_enteroendocrine_cell
ionocyte_Trachea	71	GC114128	Trachea	Stromal	10X	ionocyte
plasma_cell_Small_Intestine	72	GC114128	Small_Intestine	Immune	10X	plasma_cell
non_classical_monocyte_Lymph_Node	73	GC114128	Lymph_Node	Immune	10X	non_classical_monocyte
duodenum_glandular_cell_Small_Intestine	74	GC114128	Small_Intestine	Stromal	10X	duodenum_glandular_cell
plasma_cell_Liver	75	GC114128	Liver	Immune	10X	plasma_cell
plasma_cell_Thymus	76	GC114128	Thymus	Immune	10X	plasma_cell
intestinal_crypt_stem_cell_of_large_intestine_Large_Intestine	77	GC114128	Large_Intestine	Stromal	10X	intestinal_crypt_stem_cell_of_large_intestine
macrophage_Lymph_Node	78	GC114128	Lymph_Node	Immune	10X	macrophage
B_cell_Mammary	79	GC114128	Mammary	Immune	10X	B_cell
plasmablast_Blood	80	GC114128	Blood	Immune	10X	plasmablast
enterocyte_Large_Intestine	81	GC114128	Large_Intestine	Stromal	10X	enterocyte
neutrophil_Lung	82	GC114128	Lung	Immune	10X	neutrophil
plasma_cell_Salivary_Gland	83	GC114128	Salivary_Gland	Immune	10X	plasma_cell
mature_conventional_dendritic_cell_Lymph_Node	84	GC114128	Lymph_Node	Immune	10X	mature_conventional_dendritic_cell
neutrophil_Lymph_Node	85	GC114128	Lymph_Node	Immune	10X	neutrophil
plasmacytoid_dendritic_cell_Lymph_Node	86	GC114128	Lymph_Node	Immune	10X	plasmacytoid_dendritic_cell
B_cell_Vasculature	87	GC114128	Vasculature	Immune	10X	B_cell
CD1c_positive_myeloid_dendritic_cell_Skin	88	GC114128	Skin	Immune	10X	CD1c_positive_myeloid_dendritic_cell
intestinal_crypt_stem_cell_of_small_intestine_Small_Intestine	89	GC114128	Small_Intestine	Stromal	10X	intestinal_crypt_stem_cell_of_small_intestine
serous_cell_of_epithelium_of_bronchus_Lung	90	GC114128	Lung	Epithelial	10X	serous_cell_of_epithelium_of_bronchus
plasmacytoid_dendritic_cell_Bladder	91	GC114128	Bladder	Immune	10X	plasmacytoid_dendritic_cell
platelet_Spleen	92	GC114128	Spleen	Immune	10X	platelet
macrophage_Fat	93	GC114128	Fat	Immune	10X	macrophage
neutrophil_Large_Intestine	94	GC114128	Large_Intestine	Immune	10X	neutrophil
common_myeloid_progenitor_Blood	95	GC114128	Blood	Immune	10X	common_myeloid_progenitor
mesothelial_cell_Muscle	96	GC114128	Muscle	Stromal	10X	mesothelial_cell
plasmacytoid_dendritic_cell_Lung	97	GC114128	Lung	Immune	10X	plasmacytoid_dendritic_cell
goblet_cell_Large_Intestine	98	GC114128	Large_Intestine	Stromal	10X	goblet_cell
plasma_cell_Skin	99	GC114128	Skin	Immune	10X	plasma_cell
CD4_positive_alpha_beta_T_cell_Eye	100	GC114128	Eye	Immune	10X	CD4_positive_alpha_beta_T_cell
plasma_cell_Eye	101	GC114128	Eye	Immune	10X	plasma_cell
Langerhans_cell_Skin	102	GC114128	Skin	Stromal	10X	Langerhans_cell
erythrocyte_Liver	103	GC114128	Liver	Immune	10X	erythrocyte
smooth_muscle_cell_Skin	104	GC114128	Skin	Stromal	10X	smooth_muscle_cell
double_positive_alpha_beta_thymocyte_Trachea	105	GC114128	Trachea	Immune	10X	double_positive_alpha_beta_thymocyte
plasma_cell_Bone_Marrow	106	GC114128	Bone_Marrow	Immune	10X	plasma_cell
mast_cell_Thymus	107	GC114128	Thymus	Immune	10X	mast_cell
pancreatic_PP_cell_Pancreas	108	GC114128	Pancreas	Stromal	10X	pancreatic_PP_cell
plasma_cell_Fat	109	GC114128	Fat	Immune	10X	plasma_cell
common_myeloid_progenitor_Bone_Marrow	110	GC114128	Bone_Marrow	Immune	10X	common_myeloid_progenitor
monocyte_Prostate	111	GC114128	Prostate	Immune	10X	monocyte
macrophage_Vasculature	112	GC114128	Vasculature	Immune	10X	macrophage
plasma_cell_Vasculature	113	GC114128	Vasculature	Immune	10X	plasma_cell
myeloid_dendritic_cell_Thymus	114	GC114128	Thymus	Immune	10X	myeloid_dendritic_cell
mast_cell_Pancreas	115	GC114128	Pancreas	Immune	10X	mast_cell
erythrocyte_Spleen	116	GC114128	Spleen	Immune	10X	erythrocyte
cell_of_skeletal_muscle_Skin	117	GC114128	Skin	Stromal	10X	cell_of_skeletal_muscle
plasma_cell_Lung	118	GC114128	Lung	Immune	10X	plasma_cell
leukocyte_Fat	119	GC114128	Fat	Immune	10X	leukocyte
mast_cell_Prostate	120	GC114128	Prostate	Immune	10X	mast_cell
kidney_epithelial_cell_Kidney	121	GC114128	Kidney	Epithelial	10X	kidney_epithelial_cell
radial_glial_cell_Eye	122	GC114128	Eye	Stromal	10X	radial_glial_cell
monocyte_Salivary_Gland	123	GC114128	Salivary_Gland	Immune	10X	monocyte
plasma_cell_Trachea	124	GC114128	Trachea	Immune	10X	plasma_cell
CD141_positive_myeloid_dendritic_cell_Spleen	125	GC114128	Spleen	Immune	10X	CD141_positive_myeloid_dendritic_cell
CD141_positive_myeloid_dendritic_cell_Skin	126	GC114128	Skin	Immune	10X	CD141_positive_myeloid_dendritic_cell
secretory_cell_Trachea	127	GC114128	Trachea	Stromal	10X	secretory_cell
intestinal_tuft_cell_Large_Intestine	128	GC114128	Large_Intestine	Stromal	10X	intestinal_tuft_cell
mast_cell_Mammary	129	GC114128	Mammary	Immune	10X	mast_cell
dendritic_cell_Lung	130	GC114128	Lung	Immune	10X	dendritic_cell
neutrophil_Prostate	131	GC114128	Prostate	Immune	10X	neutrophil
erythrocyte_Bone_Marrow	132	GC114128	Bone_Marrow	Immune	10X	erythrocyte
neutrophil_Small_Intestine	133	GC114128	Small_Intestine	Immune	10X	neutrophil
erythrocyte_Thymus	134	GC114128	Thymus	Immune	10X	erythrocyte
non_classical_monocyte_Lung	135	GC114128	Lung	Immune	10X	non_classical_monocyte
CD8_positive_alpha_beta_T_cell_Eye	136	GC114128	Eye	Immune	10X	CD8_positive_alpha_beta_T_cell
leukocyte_Uterus	137	GC114128	Uterus	Immune	10X	leukocyte
erythrocyte_Lymph_Node	138	GC114128	Lymph_Node	Immune	10X	erythrocyte
enterocyte_Small_Intestine	139	GC114128	Small_Intestine	Stromal	10X	enterocyte
macrophage_Lung	140	GC114128	Lung	Immune	10X	macrophage
naive_B_cell_Skin	141	GC114128	Skin	Immune	10X	naive_B_cell
classical_monocyte_Lung	142	GC114128	Lung	Immune	10X	classical_monocyte
granulocyte_Blood	143	GC114128	Blood	Immune	10X	granulocyte
salivary_gland_cell_Salivary_Gland	144	GC114128	Salivary_Gland	Stromal	10X	salivary_gland_cell
DN4_thymocyte_Thymus	145	GC114128	Thymus	Immune	10X	DN4_thymocyte
mast_cell_Eye	146	GC114128	Eye	Immune	10X	mast_cell
keratinocyte_Tongue	147	GC114128	Tongue	Stromal	10X	keratinocyte
retinal_ganglion_cell_Eye	148	GC114128	Eye	Stromal	10X	retinal_ganglion_cell
plasmablast_Bone_Marrow	149	GC114128	Bone_Marrow	Immune	10X	plasmablast
erythroid_progenitor_cell_Prostate	150	GC114128	Prostate	Immune	10X	erythroid_progenitor_cell
erythrocyte_Vasculature	151	GC114128	Vasculature	Immune	10X	erythrocyte
classical_monocyte_Blood	152	GC114128	Blood	Immune	10X	classical_monocyte
B_cell_Fat	153	GC114128	Fat	Immune	10X	B_cell
macrophage_Uterus	154	GC114128	Uterus	Immune	10X	macrophage
macrophage_Thymus	155	GC114128	Thymus	Immune	10X	macrophage
serous_cell_of_epithelium_of_trachea_Trachea	156	GC114128	Trachea	Epithelial	10X	serous_cell_of_epithelium_of_trachea
regulatory_T_cell_Spleen	157	GC114128	Spleen	Immune	10X	regulatory_T_cell
adventitial_cell_Lung	158	GC114128	Lung	Stromal	10X	adventitial_cell
fast_muscle_cell_Thymus	159	GC114128	Thymus	Stromal	10X	fast_muscle_cell
mast_cell_Fat	160	GC114128	Fat	Immune	10X	mast_cell
fibroblast_Eye	161	GC114128	Eye	Stromal	10X	fibroblast
epithelial_cell_Uterus	162	GC114128	Uterus	Epithelial	10X	epithelial_cell
erythroid_progenitor_cell_Bone_Marrow	163	GC114128	Bone_Marrow	Immune	10X	erythroid_progenitor_cell
vein_endothelial_cell_Tongue	164	GC114128	Tongue	Endothelial	10X	vein_endothelial_cell
macrophage_Prostate	165	GC114128	Prostate	Immune	10X	macrophage
basophil_Blood	166	GC114128	Blood	Immune	10X	basophil
hematopoietic_stem_cell_Bone_Marrow	167	GC114128	Bone_Marrow	Immune	10X	hematopoietic_stem_cell
erythrocyte_Muscle	168	GC114128	Muscle	Immune	10X	erythrocyte
plasma_cell_Pancreas	169	GC114128	Pancreas	Immune	10X	plasma_cell
stromal_cell_Eye	170	GC114128	Eye	Stromal	10X	stromal_cell
stromal_cell_Lymph_Node	171	GC114128	Lymph_Node	Stromal	10X	stromal_cell
basal_cell_Tongue	172	GC114128	Tongue	Stromal	10X	basal_cell
plasma_cell_Bladder	173	GC114128	Bladder	Immune	10X	plasma_cell
fibroblast_of_cardiac_tissue_Heart	174	GC114128	Heart	Stromal	10X	fibroblast_of_cardiac_tissue
neutrophil_Blood	175	GC114128	Blood	Immune	10X	neutrophil
mast_cell_Bladder	176	GC114128	Bladder	Immune	10X	mast_cell
hematopoietic_stem_cell_Spleen	177	GC114128	Spleen	Immune	10X	hematopoietic_stem_cell
endothelial_cell_Spleen	178	GC114128	Spleen	Endothelial	10X	endothelial_cell
pericyte_Uterus	179	GC114128	Uterus	Stromal	10X	pericyte
mast_cell_Lymph_Node	180	GC114128	Lymph_Node	Immune	10X	mast_cell
smooth_muscle_cell_Muscle	181	GC114128	Muscle	Stromal	10X	smooth_muscle_cell
endothelial_cell_of_lymphatic_vessel_Uterus	182	GC114128	Uterus	Endothelial	10X	endothelial_cell_of_lymphatic_vessel
pancreatic_D_cell_Pancreas	183	GC114128	Pancreas	Stromal	10X	pancreatic_D_cell
endothelial_cell_of_vascular_tree_Muscle	184	GC114128	Muscle	Endothelial	10X	endothelial_cell_of_vascular_tree
myeloid_cell_Prostate	185	GC114128	Prostate	Immune	10X	myeloid_cell
plasma_cell_Large_Intestine	186	GC114128	Large_Intestine	Immune	10X	plasma_cell
memory_B_cell_Lymph_Node	187	GC114128	Lymph_Node	Immune	10X	memory_B_cell
endothelial_cell_Kidney	188	GC114128	Kidney	Endothelial	10X	endothelial_cell
type_B_pancreatic_cell_Pancreas	189	GC114128	Pancreas	Stromal	10X	type_B_pancreatic_cell
CD8_positive_alpha_beta_T_cell_Muscle	190	GC114128	Muscle	Immune	10X	CD8_positive_alpha_beta_T_cell
type_II_pneumocyte_Lung	191	GC114128	Lung	Stromal	10X	type_II_pneumocyte
memory_B_cell_Blood	192	GC114128	Blood	Immune	10X	memory_B_cell
adventitial_cell_Salivary_Gland	193	GC114128	Salivary_Gland	Stromal	10X	adventitial_cell
smooth_muscle_cell_Trachea	194	GC114128	Trachea	Stromal	10X	smooth_muscle_cell
naive_thymus_derived_CD4_positive_alpha_beta_T_cell_Lymph_Node	195	GC114128	Lymph_Node	Immune	10X	naive_thymus_derived_CD4_positive_alpha_beta_T_cell
fibroblast_Small_Intestine	196	GC114128	Small_Intestine	Stromal	10X	fibroblast
ionocyte_Salivary_Gland	197	GC114128	Salivary_Gland	Stromal	10X	ionocyte
CD141_positive_myeloid_dendritic_cell_Blood	198	GC114128	Blood	Immune	10X	CD141_positive_myeloid_dendritic_cell
regulatory_T_cell_Lymph_Node	199	GC114128	Lymph_Node	Immune	10X	regulatory_T_cell
T_cell_Blood	200	GC114128	Blood	Immune	10X	T_cell
memory_B_cell_Thymus	201	GC114128	Thymus	Immune	10X	memory_B_cell
retinal_blood_vessel_endothelial_cell_Eye	202	GC114128	Eye	Endothelial	10X	retinal_blood_vessel_endothelial_cell
macrophage_Salivary_Gland	203	GC114128	Salivary_Gland	Immune	10X	macrophage
naive_thymus_derived_CD4_positive_alpha_beta_T_cell_Skin	204	GC114128	Skin	Immune	10X	naive_thymus_derived_CD4_positive_alpha_beta_T_cell
pericyte_Tongue	205	GC114128	Tongue	Stromal	10X	pericyte
neutrophil_Fat	206	GC114128	Fat	Immune	10X	neutrophil
capillary_endothelial_cell_Bladder	207	GC114128	Bladder	Endothelial	10X	capillary_endothelial_cell
macrophage_Heart	208	GC114128	Heart	Immune	10X	macrophage
stem_cell_Eye	209	GC114128	Eye	Stromal	10X	stem_cell
endothelial_cell_of_lymphatic_vessel_Salivary_Gland	210	GC114128	Salivary_Gland	Endothelial	10X	endothelial_cell_of_lymphatic_vessel
B_cell_Uterus	211	GC114128	Uterus	Immune	10X	B_cell
CD4_positive_alpha_beta_memory_T_cell_Lymph_Node	212	GC114128	Lymph_Node	Immune	10X	CD4_positive_alpha_beta_memory_T_cell
fibroblast_Vasculature	213	GC114128	Vasculature	Stromal	10X	fibroblast
fibroblast_Salivary_Gland	214	GC114128	Salivary_Gland	Stromal	10X	fibroblast
vascular_associated_smooth_muscle_cell_Uterus	215	GC114128	Uterus	Stromal	10X	vascular_associated_smooth_muscle_cell
mast_cell_Trachea	216	GC114128	Trachea	Immune	10X	mast_cell
mesenchymal_stem_cell_Muscle	217	GC114128	Muscle	Stromal	10X	mesenchymal_stem_cell
respiratory_goblet_cell_Lung	218	GC114128	Lung	Stromal	10X	respiratory_goblet_cell
basal_cell_Salivary_Gland	219	GC114128	Salivary_Gland	Stromal	10X	basal_cell
T_cell_Eye	220	GC114128	Eye	Immune	10X	T_cell
conjunctival_epithelial_cell_Eye	221	GC114128	Eye	Epithelial	10X	conjunctival_epithelial_cell
duct_epithelial_cell_Salivary_Gland	222	GC114128	Salivary_Gland	Epithelial	10X	duct_epithelial_cell
fibroblast_Liver	223	GC114128	Liver	Stromal	10X	fibroblast
neutrophil_Liver	224	GC114128	Liver	Immune	10X	neutrophil
fibroblast_Uterus	225	GC114128	Uterus	Stromal	10X	fibroblast
B_cell_Lymph_Node	226	GC114128	Lymph_Node	Immune	10X	B_cell
skeletal_muscle_satellite_stem_cell_Muscle	227	GC114128	Muscle	Stromal	10X	skeletal_muscle_satellite_stem_cell
CD4_positive_alpha_beta_T_cell_Blood	228	GC114128	Blood	Immune	10X	CD4_positive_alpha_beta_T_cell
naive_thymus_derived_CD4_positive_alpha_beta_T_cell_Spleen	229	GC114128	Spleen	Immune	10X	naive_thymus_derived_CD4_positive_alpha_beta_T_cell
memory_B_cell_Salivary_Gland	230	GC114128	Salivary_Gland	Immune	10X	memory_B_cell
leukocyte_Tongue	231	GC114128	Tongue	Immune	10X	leukocyte
erythrocyte_Blood	232	GC114128	Blood	Immune	10X	erythrocyte
epithelial_cell_Tongue	233	GC114128	Tongue	Epithelial	10X	epithelial_cell
B_cell_Kidney	234	GC114128	Kidney	Immune	10X	B_cell
endothelial_cell_Uterus	235	GC114128	Uterus	Endothelial	10X	endothelial_cell
muscle_cell_Skin	236	GC114128	Skin	Stromal	10X	muscle_cell
CD4_positive_alpha_beta_T_cell_Bone_Marrow	237	GC114128	Bone_Marrow	Immune	10X	CD4_positive_alpha_beta_T_cell
vein_endothelial_cell_Mammary	238	GC114128	Mammary	Endothelial	10X	vein_endothelial_cell
memory_B_cell_Spleen	239	GC114128	Spleen	Immune	10X	memory_B_cell
melanocyte_Skin	240	GC114128	Skin	Stromal	10X	melanocyte
bladder_urothelial_cell_Bladder	241	GC114128	Bladder	Stromal	10X	bladder_urothelial_cell
endothelial_cell_of_artery_Vasculature	242	GC114128	Vasculature	Endothelial	10X	endothelial_cell_of_artery
endothelial_cell_Vasculature	243	GC114128	Vasculature	Endothelial	10X	endothelial_cell
fibroblast_Fat	244	GC114128	Fat	Stromal	10X	fibroblast
endothelial_cell_Trachea	245	GC114128	Trachea	Endothelial	10X	endothelial_cell
epithelial_cell_Prostate	246	GC114128	Prostate	Epithelial	10X	epithelial_cell
club_cell_Prostate	247	GC114128	Prostate	Stromal	10X	club_cell
luminal_epithelial_cell_of_mammary_gland_Mammary	248	GC114128	Mammary	Epithelial	10X	luminal_epithelial_cell_of_mammary_gland
retinal_bipolar_neuron_Eye	249	GC114128	Eye	Stromal	10X	retinal_bipolar_neuron
smooth_muscle_cell_Fat	250	GC114128	Fat	Stromal	10X	smooth_muscle_cell
mesenchymal_stem_cell_Fat	251	GC114128	Fat	Stromal	10X	mesenchymal_stem_cell
B_cell_Trachea	252	GC114128	Trachea	Immune	10X	B_cell
CD4_positive_alpha_beta_T_cell_Small_Intestine	253	GC114128	Small_Intestine	Immune	10X	CD4_positive_alpha_beta_T_cell
CD8_positive_alpha_beta_T_cell_Kidney	254	GC114128	Kidney	Immune	10X	CD8_positive_alpha_beta_T_cell
intestinal_tuft_cell_Small_Intestine	255	GC114128	Small_Intestine	Stromal	10X	intestinal_tuft_cell
macrophage_Spleen	256	GC114128	Spleen	Immune	10X	macrophage
intestinal_enteroendocrine_cell_Small_Intestine	257	GC114128	Small_Intestine	Endothelial	10X	intestinal_enteroendocrine_cell
endothelial_cell_of_lymphatic_vessel_Bladder	258	GC114128	Bladder	Endothelial	10X	endothelial_cell_of_lymphatic_vessel
memory_B_cell_Bone_Marrow	259	GC114128	Bone_Marrow	Immune	10X	memory_B_cell
endothelial_cell_Salivary_Gland	260	GC114128	Salivary_Gland	Endothelial	10X	endothelial_cell
innate_lymphoid_cell_Thymus	261	GC114128	Thymus	Immune	10X	innate_lymphoid_cell
CD4_positive_alpha_beta_memory_T_cell_Spleen	262	GC114128	Spleen	Immune	10X	CD4_positive_alpha_beta_memory_T_cell
endothelial_cell_of_artery_Thymus	263	GC114128	Thymus	Endothelial	10X	endothelial_cell_of_artery
capillary_endothelial_cell_Muscle	264	GC114128	Muscle	Endothelial	10X	capillary_endothelial_cell
vascular_associated_smooth_muscle_cell_Lung	265	GC114128	Lung	Stromal	10X	vascular_associated_smooth_muscle_cell
innate_lymphoid_cell_Lymph_Node	266	GC114128	Lymph_Node	Immune	10X	innate_lymphoid_cell
pericyte_Muscle	267	GC114128	Muscle	Stromal	10X	pericyte
ciliated_epithelial_cell_Uterus	268	GC114128	Uterus	Epithelial	10X	ciliated_epithelial_cell
effector_CD4_positive_alpha_beta_T_cell_Lymph_Node	269	GC114128	Lymph_Node	Immune	10X	effector_CD4_positive_alpha_beta_T_cell
hematopoietic_stem_cell_Blood	270	GC114128	Blood	Immune	10X	hematopoietic_stem_cell
CD4_positive_alpha_beta_T_cell_Muscle	271	GC114128	Muscle	Immune	10X	CD4_positive_alpha_beta_T_cell
fibroblast_Thymus	272	GC114128	Thymus	Stromal	10X	fibroblast
capillary_endothelial_cell_Thymus	273	GC114128	Thymus	Endothelial	10X	capillary_endothelial_cell
CD4_positive_alpha_beta_memory_T_cell_Blood	274	GC114128	Blood	Immune	10X	CD4_positive_alpha_beta_memory_T_cell
luminal_cell_of_prostate_epithelium_Prostate	275	GC114128	Prostate	Epithelial	10X	luminal_cell_of_prostate_epithelium
B_cell_Small_Intestine	276	GC114128	Small_Intestine	Immune	10X	B_cell
endothelial_cell_of_hepatic_sinusoid_Liver	277	GC114128	Liver	Endothelial	10X	endothelial_cell_of_hepatic_sinusoid
CD4_positive_helper_T_cell_Salivary_Gland	278	GC114128	Salivary_Gland	Immune	10X	CD4_positive_helper_T_cell
club_cell_Lung	279	GC114128	Lung	Stromal	10X	club_cell
CD4_positive_alpha_beta_T_cell_Trachea	280	GC114128	Trachea	Immune	10X	CD4_positive_alpha_beta_T_cell
endothelial_cell_Fat	281	GC114128	Fat	Endothelial	10X	endothelial_cell
lung_ciliated_cell_Lung	282	GC114128	Lung	Stromal	10X	lung_ciliated_cell
smooth_muscle_cell_Heart	283	GC114128	Heart	Stromal	10X	smooth_muscle_cell
T_cell_Bladder	284	GC114128	Bladder	Immune	10X	T_cell
T_cell_Lymph_Node	285	GC114128	Lymph_Node	Immune	10X	T_cell
CD4_positive_helper_T_cell_Kidney	286	GC114128	Kidney	Immune	10X	CD4_positive_helper_T_cell
fibroblast_Trachea	287	GC114128	Trachea	Stromal	10X	fibroblast
vein_endothelial_cell_Thymus	288	GC114128	Thymus	Endothelial	10X	vein_endothelial_cell
acinar_cell_of_salivary_gland_Salivary_Gland	289	GC114128	Salivary_Gland	Stromal	10X	acinar_cell_of_salivary_gland
melanocyte_Eye	290	GC114128	Eye	Stromal	10X	melanocyte
epithelial_cell_of_uterus_Uterus	291	GC114128	Uterus	Epithelial	10X	epithelial_cell_of_uterus
Schwann_cell_Tongue	292	GC114128	Tongue	Stromal	10X	Schwann_cell
mature_NK_T_cell_Fat	293	GC114128	Fat	Immune	10X	mature_NK_T_cell
mature_NK_T_cell_Bladder	294	GC114128	Bladder	Immune	10X	mature_NK_T_cell
basal_cell_Trachea	295	GC114128	Trachea	Stromal	10X	basal_cell
thymocyte_Thymus	296	GC114128	Thymus	Immune	10X	thymocyte
CD4_positive_helper_T_cell_Thymus	297	GC114128	Thymus	Immune	10X	CD4_positive_helper_T_cell
mature_NK_T_cell_Muscle	298	GC114128	Muscle	Immune	10X	mature_NK_T_cell
endothelial_cell_of_lymphatic_vessel_Tongue	299	GC114128	Tongue	Endothelial	10X	endothelial_cell_of_lymphatic_vessel
T_cell_Fat	300	GC114128	Fat	Immune	10X	T_cell
T_cell_Uterus	301	GC114128	Uterus	Immune	10X	T_cell
plasma_cell_Spleen	302	GC114128	Spleen	Immune	10X	plasma_cell
T_cell_Mammary	303	GC114128	Mammary	Immune	10X	T_cell
dendritic_cell_Eye	304	GC114128	Eye	Immune	10X	dendritic_cell
pancreatic_A_cell_Pancreas	305	GC114128	Pancreas	Stromal	10X	pancreatic_A_cell
mature_NK_T_cell_Kidney	306	GC114128	Kidney	Immune	10X	mature_NK_T_cell
mature_NK_T_cell_Liver	307	GC114128	Liver	Immune	10X	mature_NK_T_cell
intermediate_monocyte_Lung	308	GC114128	Lung	Immune	10X	intermediate_monocyte
DN3_thymocyte_Thymus	309	GC114128	Thymus	Immune	10X	DN3_thymocyte
fibroblast_Lung	310	GC114128	Lung	Stromal	10X	fibroblast
capillary_endothelial_cell_Lung	311	GC114128	Lung	Endothelial	10X	capillary_endothelial_cell
CD8_positive_alpha_beta_T_cell_Prostate	312	GC114128	Prostate	Immune	10X	CD8_positive_alpha_beta_T_cell
endothelial_cell_Pancreas	313	GC114128	Pancreas	Endothelial	10X	endothelial_cell
naive_B_cell_Blood	314	GC114128	Blood	Immune	10X	naive_B_cell
T_cell_Muscle	315	GC114128	Muscle	Immune	10X	T_cell
pancreatic_ductal_cell_Pancreas	316	GC114128	Pancreas	Stromal	10X	pancreatic_ductal_cell
T_cell_Liver	317	GC114128	Liver	Immune	10X	T_cell
endothelial_cell_of_lymphatic_vessel_Thymus	318	GC114128	Thymus	Endothelial	10X	endothelial_cell_of_lymphatic_vessel
CD8_positive_alpha_beta_T_cell_Blood	319	GC114128	Blood	Immune	10X	CD8_positive_alpha_beta_T_cell
B_cell_Thymus	320	GC114128	Thymus	Immune	10X	B_cell
basal_cell_of_prostate_epithelium_Prostate	321	GC114128	Prostate	Epithelial	10X	basal_cell_of_prostate_epithelium
CD8_positive_alpha_beta_T_cell_Bone_Marrow	322	GC114128	Bone_Marrow	Immune	10X	CD8_positive_alpha_beta_T_cell
smooth_muscle_cell_Vasculature	323	GC114128	Vasculature	Stromal	10X	smooth_muscle_cell
CD8_positive_alpha_beta_T_cell_Small_Intestine	324	GC114128	Small_Intestine	Immune	10X	CD8_positive_alpha_beta_T_cell
mature_NK_T_cell_Bone_Marrow	325	GC114128	Bone_Marrow	Immune	10X	mature_NK_T_cell
fibroblast_Large_Intestine	326	GC114128	Large_Intestine	Stromal	10X	fibroblast
hematopoietic_stem_cell_Lymph_Node	327	GC114128	Lymph_Node	Immune	10X	hematopoietic_stem_cell
fibroblast_Tongue	328	GC114128	Tongue	Stromal	10X	fibroblast
pericyte_Salivary_Gland	329	GC114128	Salivary_Gland	Stromal	10X	pericyte
ciliated_cell_Trachea	330	GC114128	Trachea	Stromal	10X	ciliated_cell
CD4_positive_alpha_beta_T_cell_Lung	331	GC114128	Lung	Immune	10X	CD4_positive_alpha_beta_T_cell
endothelial_cell_of_artery_Tongue	332	GC114128	Tongue	Endothelial	10X	endothelial_cell_of_artery
fibroblast_Bladder	333	GC114128	Bladder	Stromal	10X	fibroblast
CD8_positive_alpha_beta_memory_T_cell_Spleen	334	GC114128	Spleen	Immune	10X	CD8_positive_alpha_beta_memory_T_cell
pancreatic_acinar_cell_Pancreas	335	GC114128	Pancreas	Stromal	10X	pancreatic_acinar_cell
type_I_NK_T_cell_Lymph_Node	336	GC114128	Lymph_Node	Immune	10X	type_I_NK_T_cell
mast_cell_Large_Intestine	337	GC114128	Large_Intestine	Immune	10X	mast_cell
smooth_muscle_cell_Prostate	338	GC114128	Prostate	Stromal	10X	smooth_muscle_cell
vascular_associated_smooth_muscle_cell_Thymus	339	GC114128	Thymus	Stromal	10X	vascular_associated_smooth_muscle_cell
fibroblast_of_breast_Mammary	340	GC114128	Mammary	Stromal	10X	fibroblast_of_breast
smooth_muscle_cell_Bladder	341	GC114128	Bladder	Stromal	10X	smooth_muscle_cell
T_cell_Vasculature	342	GC114128	Vasculature	Immune	10X	T_cell
endothelial_cell_of_lymphatic_vessel_Vasculature	343	GC114128	Vasculature	Endothelial	10X	endothelial_cell_of_lymphatic_vessel
pericyte_Mammary	344	GC114128	Mammary	Stromal	10X	pericyte
CD4_positive_alpha_beta_T_cell_Large_Intestine	345	GC114128	Large_Intestine	Immune	10X	CD4_positive_alpha_beta_T_cell
CD4_positive_alpha_beta_memory_T_cell_Skin	346	GC114128	Skin	Immune	10X	CD4_positive_alpha_beta_memory_T_cell
CD8_positive_alpha_beta_T_cell_Salivary_Gland	347	GC114128	Salivary_Gland	Immune	10X	CD8_positive_alpha_beta_T_cell
naive_B_cell_Spleen	348	GC114128	Spleen	Immune	10X	naive_B_cell
vein_endothelial_cell_Lung	349	GC114128	Lung	Endothelial	10X	vein_endothelial_cell
naive_regulatory_T_cell_Thymus	350	GC114128	Thymus	Immune	10X	naive_regulatory_T_cell
type_I_pneumocyte_Lung	351	GC114128	Lung	Stromal	10X	type_I_pneumocyte
B_cell_Pancreas	352	GC114128	Pancreas	Immune	10X	B_cell
basal_cell_Lung	353	GC114128	Lung	Stromal	10X	basal_cell
pericyte_Vasculature	354	GC114128	Vasculature	Stromal	10X	pericyte
T_follicular_helper_cell_Thymus	355	GC114128	Thymus	Stromal	10X	T_follicular_helper_cell
epithelial_cell_Vasculature	356	GC114128	Vasculature	Epithelial	10X	epithelial_cell
keratocyte_Eye	357	GC114128	Eye	Stromal	10X	keratocyte
endothelial_cell_Eye	358	GC114128	Eye	Endothelial	10X	endothelial_cell
endothelial_cell_Skin	359	GC114128	Skin	Endothelial	10X	endothelial_cell
mature_NK_T_cell_Spleen	360	GC114128	Spleen	Immune	10X	mature_NK_T_cell
CD8_positive_alpha_beta_memory_T_cell_Lymph_Node	361	GC114128	Lymph_Node	Immune	10X	CD8_positive_alpha_beta_memory_T_cell
endothelial_cell_Prostate	362	GC114128	Prostate	Endothelial	10X	endothelial_cell
naive_thymus_derived_CD8_positive_alpha_beta_T_cell_Spleen	363	GC114128	Spleen	Immune	10X	naive_thymus_derived_CD8_positive_alpha_beta_T_cell
lung_microvascular_endothelial_cell_Lung	364	GC114128	Lung	Endothelial	10X	lung_microvascular_endothelial_cell
CD8_positive_alpha_beta_T_cell_Lung	365	GC114128	Lung	Immune	10X	CD8_positive_alpha_beta_T_cell
gut_endothelial_cell_Large_Intestine	366	GC114128	Large_Intestine	Endothelial	10X	gut_endothelial_cell
naive_B_cell_Salivary_Gland	367	GC114128	Salivary_Gland	Immune	10X	naive_B_cell
pericyte_Bladder	368	GC114128	Bladder	Stromal	10X	pericyte
DN1_thymic_pro_T_cell_Thymus	369	GC114128	Thymus	Immune	10X	DN1_thymic_pro_T_cell
innate_lymphoid_cell_Spleen	370	GC114128	Spleen	Immune	10X	innate_lymphoid_cell
effector_CD8_positive_alpha_beta_T_cell_Lymph_Node	371	GC114128	Lymph_Node	Immune	10X	effector_CD8_positive_alpha_beta_T_cell
mesothelial_cell_Thymus	372	GC114128	Thymus	Stromal	10X	mesothelial_cell
pancreatic_stellate_cell_Pancreas	373	GC114128	Pancreas	Stromal	10X	pancreatic_stellate_cell
B_cell_Large_Intestine	374	GC114128	Large_Intestine	Immune	10X	B_cell
CD8_positive_alpha_beta_T_cell_Large_Intestine	375	GC114128	Large_Intestine	Immune	10X	CD8_positive_alpha_beta_T_cell
CD4_positive_alpha_beta_T_cell_Salivary_Gland	376	GC114128	Salivary_Gland	Immune	10X	CD4_positive_alpha_beta_T_cell
pericyte_Lung	377	GC114128	Lung	Stromal	10X	pericyte
T_cell_Pancreas	378	GC114128	Pancreas	Immune	10X	T_cell
mast_cell_Skin	379	GC114128	Skin	Immune	10X	mast_cell
non_classical_monocyte_Blood	380	GC114128	Blood	Immune	10X	non_classical_monocyte
fibroblast_Prostate	381	GC114128	Prostate	Stromal	10X	fibroblast
endothelial_cell_of_lymphatic_vessel_Muscle	382	GC114128	Muscle	Endothelial	10X	endothelial_cell_of_lymphatic_vessel
naive_B_cell_Thymus	383	GC114128	Thymus	Immune	10X	naive_B_cell
mature_NK_T_cell_Prostate	384	GC114128	Prostate	Immune	10X	mature_NK_T_cell
myofibroblast_cell_Bladder	385	GC114128	Bladder	Stromal	10X	myofibroblast_cell
connective_tissue_cell_Trachea	386	GC114128	Trachea	Stromal	10X	connective_tissue_cell
mast_cell_Vasculature	387	GC114128	Vasculature	Immune	10X	mast_cell
stromal_cell_Skin	388	GC114128	Skin	Stromal	10X	stromal_cell
tendon_cell_Muscle	389	GC114128	Muscle	Endothelial	10X	tendon_cell
eye_photoreceptor_cell_Eye	390	GC114128	Eye	Stromal	10X	eye_photoreceptor_cell
mature_NK_T_cell_Blood	391	GC114128	Blood	Immune	10X	mature_NK_T_cell
Mueller_cell_Eye	392	GC114128	Eye	Stromal	10X	Mueller_cell
mature_NK_T_cell_Lymph_Node	393	GC114128	Lymph_Node	Immune	10X	mature_NK_T_cell
mature_NK_T_cell_Thymus	394	GC114128	Thymus	Immune	10X	mature_NK_T_cell
T_cell_Prostate	395	GC114128	Prostate	Immune	10X	T_cell
plasmacytoid_dendritic_cell_Blood	396	GC114128	Blood	Immune	10X	plasmacytoid_dendritic_cell
type_I_NK_T_cell_Spleen	397	GC114128	Spleen	Immune	10X	type_I_NK_T_cell
endothelial_cell_of_artery_Muscle	398	GC114128	Muscle	Endothelial	10X	endothelial_cell_of_artery
basophil_Lung	399	GC114128	Lung	Immune	10X	basophil
naive_B_cell_Bone_Marrow	400	GC114128	Bone_Marrow	Immune	10X	naive_B_cell
naive_B_cell_Lymph_Node	401	GC114128	Lymph_Node	Immune	10X	naive_B_cell
myofibroblast_cell_Fat	402	GC114128	Fat	Stromal	10X	myofibroblast_cell
mature_NK_T_cell_Vasculature	403	GC114128	Vasculature	Immune	10X	mature_NK_T_cell
fast_muscle_cell_Muscle	404	GC114128	Muscle	Stromal	10X	fast_muscle_cell
CD8_positive_alpha_beta_T_cell_Trachea	405	GC114128	Trachea	Immune	10X	CD8_positive_alpha_beta_T_cell
myoepithelial_cell_Salivary_Gland	406	GC114128	Salivary_Gland	Epithelial	10X	myoepithelial_cell
medullary_thymic_epithelial_cell_Thymus	407	GC114128	Thymus	Epithelial	10X	medullary_thymic_epithelial_cell
blood_vessel_endothelial_cell_Lung	408	GC114128	Lung	Endothelial	10X	blood_vessel_endothelial_cell
cardiac_endothelial_cell_Heart	409	GC114128	Heart	Endothelial	10X	cardiac_endothelial_cell
T_cell_Skin	410	GC114128	Skin	Immune	10X	T_cell
CD8_positive_alpha_beta_memory_T_cell_Skin	411	GC114128	Skin	Immune	10X	CD8_positive_alpha_beta_memory_T_cell
basal_cell_Mammary	412	GC114128	Mammary	Stromal	10X	basal_cell
mature_NK_T_cell_Salivary_Gland	413	GC114128	Salivary_Gland	Immune	10X	mature_NK_T_cell
endothelial_cell_of_artery_Lung	414	GC114128	Lung	Endothelial	10X	endothelial_cell_of_artery
endothelial_cell_Lymph_Node	415	GC114128	Lymph_Node	Endothelial	10X	endothelial_cell
CD8_positive_alpha_beta_cytokine_secreting_effector_T_cell_Blood	416	GC114128	Blood	Immune	10X	CD8_positive_alpha_beta_cytokine_secreting_effector_T_cell
monocyte_Large_Intestine	417	GC114128	Large_Intestine	Immune	10X	monocyte
mature_NK_T_cell_Skin	418	GC114128	Skin	Immune	10X	mature_NK_T_cell
bronchial_smooth_muscle_cell_Lung	419	GC114128	Lung	Stromal	10X	bronchial_smooth_muscle_cell
type_I_NK_T_cell_Blood	420	GC114128	Blood	Immune	10X	type_I_NK_T_cell
CD8_positive_alpha_beta_T_cell_Thymus	421	GC114128	Thymus	Immune	10X	CD8_positive_alpha_beta_T_cell
plasma_cell_Mammary	422	GC114128	Mammary	Immune	10X	plasma_cell
CD8_positive_alpha_beta_cytotoxic_T_cell_Skin	423	GC114128	Skin	Immune	10X	CD8_positive_alpha_beta_cytotoxic_T_cell
endothelial_cell_of_artery_Mammary	424	GC114128	Mammary	Endothelial	10X	endothelial_cell_of_artery
CD8_positive_alpha_beta_cytotoxic_T_cell_Thymus	425	GC114128	Thymus	Immune	10X	CD8_positive_alpha_beta_cytotoxic_T_cell
plasmacytoid_dendritic_cell_Spleen	426	GC114128	Spleen	Immune	10X	plasmacytoid_dendritic_cell
B_cell_Eye	427	GC114128	Eye	Immune	10X	B_cell
myofibroblast_cell_Lung	428	GC114128	Lung	Stromal	10X	myofibroblast_cell
endothelial_cell_of_lymphatic_vessel_Mammary	429	GC114128	Mammary	Endothelial	10X	endothelial_cell_of_lymphatic_vessel
epithelial_cell_Skin	430	GC114128	Skin	Epithelial	10X	epithelial_cell
capillary_endothelial_cell_Tongue	431	GC114128	Tongue	Endothelial	10X	capillary_endothelial_cell
CD4_positive_helper_T_cell_Skin	432	GC114128	Skin	Immune	10X	CD4_positive_helper_T_cell
naive_thymus_derived_CD4_positive_alpha_beta_T_cell_Blood	433	GC114128	Blood	Immune	10X	naive_thymus_derived_CD4_positive_alpha_beta_T_cell
hepatocyte_Heart	434	GC114128	Heart	Stromal	10X	hepatocyte
myometrial_cell_Uterus	435	GC114128	Uterus	Stromal	10X	myometrial_cell
surface_ectodermal_cell_Eye	436	GC114128	Eye	Stromal	10X	surface_ectodermal_cell
B_cell_Lung	437	GC114128	Lung	Immune	10X	B_cell
effector_CD4_positive_alpha_beta_T_cell_Lung	438	GC114128	Lung	Immune	10X	effector_CD4_positive_alpha_beta_T_cell
T_cell_Trachea	439	GC114128	Trachea	Immune	10X	T_cell
retinal_pigment_epithelial_cell_Eye	440	GC114128	Eye	Epithelial	10X	retinal_pigment_epithelial_cell
monocyte_Small_Intestine	441	GC114128	Small_Intestine	Immune	10X	monocyte
slow_muscle_cell_Muscle	442	GC114128	Muscle	Stromal	10X	slow_muscle_cell
effector_CD8_positive_alpha_beta_T_cell_Lung	443	GC114128	Lung	Immune	10X	effector_CD8_positive_alpha_beta_T_cell
epithelial_cell_of_lacrimal_sac_Eye	444	GC114128	Eye	Epithelial	10X	epithelial_cell_of_lacrimal_sac
tongue_muscle_cell_Tongue	445	GC114128	Tongue	Stromal	10X	tongue_muscle_cell
naive_thymus_derived_CD8_positive_alpha_beta_T_cell_Skin	446	GC114128	Skin	Immune	10X	naive_thymus_derived_CD8_positive_alpha_beta_T_cell
cardiac_muscle_cell_Heart	447	GC114128	Heart	Stromal	10X	cardiac_muscle_cell
stromal_cell_Prostate	448	GC114128	Prostate	Stromal	10X	stromal_cell
pulmonary_ionocyte_Lung	449	GC114128	Lung	Stromal	10X	pulmonary_ionocyte
mast_cell_Muscle	450	GC114128	Muscle	Immune	10X	mast_cell
smooth_muscle_cell_Lung	451	GC114128	Lung	Stromal	10X	smooth_muscle_cell
mature_NK_T_cell_Lung	452	GC114128	Lung	Immune	10X	mature_NK_T_cell
retina_horizontal_cell_Eye	453	GC114128	Eye	Stromal	10X	retina_horizontal_cell
mature_NK_T_cell_Mammary	454	GC114128	Mammary	Immune	10X	mature_NK_T_cell
erythroid_lineage_cell_Eye	455	GC114128	Eye	Immune	10X	erythroid_lineage_cell
memory_B_cell_Skin	456	GC114128	Skin	Immune	10X	memory_B_cell
monocyte_Bone_Marrow	1	GC114130	Bone_Marrow	Immune	10X	monocyte
effector_CD8_positive_alpha_beta_T_cell_Lymph_Node	2	GC114130	Lymph_Node	Immune	10X	effector_CD8_positive_alpha_beta_T_cell
T_cell_Blood	3	GC114130	Blood	Immune	10X	T_cell
mature_NK_T_cell_Blood	4	GC114130	Blood	Immune	10X	mature_NK_T_cell
type_I_NK_T_cell_Blood	5	GC114130	Blood	Immune	10X	type_I_NK_T_cell
CD8_positive_alpha_beta_memory_T_cell_Lymph_Node	6	GC114130	Lymph_Node	Immune	10X	CD8_positive_alpha_beta_memory_T_cell
mature_NK_T_cell_Thymus	7	GC114130	Thymus	Immune	10X	mature_NK_T_cell
regulatory_T_cell_Spleen	8	GC114130	Spleen	Immune	10X	regulatory_T_cell
naive_B_cell_Blood	9	GC114130	Blood	Immune	10X	naive_B_cell
CD4_positive_alpha_beta_memory_T_cell_Lymph_Node	10	GC114130	Lymph_Node	Immune	10X	CD4_positive_alpha_beta_memory_T_cell
mature_NK_T_cell_Lymph_Node	11	GC114130	Lymph_Node	Immune	10X	mature_NK_T_cell
monocyte_Salivary_Gland	12	GC114130	Salivary_Gland	Immune	10X	monocyte
monocyte_Thymus	13	GC114130	Thymus	Immune	10X	monocyte
T_cell_Muscle	14	GC114130	Muscle	Immune	10X	T_cell
macrophage_Blood	15	GC114130	Blood	Immune	10X	macrophage
thymocyte_Thymus	16	GC114130	Thymus	Immune	10X	thymocyte
naive_thymus_derived_CD8_positive_alpha_beta_T_cell_Spleen	17	GC114130	Spleen	Immune	10X	naive_thymus_derived_CD8_positive_alpha_beta_T_cell
intermediate_monocyte_Lung	18	GC114130	Lung	Immune	10X	intermediate_monocyte
naive_B_cell_Thymus	19	GC114130	Thymus	Immune	10X	naive_B_cell
type_I_NK_T_cell_Lymph_Node	20	GC114130	Lymph_Node	Immune	10X	type_I_NK_T_cell
CD8_positive_alpha_beta_T_cell_Lung	21	GC114130	Lung	Immune	10X	CD8_positive_alpha_beta_T_cell
mature_NK_T_cell_Bone_Marrow	22	GC114130	Bone_Marrow	Immune	10X	mature_NK_T_cell
CD8_positive_alpha_beta_cytokine_secreting_effector_T_cell_Blood	23	GC114130	Blood	Immune	10X	CD8_positive_alpha_beta_cytokine_secreting_effector_T_cell
mature_NK_T_cell_Bladder	24	GC114130	Bladder	Immune	10X	mature_NK_T_cell
CD4_positive_alpha_beta_T_cell_Lung	25	GC114130	Lung	Immune	10X	CD4_positive_alpha_beta_T_cell
basophil_Blood	26	GC114130	Blood	Immune	10X	basophil
memory_B_cell_Lymph_Node	27	GC114130	Lymph_Node	Immune	10X	memory_B_cell
classical_monocyte_Lymph_Node	28	GC114130	Lymph_Node	Immune	10X	classical_monocyte
naive_B_cell_Lymph_Node	29	GC114130	Lymph_Node	Immune	10X	naive_B_cell
innate_lymphoid_cell_Lymph_Node	30	GC114130	Lymph_Node	Immune	10X	innate_lymphoid_cell
T_cell_Bladder	31	GC114130	Bladder	Immune	10X	T_cell
endothelial_cell_Liver	32	GC114130	Liver	Endothelial	10X	endothelial_cell
classical_monocyte_Lung	33	GC114130	Lung	Immune	10X	classical_monocyte
CD8_positive_alpha_beta_T_cell_Thymus	34	GC114130	Thymus	Immune	10X	CD8_positive_alpha_beta_T_cell
regulatory_T_cell_Lymph_Node	35	GC114130	Lymph_Node	Immune	10X	regulatory_T_cell
memory_B_cell_Bone_Marrow	36	GC114130	Bone_Marrow	Immune	10X	memory_B_cell
macrophage_Bladder	37	GC114130	Bladder	Immune	10X	macrophage
B_cell_Kidney	38	GC114130	Kidney	Immune	10X	B_cell
monocyte_Blood	39	GC114130	Blood	Immune	10X	monocyte
intermediate_monocyte_Lymph_Node	40	GC114130	Lymph_Node	Immune	10X	intermediate_monocyte
naive_B_cell_Spleen	41	GC114130	Spleen	Immune	10X	naive_B_cell
CD8_positive_alpha_beta_T_cell_Kidney	42	GC114130	Kidney	Immune	10X	CD8_positive_alpha_beta_T_cell
naive_B_cell_Salivary_Gland	43	GC114130	Salivary_Gland	Immune	10X	naive_B_cell
mature_NK_T_cell_Vasculature	44	GC114130	Vasculature	Immune	10X	mature_NK_T_cell
non_classical_monocyte_Lung	45	GC114130	Lung	Immune	10X	non_classical_monocyte
naive_thymus_derived_CD4_positive_alpha_beta_T_cell_Lymph_Node	46	GC114130	Lymph_Node	Immune	10X	naive_thymus_derived_CD4_positive_alpha_beta_T_cell
CD8_positive_alpha_beta_T_cell_Blood	47	GC114130	Blood	Immune	10X	CD8_positive_alpha_beta_T_cell
CD4_positive_alpha_beta_T_cell_Bone_Marrow	48	GC114130	Bone_Marrow	Immune	10X	CD4_positive_alpha_beta_T_cell
naive_thymus_derived_CD4_positive_alpha_beta_T_cell_Blood	49	GC114130	Blood	Immune	10X	naive_thymus_derived_CD4_positive_alpha_beta_T_cell
CD8_positive_alpha_beta_T_cell_Bone_Marrow	50	GC114130	Bone_Marrow	Immune	10X	CD8_positive_alpha_beta_T_cell
macrophage_Salivary_Gland	51	GC114130	Salivary_Gland	Immune	10X	macrophage
B_cell_Bladder	52	GC114130	Bladder	Immune	10X	B_cell
DN4_thymocyte_Thymus	53	GC114130	Thymus	Immune	10X	DN4_thymocyte
memory_B_cell_Blood	54	GC114130	Blood	Immune	10X	memory_B_cell
T_cell_Prostate	55	GC114130	Prostate	Immune	10X	T_cell
memory_B_cell_Thymus	56	GC114130	Thymus	Immune	10X	memory_B_cell
CD4_positive_helper_T_cell_Kidney	57	GC114130	Kidney	Immune	10X	CD4_positive_helper_T_cell
naive_regulatory_T_cell_Thymus	58	GC114130	Thymus	Immune	10X	naive_regulatory_T_cell
hematopoietic_stem_cell_Blood	59	GC114130	Blood	Immune	10X	hematopoietic_stem_cell
CD8_positive_alpha_beta_cytotoxic_T_cell_Thymus	60	GC114130	Thymus	Immune	10X	CD8_positive_alpha_beta_cytotoxic_T_cell
macrophage_Bone_Marrow	61	GC114130	Bone_Marrow	Immune	10X	macrophage
basophil_Lung	62	GC114130	Lung	Immune	10X	basophil
type_I_NK_T_cell_Spleen	63	GC114130	Spleen	Immune	10X	type_I_NK_T_cell
T_cell_Vasculature	64	GC114130	Vasculature	Immune	10X	T_cell
DN1_thymic_pro_T_cell_Thymus	65	GC114130	Thymus	Immune	10X	DN1_thymic_pro_T_cell
CD8_positive_alpha_beta_T_cell_Trachea	66	GC114130	Trachea	Immune	10X	CD8_positive_alpha_beta_T_cell
T_cell_Salivary_Gland	67	GC114130	Salivary_Gland	Immune	10X	T_cell
naive_B_cell_Bone_Marrow	68	GC114130	Bone_Marrow	Immune	10X	naive_B_cell
CD4_positive_alpha_beta_memory_T_cell_Spleen	69	GC114130	Spleen	Immune	10X	CD4_positive_alpha_beta_memory_T_cell
B_cell_Large_Intestine	70	GC114130	Large_Intestine	Immune	10X	B_cell
myeloid_cell_Prostate	71	GC114130	Prostate	Immune	10X	myeloid_cell
CD8_positive_alpha_beta_memory_T_cell_Spleen	72	GC114130	Spleen	Immune	10X	CD8_positive_alpha_beta_memory_T_cell
innate_lymphoid_cell_Thymus	73	GC114130	Thymus	Immune	10X	innate_lymphoid_cell
effector_CD4_positive_alpha_beta_T_cell_Lung	74	GC114130	Lung	Immune	10X	effector_CD4_positive_alpha_beta_T_cell
naive_thymus_derived_CD4_positive_alpha_beta_T_cell_Spleen	75	GC114130	Spleen	Immune	10X	naive_thymus_derived_CD4_positive_alpha_beta_T_cell
macrophage_Muscle	76	GC114130	Muscle	Immune	10X	macrophage
monocyte_Liver	77	GC114130	Liver	Immune	10X	monocyte
T_cell_Lymph_Node	78	GC114130	Lymph_Node	Immune	10X	T_cell
innate_lymphoid_cell_Spleen	79	GC114130	Spleen	Immune	10X	innate_lymphoid_cell
macrophage_Thymus	80	GC114130	Thymus	Immune	10X	macrophage
mast_cell_Bladder	81	GC114130	Bladder	Immune	10X	mast_cell
dendritic_cell_Eye	82	GC114130	Eye	Immune	10X	dendritic_cell
mature_NK_T_cell_Salivary_Gland	83	GC114130	Salivary_Gland	Immune	10X	mature_NK_T_cell
hematopoietic_stem_cell_Spleen	84	GC114130	Spleen	Immune	10X	hematopoietic_stem_cell
hematopoietic_stem_cell_Bone_Marrow	85	GC114130	Bone_Marrow	Immune	10X	hematopoietic_stem_cell
T_cell_Trachea	86	GC114130	Trachea	Immune	10X	T_cell
CD8_positive_alpha_beta_T_cell_Spleen	87	GC114130	Spleen	Immune	10X	CD8_positive_alpha_beta_T_cell
CD4_positive_alpha_beta_memory_T_cell_Blood	88	GC114130	Blood	Immune	10X	CD4_positive_alpha_beta_memory_T_cell
macrophage_Prostate	89	GC114130	Prostate	Immune	10X	macrophage
mature_NK_T_cell_Kidney	90	GC114130	Kidney	Immune	10X	mature_NK_T_cell
CD8_positive_alpha_beta_T_cell_Large_Intestine	91	GC114130	Large_Intestine	Immune	10X	CD8_positive_alpha_beta_T_cell
CD4_positive_alpha_beta_T_cell_Blood	92	GC114130	Blood	Immune	10X	CD4_positive_alpha_beta_T_cell
CD4_positive_alpha_beta_T_cell_Small_Intestine	93	GC114130	Small_Intestine	Immune	10X	CD4_positive_alpha_beta_T_cell
mature_NK_T_cell_Prostate	94	GC114130	Prostate	Immune	10X	mature_NK_T_cell
T_cell_Eye	95	GC114130	Eye	Immune	10X	T_cell
B_cell_Lung	96	GC114130	Lung	Immune	10X	B_cell
CD4_positive_alpha_beta_T_cell_Large_Intestine	97	GC114130	Large_Intestine	Immune	10X	CD4_positive_alpha_beta_T_cell
T_follicular_helper_cell_Thymus	98	GC114130	Thymus	Stromal	10X	T_follicular_helper_cell
DN3_thymocyte_Thymus	99	GC114130	Thymus	Immune	10X	DN3_thymocyte
CD4_positive_alpha_beta_T_cell_Muscle	100	GC114130	Muscle	Immune	10X	CD4_positive_alpha_beta_T_cell
CD4_positive_alpha_beta_memory_T_cell_Skin	101	GC114130	Skin	Immune	10X	CD4_positive_alpha_beta_memory_T_cell
capillary_endothelial_cell_Thymus	102	GC114130	Thymus	Endothelial	10X	capillary_endothelial_cell
effector_CD4_positive_alpha_beta_T_cell_Lymph_Node	103	GC114130	Lymph_Node	Immune	10X	effector_CD4_positive_alpha_beta_T_cell
CD141_positive_myeloid_dendritic_cell_Blood	104	GC114130	Blood	Immune	10X	CD141_positive_myeloid_dendritic_cell
CD8_positive_alpha_beta_memory_T_cell_Skin	105	GC114130	Skin	Immune	10X	CD8_positive_alpha_beta_memory_T_cell
macrophage_Kidney	106	GC114130	Kidney	Immune	10X	macrophage
mature_NK_T_cell_Skin	107	GC114130	Skin	Immune	10X	mature_NK_T_cell
T_cell_Mammary	108	GC114130	Mammary	Immune	10X	T_cell
capillary_endothelial_cell_Lung	109	GC114130	Lung	Endothelial	10X	capillary_endothelial_cell
mature_NK_T_cell_Muscle	110	GC114130	Muscle	Immune	10X	mature_NK_T_cell
mast_cell_Lymph_Node	111	GC114130	Lymph_Node	Immune	10X	mast_cell
macrophage_Lymph_Node	112	GC114130	Lymph_Node	Immune	10X	macrophage
dendritic_cell_Lung	113	GC114130	Lung	Immune	10X	dendritic_cell
endothelial_cell_Vasculature	114	GC114130	Vasculature	Endothelial	10X	endothelial_cell
myeloid_cell_Pancreas	115	GC114130	Pancreas	Immune	10X	myeloid_cell
B_cell_Small_Intestine	116	GC114130	Small_Intestine	Immune	10X	B_cell
CD1c_positive_myeloid_dendritic_cell_Spleen	117	GC114130	Spleen	Immune	10X	CD1c_positive_myeloid_dendritic_cell
mature_NK_T_cell_Liver	118	GC114130	Liver	Immune	10X	mature_NK_T_cell
regulatory_T_cell_Skin	119	GC114130	Skin	Immune	10X	regulatory_T_cell
memory_B_cell_Spleen	120	GC114130	Spleen	Immune	10X	memory_B_cell
plasmacytoid_dendritic_cell_Blood	121	GC114130	Blood	Immune	10X	plasmacytoid_dendritic_cell
CD8_positive_alpha_beta_T_cell_Salivary_Gland	122	GC114130	Salivary_Gland	Immune	10X	CD8_positive_alpha_beta_T_cell
mature_NK_T_cell_Fat	123	GC114130	Fat	Immune	10X	mature_NK_T_cell
mature_NK_T_cell_Pancreas	124	GC114130	Pancreas	Immune	10X	mature_NK_T_cell
endothelial_cell_Salivary_Gland	125	GC114130	Salivary_Gland	Endothelial	10X	endothelial_cell
CD141_positive_myeloid_dendritic_cell_Lymph_Node	126	GC114130	Lymph_Node	Immune	10X	CD141_positive_myeloid_dendritic_cell
B_cell_Trachea	127	GC114130	Trachea	Immune	10X	B_cell
CD8_positive_alpha_beta_T_cell_Small_Intestine	128	GC114130	Small_Intestine	Immune	10X	CD8_positive_alpha_beta_T_cell
immature_natural_killer_cell_Thymus	129	GC114130	Thymus	Stromal	10X	immature_natural_killer_cell
vein_endothelial_cell_Lung	130	GC114130	Lung	Endothelial	10X	vein_endothelial_cell
CD4_positive_alpha_beta_T_cell_Trachea	131	GC114130	Trachea	Immune	10X	CD4_positive_alpha_beta_T_cell
pericyte_Lung	132	GC114130	Lung	Stromal	10X	pericyte
plasma_cell_Blood	133	GC114130	Blood	Immune	10X	plasma_cell
mast_cell_Vasculature	134	GC114130	Vasculature	Immune	10X	mast_cell
effector_CD8_positive_alpha_beta_T_cell_Lung	135	GC114130	Lung	Immune	10X	effector_CD8_positive_alpha_beta_T_cell
B_cell_Lymph_Node	136	GC114130	Lymph_Node	Immune	10X	B_cell
lung_microvascular_endothelial_cell_Lung	137	GC114130	Lung	Endothelial	10X	lung_microvascular_endothelial_cell
classical_monocyte_Blood	138	GC114130	Blood	Immune	10X	classical_monocyte
endothelial_cell_of_artery_Thymus	139	GC114130	Thymus	Endothelial	10X	endothelial_cell_of_artery
classical_monocyte_Spleen	140	GC114130	Spleen	Immune	10X	classical_monocyte
macrophage_Mammary	141	GC114130	Mammary	Immune	10X	macrophage
common_myeloid_progenitor_Bone_Marrow	142	GC114130	Bone_Marrow	Immune	10X	common_myeloid_progenitor
CD141_positive_myeloid_dendritic_cell_Spleen	143	GC114130	Spleen	Immune	10X	CD141_positive_myeloid_dendritic_cell
CD8_positive_alpha_beta_cytotoxic_T_cell_Skin	144	GC114130	Skin	Immune	10X	CD8_positive_alpha_beta_cytotoxic_T_cell
T_cell_Liver	145	GC114130	Liver	Immune	10X	T_cell
macrophage_Trachea	146	GC114130	Trachea	Immune	10X	macrophage
microglial_cell_Eye	147	GC114130	Eye	Immune	10X	microglial_cell
T_cell_Skin	148	GC114130	Skin	Immune	10X	T_cell
macrophage_Eye	149	GC114130	Eye	Immune	10X	macrophage
capillary_endothelial_cell_Muscle	150	GC114130	Muscle	Endothelial	10X	capillary_endothelial_cell
endothelial_cell_of_artery_Vasculature	151	GC114130	Vasculature	Endothelial	10X	endothelial_cell_of_artery
platelet_Blood	152	GC114130	Blood	Immune	10X	platelet
leukocyte_Uterus	153	GC114130	Uterus	Immune	10X	leukocyte
intermediate_monocyte_Spleen	154	GC114130	Spleen	Immune	10X	intermediate_monocyte
monocyte_Eye	155	GC114130	Eye	Immune	10X	monocyte
plasma_cell_Spleen	156	GC114130	Spleen	Immune	10X	plasma_cell
dendritic_cell_Thymus	157	GC114130	Thymus	Immune	10X	dendritic_cell
endothelial_cell_of_lymphatic_vessel_Salivary_Gland	158	GC114130	Salivary_Gland	Endothelial	10X	endothelial_cell_of_lymphatic_vessel
hematopoietic_stem_cell_Lymph_Node	159	GC114130	Lymph_Node	Immune	10X	hematopoietic_stem_cell
endothelial_cell_of_hepatic_sinusoid_Liver	160	GC114130	Liver	Endothelial	10X	endothelial_cell_of_hepatic_sinusoid
leukocyte_Tongue	161	GC114130	Tongue	Immune	10X	leukocyte
endothelial_cell_of_artery_Lung	162	GC114130	Lung	Endothelial	10X	endothelial_cell_of_artery
endothelial_cell_Spleen	163	GC114130	Spleen	Endothelial	10X	endothelial_cell
naive_thymus_derived_CD8_positive_alpha_beta_T_cell_Skin	164	GC114130	Skin	Immune	10X	naive_thymus_derived_CD8_positive_alpha_beta_T_cell
naive_thymus_derived_CD4_positive_alpha_beta_T_cell_Skin	165	GC114130	Skin	Immune	10X	naive_thymus_derived_CD4_positive_alpha_beta_T_cell
T_cell_Pancreas	166	GC114130	Pancreas	Immune	10X	T_cell
T_cell_Fat	167	GC114130	Fat	Immune	10X	T_cell
CD1c_positive_myeloid_dendritic_cell_Lymph_Node	168	GC114130	Lymph_Node	Immune	10X	CD1c_positive_myeloid_dendritic_cell
endothelial_cell_Prostate	169	GC114130	Prostate	Endothelial	10X	endothelial_cell
vein_endothelial_cell_Tongue	170	GC114130	Tongue	Endothelial	10X	vein_endothelial_cell
vein_endothelial_cell_Bladder	171	GC114130	Bladder	Endothelial	10X	vein_endothelial_cell
salivary_gland_cell_Salivary_Gland	172	GC114130	Salivary_Gland	Stromal	10X	salivary_gland_cell
mast_cell_Skin	173	GC114130	Skin	Immune	10X	mast_cell
capillary_endothelial_cell_Tongue	174	GC114130	Tongue	Endothelial	10X	capillary_endothelial_cell
CD4_positive_helper_T_cell_Thymus	175	GC114130	Thymus	Immune	10X	CD4_positive_helper_T_cell
[truncated: 103,337 more rows]

## Sheet: fig2g
cell_type	GC_code	read.perc	rank	tissue	compartment
type.I.NK.T.cell.Blood.Tabula.Sapiens	GC01	0.1	230	Blood	immune
erythrocyte.Blood.Tabula.Sapiens	GC01	0.1	298	Blood	immune
type.I.NK.T.cell.Blood.Tabula.Sapiens	GC01	20	15	Blood	immune
erythrocyte.Blood.Tabula.Sapiens	GC01	20	484	Blood	immune
type.I.NK.T.cell.Blood.Tabula.Sapiens	GC01	25	12	Blood	immune
erythrocyte.Blood.Tabula.Sapiens	GC01	25	485	Blood	immune
type.I.NK.T.cell.Blood.Tabula.Sapiens	GC01	0.5	116	Blood	immune
erythrocyte.Blood.Tabula.Sapiens	GC01	0.5	479	Blood	immune
type.I.NK.T.cell.Blood.Tabula.Sapiens	GC01	30	16	Blood	immune
erythrocyte.Blood.Tabula.Sapiens	GC01	30	484	Blood	immune
type.I.NK.T.cell.Blood.Tabula.Sapiens	GC01	1	60	Blood	immune
erythrocyte.Blood.Tabula.Sapiens	GC01	1	483	Blood	immune
type.I.NK.T.cell.Blood.Tabula.Sapiens	GC01	35	12	Blood	immune
erythrocyte.Blood.Tabula.Sapiens	GC01	35	484	Blood	immune
type.I.NK.T.cell.Blood.Tabula.Sapiens	GC01	05	54	Blood	immune
erythrocyte.Blood.Tabula.Sapiens	GC01	05	485	Blood	immune
type.I.NK.T.cell.Blood.Tabula.Sapiens	GC01	40	13	Blood	immune
erythrocyte.Blood.Tabula.Sapiens	GC01	40	485	Blood	immune
type.I.NK.T.cell.Blood.Tabula.Sapiens	GC01	10	30	Blood	immune
erythrocyte.Blood.Tabula.Sapiens	GC01	10	485	Blood	immune
type.I.NK.T.cell.Blood.Tabula.Sapiens	GC01	15	24	Blood	immune
erythrocyte.Blood.Tabula.Sapiens	GC01	15	484	Blood	immune

## Sheet: fig3b
tissue	cell_type	p.adj	logfoldchange	p.adj.signif
Prostate	mature_NK_T_cell_Prostate	0.004592	-0.291679228439995	significant
Prostate	T_cell_Prostate	0.0430545454545455	-0.232251938866988	significant
Prostate	CD8_positive_alpha_beta_T_cell_Prostate	0.019808	-0.149509845141805	significant
Prostate	mast_cell_Prostate	0.0437333333333333	-0.0851939592526853	significant
Prostate	fibroblast_Prostate	0.00976	-0.0788285721029837	significant
Prostate	macrophage_Prostate	0.536533333333333	-0.0734479854328439	not significant
Prostate	monocyte_Prostate	0.387555555555556	-0.0235618735784956	not significant
Prostate	myeloid_cell_Prostate	0.466666666666667	-0.0222071840585544	not significant
Prostate	neutrophil_Prostate	0.418782608695652	-0.00722971567263072	not significant
Prostate	smooth_muscle_cell_Prostate	0.486620689655172	-0.00212708644865953	not significant
Prostate	luminal_cell_of_prostate_epithelium_Prostate	0.418782608695652	-0.000118426857081445	not significant
Prostate	endothelial_cell_Prostate	0.795	0.0270432087528542	not significant
Prostate	stromal_cell_Prostate	0.1056	0.0342321195935846	not significant
Prostate	erythroid_progenitor_cell_Prostate	0.468148148148148	0.0351753464641877	not significant
Prostate	sperm_Prostate	0.1402	0.037355644519051	not significant
Prostate	basal_cell_of_prostate_epithelium_Prostate	0.468148148148148	0.073797004592492	not significant
Prostate	epithelial_cell_Prostate	0.418782608695652	0.0759181257142695	not significant
Prostate	club_cell_Prostate	0.182964705882353	0.103418383998058	not significant
Uterus	leukocyte_Uterus	0.729806451612903	-0.0862881998213171	not significant
Uterus	mature_NK_T_cell_Uterus	0.410947368421053	0.0242236174552876	not significant
Uterus	B_cell_Uterus	0.468148148148148	0.0296876927428521	not significant
Uterus	endothelial_cell_of_lymphatic_vessel_Uterus	0.1056	0.0354779915833434	not significant
Uterus	myometrial_cell_Uterus	0.486620689655172	0.0443005967065949	not significant
Uterus	ciliated_epithelial_cell_Uterus	0.0004544	0.0636881254362047	significant
Uterus	T_cell_Uterus	0.019808	0.0870180909554108	significant
Uterus	epithelial_cell_of_uterus_Uterus	0.00841142857142857	0.0931008987486897	significant
Uterus	fibroblast_Uterus	0.418782608695652	0.0974875731985976	not significant
Uterus	endothelial_cell_Uterus	0.102153846153846	0.111922995366307	not significant
Uterus	vascular_associated_smooth_muscle_cell_Uterus	0.004592	0.113838694976211	significant
Uterus	pericyte_Uterus	2.896e-09	0.141612078334496	significant
Uterus	epithelial_cell_Uterus	4.96e-11	0.178549950702441	significant
Uterus	macrophage_Uterus	1.32266666666667e-06	0.19342223654118	significant

## Sheet: fig3c
tissue	p.adj	logfoldchange	p.adj.sig
Blood	0.10125	0.0908995128901576	not significant
Bone Marrow	0.905	0.0292600044057263	not significant
Thymus	0.540909090909091	-0.0226957624455316	not significant
Lymph Node	0.905	-0.00231458827479519	not significant
Spleen	0.6	0.0646586368351885	not significant
Lung	0.444444444444444	-0.0186463195874364	not significant
Pancreas	0.6	0.0120389091737525	not significant
Large Intestine	0.183	-0.029626458229831	not significant
Eye	0.264166666666667	0.0155654928733513	not significant
Vasculature	0.672058823529412	-0.0188504797873896	not significant
Trachea	0.90125	0.00524684064539122	not significant
Fat	0.378571428571429	0.0297810029452568	not significant
Skin	0.6	0.0199749696867987	not significant
Muscle	0.6	-0.012767943487402	not significant
Kidney	0.672058823529412	-0.00980930980697148	not significant
Bladder	0.905	0.00230302323030601	not significant
Liver	0.905	-0.00982679261289765	not significant
Prostate	0.681944444444444	0.0183647712438355	not significant
Placenta	3.5e-16	-0.276457064149015	significant
Small Intestine	0.10125	-0.0266371742758984	not significant
Salivary Gland	0.905	-0.00190443729633797	not significant
Uterus	0.10125	-0.0369858459591748	not significant
Mammary	0.53	-0.0259149949376725	not significant
Tongue	0.384375	-0.0264634770084984	not significant
Heart	0.838157894736842	-0.00830245343317876	not significant

## Sheet: fig3d
cell_type	GC_code	read.perc	rank	tissue	compartment
endothelial.cell.Liver.Tabula.Sapiens	GC02	1	18	Liver	endothelial
EVT_13.Vento.Tormo	GC02	1	237	Placenta	epithelial
endothelial.cell.Liver.Tabula.Sapiens	GC02	5	19	Liver	endothelial
EVT_13.Vento.Tormo	GC02	5	98	Placenta	epithelial
endothelial.cell.Liver.Tabula.Sapiens	GC02	10	15	Liver	endothelial
EVT_13.Vento.Tormo	GC02	10	170	Placenta	epithelial
endothelial.cell.Liver.Tabula.Sapiens	GC02	15	12	Liver	endothelial
EVT_13.Vento.Tormo	GC02	15	181	Placenta	epithelial
endothelial.cell.Liver.Tabula.Sapiens	GC02	20	16	Liver	endothelial
EVT_13.Vento.Tormo	GC02	20	198	Placenta	epithelial
endothelial.cell.Liver.Tabula.Sapiens	GC02	25	18	Liver	endothelial
EVT_13.Vento.Tormo	GC02	25	196	Placenta	epithelial
endothelial.cell.Liver.Tabula.Sapiens	GC02	30	20	Liver	endothelial
EVT_13.Vento.Tormo	GC02	30	187	Placenta	epithelial
endothelial.cell.Liver.Tabula.Sapiens	GC02	35	21	Liver	endothelial
EVT_13.Vento.Tormo	GC02	35	189	Placenta	epithelial
endothelial.cell.Liver.Tabula.Sapiens	GC02	40	31	Liver	endothelial
EVT_13.Vento.Tormo	GC02	40	187	Placenta	epithelial
endothelial.cell.Liver.Tabula.Sapiens	GC02	0.1	118	Liver	endothelial
EVT_13.Vento.Tormo	GC02	0.1	385	Placenta	epithelial
endothelial.cell.Liver.Tabula.Sapiens	GC02	0.5	45	Liver	endothelial
EVT_13.Vento.Tormo	GC02	0.5	202	Placenta	epithelial

## Sheet: fig3e,3f
cell_type	rank	GC_code	tissue	compartment	gestational_age_at_sampling (weeks+days)
EVT_13.Vento.Tormo	138	GC097722-ARD01	Placenta	epithelial	11 + 6
VCT_1.Vento.Tormo	152	GC097722-ARD01	Placenta	epithelial	11 + 6
EVT_proliferative.Vento.Tormo	154	GC097722-ARD01	Placenta	epithelial	11 + 6
SCT_20.Vento.Tormo	174	GC097722-ARD01	Placenta	epithelial	11 + 6
VCT_proliferative.Vento.Tormo	213	GC097722-ARD01	Placenta	epithelial	11 + 6
EVT_13.Vento.Tormo	120	GC120855-I2C09	Placenta	epithelial	12 + 1
EVT_proliferative.Vento.Tormo	131	GC120855-I2C09	Placenta	epithelial	12 + 1
VCT_proliferative.Vento.Tormo	207	GC120855-I2C09	Placenta	epithelial	12 + 1
SCT_20.Vento.Tormo	209	GC120855-I2C09	Placenta	epithelial	12 + 1
VCT_1.Vento.Tormo	227	GC120855-I2C09	Placenta	epithelial	12 + 1
EVT_proliferative.Vento.Tormo	136	GC100732-I1C05	Placenta	epithelial	8 + 4
SCT_20.Vento.Tormo	148	GC100732-I1C05	Placenta	epithelial	8 + 4
VCT_proliferative.Vento.Tormo	156	GC100732-I1C05	Placenta	epithelial	8 + 4
EVT_13.Vento.Tormo	182	GC100732-I1C05	Placenta	epithelial	8 + 4
VCT_1.Vento.Tormo	201	GC100732-I1C05	Placenta	epithelial	8 + 4
EVT_13.Vento.Tormo	36	GC095639-ARC10	Placenta	epithelial	12 + 0
EVT_proliferative.Vento.Tormo	76	GC095639-ARC10	Placenta	epithelial	12 + 0
SCT_20.Vento.Tormo	89	GC095639-ARC10	Placenta	epithelial	12 + 0
VCT_proliferative.Vento.Tormo	111	GC095639-ARC10	Placenta	epithelial	12 + 0
VCT_1.Vento.Tormo	116	GC095639-ARC10	Placenta	epithelial	12 + 0
EVT_proliferative.Vento.Tormo	29	GC109473-I2G03	Placenta	epithelial	30 + 0
EVT_13.Vento.Tormo	34	GC109473-I2G03	Placenta	epithelial	30 + 0
SCT_20.Vento.Tormo	50	GC109473-I2G03	Placenta	epithelial	30 + 0
VCT_1.Vento.Tormo	75	GC109473-I2G03	Placenta	epithelial	30 + 0
VCT_proliferative.Vento.Tormo	143	GC109473-I2G03	Placenta	epithelial	30 + 0
EVT_13.Vento.Tormo	80	GC108389-I2E06	Placenta	epithelial	12 + 4
EVT_proliferative.Vento.Tormo	97	GC108389-I2E06	Placenta	epithelial	12 + 4
SCT_20.Vento.Tormo	103	GC108389-I2E06	Placenta	epithelial	12 + 4
VCT_proliferative.Vento.Tormo	130	GC108389-I2E06	Placenta	epithelial	12 + 4
VCT_1.Vento.Tormo	132	GC108389-I2E06	Placenta	epithelial	12 + 4
EVT_13.Vento.Tormo	106	GC087811-ARA03	Placenta	epithelial	11 + 0
EVT_proliferative.Vento.Tormo	118	GC087811-ARA03	Placenta	epithelial	11 + 0
VCT_1.Vento.Tormo	124	GC087811-ARA03	Placenta	epithelial	11 + 0
SCT_20.Vento.Tormo	201	GC087811-ARA03	Placenta	epithelial	11 + 0
VCT_proliferative.Vento.Tormo	220	GC087811-ARA03	Placenta	epithelial	11 + 0
SCT_20.Vento.Tormo	196	GC114930-I1G01	Placenta	epithelial	12 + 4
VCT_1.Vento.Tormo	205	GC114930-I1G01	Placenta	epithelial	12 + 4
EVT_13.Vento.Tormo	218	GC114930-I1G01	Placenta	epithelial	12 + 4
EVT_proliferative.Vento.Tormo	226	GC114930-I1G01	Placenta	epithelial	12 + 4
VCT_proliferative.Vento.Tormo	239	GC114930-I1G01	Placenta	epithelial	12 + 4
EVT_13.Vento.Tormo	28	GC112425-I1C12	Placenta	epithelial	13 + 1
EVT_proliferative.Vento.Tormo	31	GC112425-I1C12	Placenta	epithelial	13 + 1
SCT_20.Vento.Tormo	52	GC112425-I1C12	Placenta	epithelial	13 + 1
VCT_proliferative.Vento.Tormo	62	GC112425-I1C12	Placenta	epithelial	13 + 1
VCT_1.Vento.Tormo	88	GC112425-I1C12	Placenta	epithelial	13 + 1
VCT_proliferative.Vento.Tormo	113	GC119542-I2D02	Placenta	epithelial	12 + 1
EVT_13.Vento.Tormo	144	GC119542-I2D02	Placenta	epithelial	12 + 1
EVT_proliferative.Vento.Tormo	171	GC119542-I2D02	Placenta	epithelial	12 + 1
VCT_1.Vento.Tormo	182	GC119542-I2D02	Placenta	epithelial	12 + 1
SCT_20.Vento.Tormo	216	GC119542-I2D02	Placenta	epithelial	12 + 1
EVT_proliferative.Vento.Tormo	20	GC109472-I2A03	Placenta	epithelial	27 + 2
EVT_13.Vento.Tormo	24	GC109472-I2A03	Placenta	epithelial	27 + 2
SCT_20.Vento.Tormo	26	GC109472-I2A03	Placenta	epithelial	27 + 2
VCT_proliferative.Vento.Tormo	128	GC109472-I2A03	Placenta	epithelial	27 + 2
VCT_1.Vento.Tormo	150	GC109472-I2A03	Placenta	epithelial	27 + 2
EVT_13.Vento.Tormo	123	GC109872-I1A09	Placenta	epithelial	NA
EVT_proliferative.Vento.Tormo	133	GC109872-I1A09	Placenta	epithelial	NA
VCT_proliferative.Vento.Tormo	135	GC109872-I1A09	Placenta	epithelial	NA
VCT_1.Vento.Tormo	154	GC109872-I1A09	Placenta	epithelial	NA
SCT_20.Vento.Tormo	184	GC109872-I1A09	Placenta	epithelial	NA
VCT_proliferative.Vento.Tormo	178	GC123115-I1D08	Placenta	epithelial	12 + 0
EVT_proliferative.Vento.Tormo	204	GC123115-I1D08	Placenta	epithelial	12 + 0
EVT_13.Vento.Tormo	206	GC123115-I1D08	Placenta	epithelial	12 + 0
SCT_20.Vento.Tormo	218	GC123115-I1D08	Placenta	epithelial	12 + 0
VCT_1.Vento.Tormo	259	GC123115-I1D08	Placenta	epithelial	12 + 0
EVT_13.Vento.Tormo	82	GC101882-I1G02	Placenta	epithelial	NA
VCT_1.Vento.Tormo	133	GC101882-I1G02	Placenta	epithelial	NA
EVT_proliferative.Vento.Tormo	201	GC101882-I1G02	Placenta	epithelial	NA
SCT_20.Vento.Tormo	207	GC101882-I1G02	Placenta	epithelial	NA
VCT_proliferative.Vento.Tormo	231	GC101882-I1G02	Placenta	epithelial	NA
EVT_13.Vento.Tormo	213	GC109872-I1C12	Placenta	epithelial	12 + 0
VCT_proliferative.Vento.Tormo	215	GC109872-I1C12	Placenta	epithelial	12 + 0
VCT_1.Vento.Tormo	222	GC109872-I1C12	Placenta	epithelial	12 + 0
EVT_proliferative.Vento.Tormo	253	GC109872-I1C12	Placenta	epithelial	12 + 0
SCT_20.Vento.Tormo	260	GC109872-I1C12	Placenta	epithelial	12 + 0
EVT_13.Vento.Tormo	80	GC113648-I2F08	Placenta	epithelial	12 + 6
EVT_proliferative.Vento.Tormo	96	GC113648-I2F08	Placenta	epithelial	12 + 6
VCT_proliferative.Vento.Tormo	98	GC113648-I2F08	Placenta	epithelial	12 + 6
VCT_1.Vento.Tormo	188	GC113648-I2F08	Placenta	epithelial	12 + 6
SCT_20.Vento.Tormo	209	GC113648-I2F08	Placenta	epithelial	12 + 6
EVT_13.Vento.Tormo	125	GC113648-I2G09	Placenta	epithelial	12 + 5
VCT_proliferative.Vento.Tormo	155	GC113648-I2G09	Placenta	epithelial	12 + 5
VCT_1.Vento.Tormo	157	GC113648-I2G09	Placenta	epithelial	12 + 5
EVT_proliferative.Vento.Tormo	172	GC113648-I2G09	Placenta	epithelial	12 + 5
SCT_20.Vento.Tormo	232	GC113648-I2G09	Placenta	epithelial	12 + 5
EVT_13.Vento.Tormo	176	GC108538-I1C11	Placenta	epithelial	11 + 3
SCT_20.Vento.Tormo	205	GC108538-I1C11	Placenta	epithelial	11 + 3
VCT_proliferative.Vento.Tormo	211	GC108538-I1C11	Placenta	epithelial	11 + 3
EVT_proliferative.Vento.Tormo	228	GC108538-I1C11	Placenta	epithelial	11 + 3
VCT_1.Vento.Tormo	262	GC108538-I1C11	Placenta	epithelial	11 + 3
EVT_13.Vento.Tormo	82	GC091607-ARB10	Placenta	epithelial	12 + 0
EVT_proliferative.Vento.Tormo	111	GC091607-ARB10	Placenta	epithelial	12 + 0
VCT_1.Vento.Tormo	189	GC091607-ARB10	Placenta	epithelial	12 + 0
SCT_20.Vento.Tormo	193	GC091607-ARB10	Placenta	epithelial	12 + 0
VCT_proliferative.Vento.Tormo	220	GC091607-ARB10	Placenta	epithelial	12 + 0
EVT_13.Vento.Tormo	107	GC101169-I1C04	Placenta	epithelial	NA
EVT_proliferative.Vento.Tormo	158	GC101169-I1C04	Placenta	epithelial	NA
VCT_1.Vento.Tormo	170	GC101169-I1C04	Placenta	epithelial	NA
VCT_proliferative.Vento.Tormo	181	GC101169-I1C04	Placenta	epithelial	NA
SCT_20.Vento.Tormo	213	GC101169-I1C04	Placenta	epithelial	NA
EVT_13.Vento.Tormo	22	GC097245-I1A09	Placenta	epithelial	12 + 0
VCT_1.Vento.Tormo	30	GC097245-I1A09	Placenta	epithelial	12 + 0
VCT_proliferative.Vento.Tormo	33	GC097245-I1A09	Placenta	epithelial	12 + 0
SCT_20.Vento.Tormo	45	GC097245-I1A09	Placenta	epithelial	12 + 0
EVT_proliferative.Vento.Tormo	72	GC097245-I1A09	Placenta	epithelial	12 + 0
EVT_13.Vento.Tormo	129	GC107892-I2F11	Placenta	epithelial	12 + 6
VCT_1.Vento.Tormo	167	GC107892-I2F11	Placenta	epithelial	12 + 6
VCT_proliferative.Vento.Tormo	173	GC107892-I2F11	Placenta	epithelial	12 + 6
EVT_proliferative.Vento.Tormo	177	GC107892-I2F11	Placenta	epithelial	12 + 6
SCT_20.Vento.Tormo	208	GC107892-I2F11	Placenta	epithelial	12 + 6
EVT_13.Vento.Tormo	25	GC116048-I1C12	Placenta	epithelial	12 + 5
SCT_20.Vento.Tormo	83	GC116048-I1C12	Placenta	epithelial	12 + 5
EVT_proliferative.Vento.Tormo	84	GC116048-I1C12	Placenta	epithelial	12 + 5
VCT_1.Vento.Tormo	90	GC116048-I1C12	Placenta	epithelial	12 + 5
VCT_proliferative.Vento.Tormo	95	GC116048-I1C12	Placenta	epithelial	12 + 5
EVT_proliferative.Vento.Tormo	130	GC100732-I1C02	Placenta	epithelial	11 + 6
EVT_13.Vento.Tormo	159	GC100732-I1C02	Placenta	epithelial	11 + 6
VCT_proliferative.Vento.Tormo	200	GC100732-I1C02	Placenta	epithelial	11 + 6
SCT_20.Vento.Tormo	210	GC100732-I1C02	Placenta	epithelial	11 + 6
VCT_1.Vento.Tormo	220	GC100732-I1C02	Placenta	epithelial	11 + 6
VCT_1.Vento.Tormo	69	GC109872-I1D09	Placenta	epithelial	11 + 0
SCT_20.Vento.Tormo	99	GC109872-I1D09	Placenta	epithelial	11 + 0
EVT_13.Vento.Tormo	131	GC109872-I1D09	Placenta	epithelial	11 + 0
VCT_proliferative.Vento.Tormo	141	GC109872-I1D09	Placenta	epithelial	11 + 0
EVT_proliferative.Vento.Tormo	170	GC109872-I1D09	Placenta	epithelial	11 + 0
VCT_proliferative.Vento.Tormo	93	GC095627-ARD04	Placenta	epithelial	12 + 3
VCT_1.Vento.Tormo	183	GC095627-ARD04	Placenta	epithelial	12 + 3
EVT_proliferative.Vento.Tormo	215	GC095627-ARD04	Placenta	epithelial	12 + 3
EVT_13.Vento.Tormo	217	GC095627-ARD04	Placenta	epithelial	12 + 3
SCT_20.Vento.Tormo	227	GC095627-ARD04	Placenta	epithelial	12 + 3
EVT_proliferative.Vento.Tormo	160	GC091417-ARE06	Placenta	epithelial	12 + 3
EVT_13.Vento.Tormo	210	GC091417-ARE06	Placenta	epithelial	12 + 3
SCT_20.Vento.Tormo	241	GC091417-ARE06	Placenta	epithelial	12 + 3
VCT_proliferative.Vento.Tormo	254	GC091417-ARE06	Placenta	epithelial	12 + 3
VCT_1.Vento.Tormo	260	GC091417-ARE06	Placenta	epithelial	12 + 3
VCT_proliferative.Vento.Tormo	145	GC102036-I1B08	Placenta	epithelial	12 + 0
EVT_13.Vento.Tormo	150	GC102036-I1B08	Placenta	epithelial	12 + 0
VCT_1.Vento.Tormo	193	GC102036-I1B08	Placenta	epithelial	12 + 0
EVT_proliferative.Vento.Tormo	216	GC102036-I1B08	Placenta	epithelial	12 + 0
SCT_20.Vento.Tormo	227	GC102036-I1B08	Placenta	epithelial	12 + 0
EVT_13.Vento.Tormo	163	GC123765-I1A08	Placenta	epithelial	12 + 2
VCT_1.Vento.Tormo	201	GC123765-I1A08	Placenta	epithelial	12 + 2
VCT_proliferative.Vento.Tormo	218	GC123765-I1A08	Placenta	epithelial	12 + 2
SCT_20.Vento.Tormo	224	GC123765-I1A08	Placenta	epithelial	12 + 2
EVT_proliferative.Vento.Tormo	235	GC123765-I1A08	Placenta	epithelial	12 + 2
EVT_13.Vento.Tormo	219	GC109472-I2B01	Placenta	epithelial	31 + 3
VCT_proliferative.Vento.Tormo	236	GC109472-I2B01	Placenta	epithelial	31 + 3
SCT_20.Vento.Tormo	239	GC109472-I2B01	Placenta	epithelial	31 + 3
EVT_proliferative.Vento.Tormo	245	GC109472-I2B01	Placenta	epithelial	31 + 3
VCT_1.Vento.Tormo	288	GC109472-I2B01	Placenta	epithelial	31 + 3
VCT_1.Vento.Tormo	41	GC096955-I1B06	Placenta	epithelial	10 + 6
VCT_proliferative.Vento.Tormo	81	GC096955-I1B06	Placenta	epithelial	10 + 6
SCT_20.Vento.Tormo	103	GC096955-I1B06	Placenta	epithelial	10 + 6
EVT_proliferative.Vento.Tormo	113	GC096955-I1B06	Placenta	epithelial	10 + 6
EVT_13.Vento.Tormo	128	GC096955-I1B06	Placenta	epithelial	10 + 6
EVT_13.Vento.Tormo	181	GC100287-I2C01	Placenta	epithelial	11 + 5
EVT_proliferative.Vento.Tormo	212	GC100287-I2C01	Placenta	epithelial	11 + 5
SCT_20.Vento.Tormo	219	GC100287-I2C01	Placenta	epithelial	11 + 5
VCT_1.Vento.Tormo	245	GC100287-I2C01	Placenta	epithelial	11 + 5
VCT_proliferative.Vento.Tormo	296	GC100287-I2C01	Placenta	epithelial	11 + 5
EVT_13.Vento.Tormo	39	GC109872-I1A08	Placenta	epithelial	12 + 1
EVT_proliferative.Vento.Tormo	62	GC109872-I1A08	Placenta	epithelial	12 + 1
SCT_20.Vento.Tormo	82	GC109872-I1A08	Placenta	epithelial	12 + 1
VCT_proliferative.Vento.Tormo	101	GC109872-I1A08	Placenta	epithelial	12 + 1
VCT_1.Vento.Tormo	159	GC109872-I1A08	Placenta	epithelial	12 + 1
EVT_13.Vento.Tormo	39	GC111882-I2B04	Placenta	epithelial	14 + 0
SCT_20.Vento.Tormo	55	GC111882-I2B04	Placenta	epithelial	14 + 0
VCT_1.Vento.Tormo	68	GC111882-I2B04	Placenta	epithelial	14 + 0
VCT_proliferative.Vento.Tormo	97	GC111882-I2B04	Placenta	epithelial	14 + 0
EVT_proliferative.Vento.Tormo	111	GC111882-I2B04	Placenta	epithelial	14 + 0
VCT_1.Vento.Tormo	125	GC116167-I1E02	Placenta	epithelial	12 + 6
VCT_proliferative.Vento.Tormo	153	GC116167-I1E02	Placenta	epithelial	12 + 6
EVT_13.Vento.Tormo	156	GC116167-I1E02	Placenta	epithelial	12 + 6
EVT_proliferative.Vento.Tormo	200	GC116167-I1E02	Placenta	epithelial	12 + 6
SCT_20.Vento.Tormo	202	GC116167-I1E02	Placenta	epithelial	12 + 6
EVT_13.Vento.Tormo	92	GC098377-ARF06	Placenta	epithelial	11 + 5
EVT_proliferative.Vento.Tormo	109	GC098377-ARF06	Placenta	epithelial	11 + 5
VCT_proliferative.Vento.Tormo	127	GC098377-ARF06	Placenta	epithelial	11 + 5
VCT_1.Vento.Tormo	158	GC098377-ARF06	Placenta	epithelial	11 + 5
SCT_20.Vento.Tormo	178	GC098377-ARF06	Placenta	epithelial	11 + 5
EVT_13.Vento.Tormo	95	GC107892-I2H08	Placenta	epithelial	12 + 1
VCT_1.Vento.Tormo	126	GC107892-I2H08	Placenta	epithelial	12 + 1
EVT_proliferative.Vento.Tormo	146	GC107892-I2H08	Placenta	epithelial	12 + 1
SCT_20.Vento.Tormo	170	GC107892-I2H08	Placenta	epithelial	12 + 1
VCT_proliferative.Vento.Tormo	182	GC107892-I2H08	Placenta	epithelial	12 + 1
EVT_proliferative.Vento.Tormo	101	GC115767-I1H07	Placenta	epithelial	12 + 1
EVT_13.Vento.Tormo	162	GC115767-I1H07	Placenta	epithelial	12 + 1
SCT_20.Vento.Tormo	169	GC115767-I1H07	Placenta	epithelial	12 + 1
VCT_proliferative.Vento.Tormo	187	GC115767-I1H07	Placenta	epithelial	12 + 1
VCT_1.Vento.Tormo	205	GC115767-I1H07	Placenta	epithelial	12 + 1
EVT_13.Vento.Tormo	201	GC100732-I1C01	Placenta	epithelial	NA
VCT_proliferative.Vento.Tormo	222	GC100732-I1C01	Placenta	epithelial	NA
EVT_proliferative.Vento.Tormo	229	GC100732-I1C01	Placenta	epithelial	NA
VCT_1.Vento.Tormo	232	GC100732-I1C01	Placenta	epithelial	NA
SCT_20.Vento.Tormo	268	GC100732-I1C01	Placenta	epithelial	NA
VCT_1.Vento.Tormo	154	GC109872-I1B07	Placenta	epithelial	NA
EVT_13.Vento.Tormo	174	GC109872-I1B07	Placenta	epithelial	NA
EVT_proliferative.Vento.Tormo	215	GC109872-I1B07	Placenta	epithelial	NA
VCT_proliferative.Vento.Tormo	258	GC109872-I1B07	Placenta	epithelial	NA
SCT_20.Vento.Tormo	263	GC109872-I1B07	Placenta	epithelial	NA
EVT_13.Vento.Tormo	169	GC104489-I1D04	Placenta	epithelial	NA
EVT_proliferative.Vento.Tormo	209	GC104489-I1D04	Placenta	epithelial	NA
VCT_proliferative.Vento.Tormo	217	GC104489-I1D04	Placenta	epithelial	NA
VCT_1.Vento.Tormo	231	GC104489-I1D04	Placenta	epithelial	NA
SCT_20.Vento.Tormo	243	GC104489-I1D04	Placenta	epithelial	NA
VCT_proliferative.Vento.Tormo	151	GC101109-I1F11	Placenta	epithelial	12 + 5
EVT_13.Vento.Tormo	184	GC101109-I1F11	Placenta	epithelial	12 + 5
VCT_1.Vento.Tormo	197	GC101109-I1F11	Placenta	epithelial	12 + 5
SCT_20.Vento.Tormo	203	GC101109-I1F11	Placenta	epithelial	12 + 5
EVT_proliferative.Vento.Tormo	225	GC101109-I1F11	Placenta	epithelial	12 + 5
SCT_20.Vento.Tormo	123	GC110854-I2G11	Placenta	epithelial	12 + 5
EVT_13.Vento.Tormo	156	GC110854-I2G11	Placenta	epithelial	12 + 5
VCT_1.Vento.Tormo	169	GC110854-I2G11	Placenta	epithelial	12 + 5
EVT_proliferative.Vento.Tormo	201	GC110854-I2G11	Placenta	epithelial	12 + 5
VCT_proliferative.Vento.Tormo	212	GC110854-I2G11	Placenta	epithelial	12 + 5
EVT_13.Vento.Tormo	141	GC091013-ARB09	Placenta	epithelial	10 + 6
VCT_proliferative.Vento.Tormo	202	GC091013-ARB09	Placenta	epithelial	10 + 6
EVT_proliferative.Vento.Tormo	218	GC091013-ARB09	Placenta	epithelial	10 + 6
VCT_1.Vento.Tormo	239	GC091013-ARB09	Placenta	epithelial	10 + 6
SCT_20.Vento.Tormo	244	GC091013-ARB09	Placenta	epithelial	10 + 6
SCT_20.Vento.Tormo	44	GC100287-I2C03	Placenta	epithelial	13 + 2
VCT_proliferative.Vento.Tormo	71	GC100287-I2C03	Placenta	epithelial	13 + 2
EVT_proliferative.Vento.Tormo	126	GC100287-I2C03	Placenta	epithelial	13 + 2
EVT_13.Vento.Tormo	150	GC100287-I2C03	Placenta	epithelial	13 + 2
VCT_1.Vento.Tormo	152	GC100287-I2C03	Placenta	epithelial	13 + 2
EVT_proliferative.Vento.Tormo	33	GC093431-ARF01	Placenta	epithelial	13 + 6
SCT_20.Vento.Tormo	46	GC093431-ARF01	Placenta	epithelial	13 + 6
EVT_13.Vento.Tormo	52	GC093431-ARF01	Placenta	epithelial	13 + 6
VCT_1.Vento.Tormo	72	GC093431-ARF01	Placenta	epithelial	13 + 6
VCT_proliferative.Vento.Tormo	91	GC093431-ARF01	Placenta	epithelial	13 + 6
SCT_20.Vento.Tormo	92	GC112329-I2H06	Placenta	epithelial	NA
VCT_1.Vento.Tormo	130	GC112329-I2H06	Placenta	epithelial	NA
EVT_13.Vento.Tormo	138	GC112329-I2H06	Placenta	epithelial	NA
VCT_proliferative.Vento.Tormo	155	GC112329-I2H06	Placenta	epithelial	NA
EVT_proliferative.Vento.Tormo	187	GC112329-I2H06	Placenta	epithelial	NA
EVT_proliferative.Vento.Tormo	100	GC114381-I1A01	Placenta	epithelial	13 + 3
VCT_1.Vento.Tormo	104	GC114381-I1A01	Placenta	epithelial	13 + 3
VCT_proliferative.Vento.Tormo	112	GC114381-I1A01	Placenta	epithelial	13 + 3
EVT_13.Vento.Tormo	121	GC114381-I1A01	Placenta	epithelial	13 + 3
SCT_20.Vento.Tormo	124	GC114381-I1A01	Placenta	epithelial	13 + 3
EVT_proliferative.Vento.Tormo	57	GC100427-I2C05	Placenta	epithelial	12 + 5
EVT_13.Vento.Tormo	61	GC100427-I2C05	Placenta	epithelial	12 + 5
SCT_20.Vento.Tormo	101	GC100427-I2C05	Placenta	epithelial	12 + 5
VCT_1.Vento.Tormo	107	GC100427-I2C05	Placenta	epithelial	12 + 5
VCT_proliferative.Vento.Tormo	213	GC100427-I2C05	Placenta	epithelial	12 + 5
EVT_13.Vento.Tormo	43	GC100180-I2F06	Placenta	epithelial	11 + 6
EVT_proliferative.Vento.Tormo	45	GC100180-I2F06	Placenta	epithelial	11 + 6
SCT_20.Vento.Tormo	49	GC100180-I2F06	Placenta	epithelial	11 + 6
VCT_1.Vento.Tormo	88	GC100180-I2F06	Placenta	epithelial	11 + 6
VCT_proliferative.Vento.Tormo	155	GC100180-I2F06	Placenta	epithelial	11 + 6
EVT_13.Vento.Tormo	121	GC120171-I2C10	Placenta	epithelial	11 + 6
VCT_1.Vento.Tormo	140	GC120171-I2C10	Placenta	epithelial	11 + 6
EVT_proliferative.Vento.Tormo	164	GC120171-I2C10	Placenta	epithelial	11 + 6
SCT_20.Vento.Tormo	167	GC120171-I2C10	Placenta	epithelial	11 + 6
VCT_proliferative.Vento.Tormo	211	GC120171-I2C10	Placenta	epithelial	11 + 6
EVT_proliferative.Vento.Tormo	89	GC106260-I1A12	Placenta	epithelial	16 + 1
EVT_13.Vento.Tormo	111	GC106260-I1A12	Placenta	epithelial	16 + 1
SCT_20.Vento.Tormo	145	GC106260-I1A12	Placenta	epithelial	16 + 1
VCT_1.Vento.Tormo	147	GC106260-I1A12	Placenta	epithelial	16 + 1
VCT_proliferative.Vento.Tormo	181	GC106260-I1A12	Placenta	epithelial	16 + 1
EVT_proliferative.Vento.Tormo	91	GC107892-I2G08	Placenta	epithelial	10 + 1
EVT_13.Vento.Tormo	92	GC107892-I2G08	Placenta	epithelial	10 + 1
VCT_1.Vento.Tormo	114	GC107892-I2G08	Placenta	epithelial	10 + 1
SCT_20.Vento.Tormo	120	GC107892-I2G08	Placenta	epithelial	10 + 1
VCT_proliferative.Vento.Tormo	129	GC107892-I2G08	Placenta	epithelial	10 + 1
EVT_13.Vento.Tormo	87	GC110853-I2B08	Placenta	epithelial	15 + 2
VCT_proliferative.Vento.Tormo	111	GC110853-I2B08	Placenta	epithelial	15 + 2
EVT_proliferative.Vento.Tormo	163	GC110853-I2B08	Placenta	epithelial	15 + 2
SCT_20.Vento.Tormo	169	GC110853-I2B08	Placenta	epithelial	15 + 2
VCT_1.Vento.Tormo	178	GC110853-I2B08	Placenta	epithelial	15 + 2
EVT_13.Vento.Tormo	142	GC113646-I2H03	Placenta	epithelial	13 + 3
EVT_proliferative.Vento.Tormo	170	GC113646-I2H03	Placenta	epithelial	13 + 3
VCT_proliferative.Vento.Tormo	229	GC113646-I2H03	Placenta	epithelial	13 + 3
SCT_20.Vento.Tormo	255	GC113646-I2H03	Placenta	epithelial	13 + 3
VCT_1.Vento.Tormo	286	GC113646-I2H03	Placenta	epithelial	13 + 3
EVT_proliferative.Vento.Tormo	28	GC124329-I2E02	Placenta	epithelial	12 + 5
EVT_13.Vento.Tormo	73	GC124329-I2E02	Placenta	epithelial	12 + 5
SCT_20.Vento.Tormo	97	GC124329-I2E02	Placenta	epithelial	12 + 5
VCT_1.Vento.Tormo	170	GC124329-I2E02	Placenta	epithelial	12 + 5
VCT_proliferative.Vento.Tormo	171	GC124329-I2E02	Placenta	epithelial	12 + 5
EVT_13.Vento.Tormo	48	GC114382-I1G06	Placenta	epithelial	12 + 3
EVT_proliferative.Vento.Tormo	73	GC114382-I1G06	Placenta	epithelial	12 + 3
SCT_20.Vento.Tormo	90	GC114382-I1G06	Placenta	epithelial	12 + 3
VCT_1.Vento.Tormo	125	GC114382-I1G06	Placenta	epithelial	12 + 3
VCT_proliferative.Vento.Tormo	148	GC114382-I1G06	Placenta	epithelial	12 + 3
EVT_13.Vento.Tormo	157	GC107892-I2H07	Placenta	epithelial	12 + 3
VCT_1.Vento.Tormo	189	GC107892-I2H07	Placenta	epithelial	12 + 3
EVT_proliferative.Vento.Tormo	190	GC107892-I2H07	Placenta	epithelial	12 + 3
SCT_20.Vento.Tormo	232	GC107892-I2H07	Placenta	epithelial	12 + 3
VCT_proliferative.Vento.Tormo	242	GC107892-I2H07	Placenta	epithelial	12 + 3
EVT_13.Vento.Tormo	64	GC104489-I1D02	Placenta	epithelial	12 + 2
EVT_proliferative.Vento.Tormo	91	GC104489-I1D02	Placenta	epithelial	12 + 2
VCT_proliferative.Vento.Tormo	124	GC104489-I1D02	Placenta	epithelial	12 + 2
VCT_1.Vento.Tormo	175	GC104489-I1D02	Placenta	epithelial	12 + 2
SCT_20.Vento.Tormo	184	GC104489-I1D02	Placenta	epithelial	12 + 2
EVT_13.Vento.Tormo	35	GC112425-I1C07	Placenta	epithelial	13 + 6
EVT_proliferative.Vento.Tormo	63	GC112425-I1C07	Placenta	epithelial	13 + 6
VCT_proliferative.Vento.Tormo	112	GC112425-I1C07	Placenta	epithelial	13 + 6
SCT_20.Vento.Tormo	189	GC112425-I1C07	Placenta	epithelial	13 + 6
VCT_1.Vento.Tormo	229	GC112425-I1C07	Placenta	epithelial	13 + 6
EVT_13.Vento.Tormo	40	GC107892-I2E11	Placenta	epithelial	11 + 1
EVT_proliferative.Vento.Tormo	62	GC107892-I2E11	Placenta	epithelial	11 + 1
VCT_proliferative.Vento.Tormo	104	GC107892-I2E11	Placenta	epithelial	11 + 1
VCT_1.Vento.Tormo	116	GC107892-I2E11	Placenta	epithelial	11 + 1
SCT_20.Vento.Tormo	137	GC107892-I2E11	Placenta	epithelial	11 + 1
EVT_13.Vento.Tormo	112	GC107892-I2E09	Placenta	epithelial	12 + 5
EVT_proliferative.Vento.Tormo	136	GC107892-I2E09	Placenta	epithelial	12 + 5
VCT_proliferative.Vento.Tormo	187	GC107892-I2E09	Placenta	epithelial	12 + 5
VCT_1.Vento.Tormo	202	GC107892-I2E09	Placenta	epithelial	12 + 5
SCT_20.Vento.Tormo	205	GC107892-I2E09	Placenta	epithelial	12 + 5
EVT_proliferative.Vento.Tormo	124	GC107469-I1A03	Placenta	epithelial	NA
VCT_proliferative.Vento.Tormo	137	GC107469-I1A03	Placenta	epithelial	NA
SCT_20.Vento.Tormo	145	GC107469-I1A03	Placenta	epithelial	NA
VCT_1.Vento.Tormo	146	GC107469-I1A03	Placenta	epithelial	NA
EVT_13.Vento.Tormo	148	GC107469-I1A03	Placenta	epithelial	NA
EVT_13.Vento.Tormo	35	GC109872-I1B08	Placenta	epithelial	14 + 6
VCT_1.Vento.Tormo	46	GC109872-I1B08	Placenta	epithelial	14 + 6
EVT_proliferative.Vento.Tormo	71	GC109872-I1B08	Placenta	epithelial	14 + 6
VCT_proliferative.Vento.Tormo	92	GC109872-I1B08	Placenta	epithelial	14 + 6
SCT_20.Vento.Tormo	157	GC109872-I1B08	Placenta	epithelial	14 + 6
EVT_proliferative.Vento.Tormo	49	GC093431-ARF02	Placenta	epithelial	NA
VCT_1.Vento.Tormo	67	GC093431-ARF02	Placenta	epithelial	NA
EVT_13.Vento.Tormo	74	GC093431-ARF02	Placenta	epithelial	NA
SCT_20.Vento.Tormo	97	GC093431-ARF02	Placenta	epithelial	NA
VCT_proliferative.Vento.Tormo	112	GC093431-ARF02	Placenta	epithelial	NA
EVT_13.Vento.Tormo	104	GC106813-I2A02	Placenta	epithelial	11 + 6
VCT_proliferative.Vento.Tormo	111	GC106813-I2A02	Placenta	epithelial	11 + 6
VCT_1.Vento.Tormo	119	GC106813-I2A02	Placenta	epithelial	11 + 6
EVT_proliferative.Vento.Tormo	137	GC106813-I2A02	Placenta	epithelial	11 + 6
SCT_20.Vento.Tormo	177	GC106813-I2A02	Placenta	epithelial	11 + 6
EVT_13.Vento.Tormo	167	GC111904-I2G03	Placenta	epithelial	12 + 4
EVT_proliferative.Vento.Tormo	206	GC111904-I2G03	Placenta	epithelial	12 + 4
VCT_proliferative.Vento.Tormo	228	GC111904-I2G03	Placenta	epithelial	12 + 4
VCT_1.Vento.Tormo	233	GC111904-I2G03	Placenta	epithelial	12 + 4
SCT_20.Vento.Tormo	237	GC111904-I2G03	Placenta	epithelial	12 + 4
VCT_proliferative.Vento.Tormo	99	GC109473-I2E03	Placenta	epithelial	31 + 0
EVT_13.Vento.Tormo	100	GC109473-I2E03	Placenta	epithelial	31 + 0
EVT_proliferative.Vento.Tormo	117	GC109473-I2E03	Placenta	epithelial	31 + 0
VCT_1.Vento.Tormo	136	GC109473-I2E03	Placenta	epithelial	31 + 0
SCT_20.Vento.Tormo	166	GC109473-I2E03	Placenta	epithelial	31 + 0
EVT_13.Vento.Tormo	136	GC124228-I2F03	Placenta	epithelial	12 + 6
EVT_proliferative.Vento.Tormo	166	GC124228-I2F03	Placenta	epithelial	12 + 6
VCT_proliferative.Vento.Tormo	193	GC124228-I2F03	Placenta	epithelial	12 + 6
VCT_1.Vento.Tormo	210	GC124228-I2F03	Placenta	epithelial	12 + 6
SCT_20.Vento.Tormo	215	GC124228-I2F03	Placenta	epithelial	12 + 6
EVT_13.Vento.Tormo	78	GC106544-I1A02	Placenta	epithelial	13 + 0
VCT_proliferative.Vento.Tormo	79	GC106544-I1A02	Placenta	epithelial	13 + 0
SCT_20.Vento.Tormo	98	GC106544-I1A02	Placenta	epithelial	13 + 0
EVT_proliferative.Vento.Tormo	127	GC106544-I1A02	Placenta	epithelial	13 + 0
VCT_1.Vento.Tormo	158	GC106544-I1A02	Placenta	epithelial	13 + 0
EVT_13.Vento.Tormo	99	GC109472-I2A01	Placenta	epithelial	32 + 3
EVT_proliferative.Vento.Tormo	110	GC109472-I2A01	Placenta	epithelial	32 + 3
SCT_20.Vento.Tormo	140	GC109472-I2A01	Placenta	epithelial	32 + 3
VCT_proliferative.Vento.Tormo	169	GC109472-I2A01	Placenta	epithelial	32 + 3
VCT_1.Vento.Tormo	237	GC109472-I2A01	Placenta	epithelial	32 + 3
EVT_13.Vento.Tormo	76	GC110093-I2A03	Placenta	epithelial	13 + 6
EVT_proliferative.Vento.Tormo	88	GC110093-I2A03	Placenta	epithelial	13 + 6
VCT_proliferative.Vento.Tormo	129	GC110093-I2A03	Placenta	epithelial	13 + 6
SCT_20.Vento.Tormo	185	GC110093-I2A03	Placenta	epithelial	13 + 6
VCT_1.Vento.Tormo	203	GC110093-I2A03	Placenta	epithelial	13 + 6
EVT_13.Vento.Tormo	65	GC112329-I2F05	Placenta	epithelial	12 + 2
VCT_proliferative.Vento.Tormo	77	GC112329-I2F05	Placenta	epithelial	12 + 2
EVT_proliferative.Vento.Tormo	91	GC112329-I2F05	Placenta	epithelial	12 + 2
VCT_1.Vento.Tormo	109	GC112329-I2F05	Placenta	epithelial	12 + 2
SCT_20.Vento.Tormo	113	GC112329-I2F05	Placenta	epithelial	12 + 2
SCT_20.Vento.Tormo	96	GC109473-I2F02	Placenta	epithelial	24 + 2
VCT_proliferative.Vento.Tormo	128	GC109473-I2F02	Placenta	epithelial	24 + 2
EVT_13.Vento.Tormo	159	GC109473-I2F02	Placenta	epithelial	24 + 2
EVT_proliferative.Vento.Tormo	177	GC109473-I2F02	Placenta	epithelial	24 + 2
VCT_1.Vento.Tormo	199	GC109473-I2F02	Placenta	epithelial	24 + 2
EVT_proliferative.Vento.Tormo	19	GC118546-I1E03	Placenta	epithelial	12 + 0
VCT_1.Vento.Tormo	50	GC118546-I1E03	Placenta	epithelial	12 + 0
EVT_13.Vento.Tormo	58	GC118546-I1E03	Placenta	epithelial	12 + 0
SCT_20.Vento.Tormo	80	GC118546-I1E03	Placenta	epithelial	12 + 0
VCT_proliferative.Vento.Tormo	96	GC118546-I1E03	Placenta	epithelial	12 + 0
EVT_13.Vento.Tormo	97	GC109473-I2F06	Placenta	epithelial	30 + 4
EVT_proliferative.Vento.Tormo	114	GC109473-I2F06	Placenta	epithelial	30 + 4
VCT_proliferative.Vento.Tormo	146	GC109473-I2F06	Placenta	epithelial	30 + 4
VCT_1.Vento.Tormo	161	GC109473-I2F06	Placenta	epithelial	30 + 4
SCT_20.Vento.Tormo	187	GC109473-I2F06	Placenta	epithelial	30 + 4
EVT_13.Vento.Tormo	82	GC107892-I2E07	Placenta	epithelial	12 + 6
EVT_proliferative.Vento.Tormo	138	GC107892-I2E07	Placenta	epithelial	12 + 6
VCT_proliferative.Vento.Tormo	145	GC107892-I2E07	Placenta	epithelial	12 + 6
SCT_20.Vento.Tormo	162	GC107892-I2E07	Placenta	epithelial	12 + 6
VCT_1.Vento.Tormo	201	GC107892-I2E07	Placenta	epithelial	12 + 6
VCT_1.Vento.Tormo	74	GC112329-I2F06	Placenta	epithelial	12 + 1
EVT_13.Vento.Tormo	78	GC112329-I2F06	Placenta	epithelial	12 + 1
EVT_proliferative.Vento.Tormo	85	GC112329-I2F06	Placenta	epithelial	12 + 1
SCT_20.Vento.Tormo	98	GC112329-I2F06	Placenta	epithelial	12 + 1
VCT_proliferative.Vento.Tormo	156	GC112329-I2F06	Placenta	epithelial	12 + 1
VCT_1.Vento.Tormo	40	GC090900-ARF10	Placenta	epithelial	NA
SCT_20.Vento.Tormo	72	GC090900-ARF10	Placenta	epithelial	NA
EVT_13.Vento.Tormo	74	GC090900-ARF10	Placenta	epithelial	NA
EVT_proliferative.Vento.Tormo	83	GC090900-ARF10	Placenta	epithelial	NA
VCT_proliferative.Vento.Tormo	106	GC090900-ARF10	Placenta	epithelial	NA
EVT_proliferative.Vento.Tormo	164	GC122358-I2F12	Placenta	epithelial	13 + 2
EVT_13.Vento.Tormo	171	GC122358-I2F12	Placenta	epithelial	13 + 2
SCT_20.Vento.Tormo	213	GC122358-I2F12	Placenta	epithelial	13 + 2
VCT_1.Vento.Tormo	226	GC122358-I2F12	Placenta	epithelial	13 + 2
VCT_proliferative.Vento.Tormo	239	GC122358-I2F12	Placenta	epithelial	13 + 2
EVT_13.Vento.Tormo	52	GC110853-I2C09	Placenta	epithelial	NA
EVT_proliferative.Vento.Tormo	123	GC110853-I2C09	Placenta	epithelial	NA
VCT_1.Vento.Tormo	165	GC110853-I2C09	Placenta	epithelial	NA
SCT_20.Vento.Tormo	166	GC110853-I2C09	Placenta	epithelial	NA
VCT_proliferative.Vento.Tormo	203	GC110853-I2C09	Placenta	epithelial	NA
EVT_13.Vento.Tormo	114	GC112329-I2F04	Placenta	epithelial	12 + 0
EVT_proliferative.Vento.Tormo	149	GC112329-I2F04	Placenta	epithelial	12 + 0
SCT_20.Vento.Tormo	206	GC112329-I2F04	Placenta	epithelial	12 + 0
VCT_1.Vento.Tormo	222	GC112329-I2F04	Placenta	epithelial	12 + 0
VCT_proliferative.Vento.Tormo	238	GC112329-I2F04	Placenta	epithelial	12 + 0
EVT_13.Vento.Tormo	147	GC112329-I2H03	Placenta	epithelial	12 + 6
VCT_proliferative.Vento.Tormo	184	GC112329-I2H03	Placenta	epithelial	12 + 6
EVT_proliferative.Vento.Tormo	219	GC112329-I2H03	Placenta	epithelial	12 + 6
VCT_1.Vento.Tormo	227	GC112329-I2H03	Placenta	epithelial	12 + 6
SCT_20.Vento.Tormo	234	GC112329-I2H03	Placenta	epithelial	12 + 6
EVT_13.Vento.Tormo	97	GC113646-I2E04	Placenta	epithelial	12 + 5
EVT_proliferative.Vento.Tormo	128	GC113646-I2E04	Placenta	epithelial	12 + 5
VCT_1.Vento.Tormo	158	GC113646-I2E04	Placenta	epithelial	12 + 5
SCT_20.Vento.Tormo	165	GC113646-I2E04	Placenta	epithelial	12 + 5
VCT_proliferative.Vento.Tormo	215	GC113646-I2E04	Placenta	epithelial	12 + 5
VCT_proliferative.Vento.Tormo	185	GC091013-ARB08	Placenta	epithelial	13 + 0
EVT_proliferative.Vento.Tormo	191	GC091013-ARB08	Placenta	epithelial	13 + 0
EVT_13.Vento.Tormo	211	GC091013-ARB08	Placenta	epithelial	13 + 0
SCT_20.Vento.Tormo	240	GC091013-ARB08	Placenta	epithelial	13 + 0
VCT_1.Vento.Tormo	252	GC091013-ARB08	Placenta	epithelial	13 + 0
EVT_13.Vento.Tormo	36	GC100427-I2C03	Placenta	epithelial	12 + 4
VCT_1.Vento.Tormo	88	GC100427-I2C03	Placenta	epithelial	12 + 4
VCT_proliferative.Vento.Tormo	198	GC100427-I2C03	Placenta	epithelial	12 + 4
EVT_proliferative.Vento.Tormo	206	GC100427-I2C03	Placenta	epithelial	12 + 4
SCT_20.Vento.Tormo	228	GC100427-I2C03	Placenta	epithelial	12 + 4
VCT_proliferative.Vento.Tormo	167	GC100287-I2C04	Placenta	epithelial	NA
EVT_13.Vento.Tormo	203	GC100287-I2C04	Placenta	epithelial	NA
VCT_1.Vento.Tormo	220	GC100287-I2C04	Placenta	epithelial	NA
EVT_proliferative.Vento.Tormo	221	GC100287-I2C04	Placenta	epithelial	NA
SCT_20.Vento.Tormo	253	GC100287-I2C04	Placenta	epithelial	NA
EVT_proliferative.Vento.Tormo	109	GC095907-ARE03	Placenta	epithelial	11 + 6
EVT_13.Vento.Tormo	110	GC095907-ARE03	Placenta	epithelial	11 + 6
SCT_20.Vento.Tormo	197	GC095907-ARE03	Placenta	epithelial	11 + 6
VCT_1.Vento.Tormo	209	GC095907-ARE03	Placenta	epithelial	11 + 6
VCT_proliferative.Vento.Tormo	223	GC095907-ARE03	Placenta	epithelial	11 + 6
EVT_proliferative.Vento.Tormo	100	GC109872-I1C11	Placenta	epithelial	11 + 4
VCT_proliferative.Vento.Tormo	102	GC109872-I1C11	Placenta	epithelial	11 + 4
SCT_20.Vento.Tormo	103	GC109872-I1C11	Placenta	epithelial	11 + 4
VCT_1.Vento.Tormo	108	GC109872-I1C11	Placenta	epithelial	11 + 4
EVT_13.Vento.Tormo	114	GC109872-I1C11	Placenta	epithelial	11 + 4
EVT_13.Vento.Tormo	79	GC109473-I2F03	Placenta	epithelial	30 + 0
VCT_proliferative.Vento.Tormo	112	GC109473-I2F03	Placenta	epithelial	30 + 0
EVT_proliferative.Vento.Tormo	123	GC109473-I2F03	Placenta	epithelial	30 + 0
VCT_1.Vento.Tormo	133	GC109473-I2F03	Placenta	epithelial	30 + 0
SCT_20.Vento.Tormo	190	GC109473-I2F03	Placenta	epithelial	30 + 0
EVT_13.Vento.Tormo	106	GC096751-I1G12	Placenta	epithelial	11 + 6
EVT_proliferative.Vento.Tormo	118	GC096751-I1G12	Placenta	epithelial	11 + 6
VCT_1.Vento.Tormo	119	GC096751-I1G12	Placenta	epithelial	11 + 6
SCT_20.Vento.Tormo	122	GC096751-I1G12	Placenta	epithelial	11 + 6
VCT_proliferative.Vento.Tormo	159	GC096751-I1G12	Placenta	epithelial	11 + 6
EVT_13.Vento.Tormo	59	GC123834-I1D07	Placenta	epithelial	12 + 6
EVT_proliferative.Vento.Tormo	116	GC123834-I1D07	Placenta	epithelial	12 + 6
VCT_proliferative.Vento.Tormo	137	GC123834-I1D07	Placenta	epithelial	12 + 6
VCT_1.Vento.Tormo	152	GC123834-I1D07	Placenta	epithelial	12 + 6
SCT_20.Vento.Tormo	168	GC123834-I1D07	Placenta	epithelial	12 + 6
EVT_13.Vento.Tormo	41	GC097722-ARD05	Placenta	epithelial	12 + 6
EVT_proliferative.Vento.Tormo	77	GC097722-ARD05	Placenta	epithelial	12 + 6
VCT_proliferative.Vento.Tormo	146	GC097722-ARD05	Placenta	epithelial	12 + 6
SCT_20.Vento.Tormo	188	GC097722-ARD05	Placenta	epithelial	12 + 6
VCT_1.Vento.Tormo	245	GC097722-ARD05	Placenta	epithelial	12 + 6
VCT_1.Vento.Tormo	152	GC107581-I1E06	Placenta	epithelial	13 + 1
EVT_proliferative.Vento.Tormo	158	GC107581-I1E06	Placenta	epithelial	13 + 1
EVT_13.Vento.Tormo	167	GC107581-I1E06	Placenta	epithelial	13 + 1
VCT_proliferative.Vento.Tormo	191	GC107581-I1E06	Placenta	epithelial	13 + 1
SCT_20.Vento.Tormo	193	GC107581-I1E06	Placenta	epithelial	13 + 1
EVT_13.Vento.Tormo	150	GC110998-I2E04	Placenta	epithelial	12 + 3
EVT_proliferative.Vento.Tormo	215	GC110998-I2E04	Placenta	epithelial	12 + 3
VCT_1.Vento.Tormo	228	GC110998-I2E04	Placenta	epithelial	12 + 3
VCT_proliferative.Vento.Tormo	231	GC110998-I2E04	Placenta	epithelial	12 + 3
SCT_20.Vento.Tormo	247	GC110998-I2E04	Placenta	epithelial	12 + 3
EVT_proliferative.Vento.Tormo	83	GC109872-I1B12	Placenta	epithelial	12 + 3
EVT_13.Vento.Tormo	104	GC109872-I1B12	Placenta	epithelial	12 + 3
SCT_20.Vento.Tormo	165	GC109872-I1B12	Placenta	epithelial	12 + 3
VCT_proliferative.Vento.Tormo	174	GC109872-I1B12	Placenta	epithelial	12 + 3
VCT_1.Vento.Tormo	213	GC109872-I1B12	Placenta	epithelial	12 + 3
EVT_13.Vento.Tormo	146	GC115343-I2G05	Placenta	epithelial	14 + 4
EVT_proliferative.Vento.Tormo	207	GC115343-I2G05	Placenta	epithelial	14 + 4
VCT_proliferative.Vento.Tormo	209	GC115343-I2G05	Placenta	epithelial	14 + 4
SCT_20.Vento.Tormo	221	GC115343-I2G05	Placenta	epithelial	14 + 4
VCT_1.Vento.Tormo	226	GC115343-I2G05	Placenta	epithelial	14 + 4
EVT_13.Vento.Tormo	31	GC093431-ARF06	Placenta	epithelial	NA
EVT_proliferative.Vento.Tormo	86	GC093431-ARF06	Placenta	epithelial	NA
VCT_1.Vento.Tormo	185	GC093431-ARF06	Placenta	epithelial	NA
SCT_20.Vento.Tormo	199	GC093431-ARF06	Placenta	epithelial	NA
VCT_proliferative.Vento.Tormo	200	GC093431-ARF06	Placenta	epithelial	NA
EVT_13.Vento.Tormo	35	GC124781-I1C05	Placenta	epithelial	13 + 6
VCT_proliferative.Vento.Tormo	127	GC124781-I1C05	Placenta	epithelial	13 + 6
EVT_proliferative.Vento.Tormo	129	GC124781-I1C05	Placenta	epithelial	13 + 6
VCT_1.Vento.Tormo	219	GC124781-I1C05	Placenta	epithelial	13 + 6
SCT_20.Vento.Tormo	244	GC124781-I1C05	Placenta	epithelial	13 + 6
SCT_20.Vento.Tormo	28	GC109472-I2A06	Placenta	epithelial	33 + 3
EVT_13.Vento.Tormo	33	GC109472-I2A06	Placenta	epithelial	33 + 3
EVT_proliferative.Vento.Tormo	80	GC109472-I2A06	Placenta	epithelial	33 + 3
VCT_proliferative.Vento.Tormo	82	GC109472-I2A06	Placenta	epithelial	33 + 3
VCT_1.Vento.Tormo	146	GC109472-I2A06	Placenta	epithelial	33 + 3
EVT_13.Vento.Tormo	38	GC109472-I2B05	Placenta	epithelial	30 + 3
EVT_proliferative.Vento.Tormo	45	GC109472-I2B05	Placenta	epithelial	30 + 3
VCT_1.Vento.Tormo	77	GC109472-I2B05	Placenta	epithelial	30 + 3
VCT_proliferative.Vento.Tormo	107	GC109472-I2B05	Placenta	epithelial	30 + 3
SCT_20.Vento.Tormo	140	GC109472-I2B05	Placenta	epithelial	30 + 3
EVT_13.Vento.Tormo	64	GC107892-I2F07	Placenta	epithelial	12 + 2
EVT_proliferative.Vento.Tormo	158	GC107892-I2F07	Placenta	epithelial	12 + 2
VCT_1.Vento.Tormo	170	GC107892-I2F07	Placenta	epithelial	12 + 2
VCT_proliferative.Vento.Tormo	222	GC107892-I2F07	Placenta	epithelial	12 + 2
SCT_20.Vento.Tormo	241	GC107892-I2F07	Placenta	epithelial	12 + 2
EVT_13.Vento.Tormo	107	GC107892-I2G12	Placenta	epithelial	13 + 1
VCT_1.Vento.Tormo	129	GC107892-I2G12	Placenta	epithelial	13 + 1
VCT_proliferative.Vento.Tormo	143	GC107892-I2G12	Placenta	epithelial	13 + 1
SCT_20.Vento.Tormo	159	GC107892-I2G12	Placenta	epithelial	13 + 1
EVT_proliferative.Vento.Tormo	182	GC107892-I2G12	Placenta	epithelial	13 + 1
VCT_1.Vento.Tormo	43	GC119545-I2G10	Placenta	epithelial	12 + 4
EVT_13.Vento.Tormo	89	GC119545-I2G10	Placenta	epithelial	12 + 4
VCT_proliferative.Vento.Tormo	108	GC119545-I2G10	Placenta	epithelial	12 + 4
SCT_20.Vento.Tormo	150	GC119545-I2G10	Placenta	epithelial	12 + 4
EVT_proliferative.Vento.Tormo	167	GC119545-I2G10	Placenta	epithelial	12 + 4
EVT_proliferative.Vento.Tormo	220	GC123620-I2E10	Placenta	epithelial	11 + 5
EVT_13.Vento.Tormo	229	GC123620-I2E10	Placenta	epithelial	11 + 5
SCT_20.Vento.Tormo	242	GC123620-I2E10	Placenta	epithelial	11 + 5
VCT_1.Vento.Tormo	253	GC123620-I2E10	Placenta	epithelial	11 + 5
VCT_proliferative.Vento.Tormo	255	GC123620-I2E10	Placenta	epithelial	11 + 5
EVT_13.Vento.Tormo	36	GC097157-I2G12	Placenta	epithelial	NA
EVT_proliferative.Vento.Tormo	48	GC097157-I2G12	Placenta	epithelial	NA
VCT_proliferative.Vento.Tormo	114	GC097157-I2G12	Placenta	epithelial	NA
VCT_1.Vento.Tormo	124	GC097157-I2G12	Placenta	epithelial	NA
SCT_20.Vento.Tormo	125	GC097157-I2G12	Placenta	epithelial	NA
EVT_13.Vento.Tormo	25	GC090668-ARG06	Placenta	epithelial	12 + 1
EVT_proliferative.Vento.Tormo	39	GC090668-ARG06	Placenta	epithelial	12 + 1
VCT_1.Vento.Tormo	104	GC090668-ARG06	Placenta	epithelial	12 + 1
SCT_20.Vento.Tormo	107	GC090668-ARG06	Placenta	epithelial	12 + 1
VCT_proliferative.Vento.Tormo	130	GC090668-ARG06	Placenta	epithelial	12 + 1
VCT_1.Vento.Tormo	76	GC098281-ARE10	Placenta	epithelial	11 + 6
VCT_proliferative.Vento.Tormo	146	GC098281-ARE10	Placenta	epithelial	11 + 6
SCT_20.Vento.Tormo	148	GC098281-ARE10	Placenta	epithelial	11 + 6
EVT_13.Vento.Tormo	158	GC098281-ARE10	Placenta	epithelial	11 + 6
EVT_proliferative.Vento.Tormo	189	GC098281-ARE10	Placenta	epithelial	11 + 6
EVT_13.Vento.Tormo	21	GC114706-I2A06	Placenta	epithelial	12 + 3
EVT_proliferative.Vento.Tormo	74	GC114706-I2A06	Placenta	epithelial	12 + 3
VCT_1.Vento.Tormo	82	GC114706-I2A06	Placenta	epithelial	12 + 3
SCT_20.Vento.Tormo	102	GC114706-I2A06	Placenta	epithelial	12 + 3
VCT_proliferative.Vento.Tormo	113	GC114706-I2A06	Placenta	epithelial	12 + 3
VCT_proliferative.Vento.Tormo	135	GC087194-ARB08	Placenta	epithelial	12 + 6
EVT_proliferative.Vento.Tormo	171	GC087194-ARB08	Placenta	epithelial	12 + 6
VCT_1.Vento.Tormo	176	GC087194-ARB08	Placenta	epithelial	12 + 6
SCT_20.Vento.Tormo	187	GC087194-ARB08	Placenta	epithelial	12 + 6
EVT_13.Vento.Tormo	189	GC087194-ARB08	Placenta	epithelial	12 + 6
VCT_1.Vento.Tormo	72	GC090668-ARG03	Placenta	epithelial	12 + 0
EVT_13.Vento.Tormo	137	GC090668-ARG03	Placenta	epithelial	12 + 0
EVT_proliferative.Vento.Tormo	147	GC090668-ARG03	Placenta	epithelial	12 + 0
VCT_proliferative.Vento.Tormo	161	GC090668-ARG03	Placenta	epithelial	12 + 0
SCT_20.Vento.Tormo	191	GC090668-ARG03	Placenta	epithelial	12 + 0
EVT_proliferative.Vento.Tormo	122	GC112329-I2F01	Placenta	epithelial	13 + 3
EVT_13.Vento.Tormo	127	GC112329-I2F01	Placenta	epithelial	13 + 3
SCT_20.Vento.Tormo	129	GC112329-I2F01	Placenta	epithelial	13 + 3
VCT_1.Vento.Tormo	139	GC112329-I2F01	Placenta	epithelial	13 + 3
VCT_proliferative.Vento.Tormo	239	GC112329-I2F01	Placenta	epithelial	13 + 3
VCT_proliferative.Vento.Tormo	140	GC112329-I2G06	Placenta	epithelial	13 + 0
VCT_1.Vento.Tormo	154	GC112329-I2G06	Placenta	epithelial	13 + 0
EVT_13.Vento.Tormo	170	GC112329-I2G06	Placenta	epithelial	13 + 0
EVT_proliferative.Vento.Tormo	177	GC112329-I2G06	Placenta	epithelial	13 + 0
SCT_20.Vento.Tormo	183	GC112329-I2G06	Placenta	epithelial	13 + 0
EVT_13.Vento.Tormo	95	GC116168-I1B07	Placenta	epithelial	12 + 1
VCT_proliferative.Vento.Tormo	101	GC116168-I1B07	Placenta	epithelial	12 + 1
EVT_proliferative.Vento.Tormo	169	GC116168-I1B07	Placenta	epithelial	12 + 1
VCT_1.Vento.Tormo	171	GC116168-I1B07	Placenta	epithelial	12 + 1
SCT_20.Vento.Tormo	196	GC116168-I1B07	Placenta	epithelial	12 + 1
EVT_13.Vento.Tormo	92	GC087194-ARB09	Placenta	epithelial	NA
EVT_proliferative.Vento.Tormo	121	GC087194-ARB09	Placenta	epithelial	NA
SCT_20.Vento.Tormo	154	GC087194-ARB09	Placenta	epithelial	NA
VCT_proliferative.Vento.Tormo	155	GC087194-ARB09	Placenta	epithelial	NA
VCT_1.Vento.Tormo	182	GC087194-ARB09	Placenta	epithelial	NA
EVT_13.Vento.Tormo	43	GC109473-I2E06	Placenta	epithelial	28 + 4
VCT_1.Vento.Tormo	83	GC109473-I2E06	Placenta	epithelial	28 + 4
EVT_proliferative.Vento.Tormo	108	GC109473-I2E06	Placenta	epithelial	28 + 4
SCT_20.Vento.Tormo	118	GC109473-I2E06	Placenta	epithelial	28 + 4
VCT_proliferative.Vento.Tormo	163	GC109473-I2E06	Placenta	epithelial	28 + 4
VCT_1.Vento.Tormo	44	GC117451-I1D03	Placenta	epithelial	12 + 0
EVT_13.Vento.Tormo	98	GC117451-I1D03	Placenta	epithelial	12 + 0
EVT_proliferative.Vento.Tormo	104	GC117451-I1D03	Placenta	epithelial	12 + 0
SCT_20.Vento.Tormo	110	GC117451-I1D03	Placenta	epithelial	12 + 0
VCT_proliferative.Vento.Tormo	123	GC117451-I1D03	Placenta	epithelial	12 + 0
EVT_13.Vento.Tormo	17	GC110853-I2A12	Placenta	epithelial	NA
EVT_proliferative.Vento.Tormo	42	GC110853-I2A12	Placenta	epithelial	NA
VCT_1.Vento.Tormo	50	GC110853-I2A12	Placenta	epithelial	NA
SCT_20.Vento.Tormo	54	GC110853-I2A12	Placenta	epithelial	NA
VCT_proliferative.Vento.Tormo	91	GC110853-I2A12	Placenta	epithelial	NA
EVT_13.Vento.Tormo	117	GC100732-I1C06	Placenta	epithelial	NA
EVT_proliferative.Vento.Tormo	183	GC100732-I1C06	Placenta	epithelial	NA
VCT_proliferative.Vento.Tormo	184	GC100732-I1C06	Placenta	epithelial	NA
SCT_20.Vento.Tormo	189	GC100732-I1C06	Placenta	epithelial	NA
VCT_1.Vento.Tormo	215	GC100732-I1C06	Placenta	epithelial	NA
EVT_13.Vento.Tormo	165	GC113744-I1A07	Placenta	epithelial	13 + 2
EVT_proliferative.Vento.Tormo	225	GC113744-I1A07	Placenta	epithelial	13 + 2
SCT_20.Vento.Tormo	233	GC113744-I1A07	Placenta	epithelial	13 + 2
VCT_proliferative.Vento.Tormo	247	GC113744-I1A07	Placenta	epithelial	13 + 2
VCT_1.Vento.Tormo	255	GC113744-I1A07	Placenta	epithelial	13 + 2
EVT_13.Vento.Tormo	41	GC107892-I2F10	Placenta	epithelial	NA
VCT_1.Vento.Tormo	85	GC107892-I2F10	Placenta	epithelial	NA
EVT_proliferative.Vento.Tormo	107	GC107892-I2F10	Placenta	epithelial	NA
SCT_20.Vento.Tormo	162	GC107892-I2F10	Placenta	epithelial	NA
VCT_proliferative.Vento.Tormo	188	GC107892-I2F10	Placenta	epithelial	NA
EVT_13.Vento.Tormo	98	GC109872-I1A12	Placenta	epithelial	13 + 1
EVT_proliferative.Vento.Tormo	140	GC109872-I1A12	Placenta	epithelial	13 + 1
VCT_1.Vento.Tormo	154	GC109872-I1A12	Placenta	epithelial	13 + 1
SCT_20.Vento.Tormo	155	GC109872-I1A12	Placenta	epithelial	13 + 1
VCT_proliferative.Vento.Tormo	195	GC109872-I1A12	Placenta	epithelial	13 + 1
VCT_1.Vento.Tormo	115	GC109872-I1A07	Placenta	epithelial	NA
EVT_13.Vento.Tormo	161	GC109872-I1A07	Placenta	epithelial	NA
SCT_20.Vento.Tormo	175	GC109872-I1A07	Placenta	epithelial	NA
EVT_proliferative.Vento.Tormo	181	GC109872-I1A07	Placenta	epithelial	NA
VCT_proliferative.Vento.Tormo	243	GC109872-I1A07	Placenta	epithelial	NA
VCT_1.Vento.Tormo	39	GC107892-I2F08	Placenta	epithelial	14 + 0
EVT_proliferative.Vento.Tormo	66	GC107892-I2F08	Placenta	epithelial	14 + 0
EVT_13.Vento.Tormo	67	GC107892-I2F08	Placenta	epithelial	14 + 0
SCT_20.Vento.Tormo	77	GC107892-I2F08	Placenta	epithelial	14 + 0
VCT_proliferative.Vento.Tormo	132	GC107892-I2F08	Placenta	epithelial	14 + 0
EVT_proliferative.Vento.Tormo	36	GC100180-I2F01	Placenta	epithelial	11 + 0
EVT_13.Vento.Tormo	41	GC100180-I2F01	Placenta	epithelial	11 + 0
VCT_1.Vento.Tormo	113	GC100180-I2F01	Placenta	epithelial	11 + 0
VCT_proliferative.Vento.Tormo	118	GC100180-I2F01	Placenta	epithelial	11 + 0
SCT_20.Vento.Tormo	135	GC100180-I2F01	Placenta	epithelial	11 + 0
EVT_13.Vento.Tormo	72	GC109472-I2B06	Placenta	epithelial	25 + 3
VCT_1.Vento.Tormo	84	GC109472-I2B06	Placenta	epithelial	25 + 3
EVT_proliferative.Vento.Tormo	109	GC109472-I2B06	Placenta	epithelial	25 + 3
SCT_20.Vento.Tormo	117	GC109472-I2B06	Placenta	epithelial	25 + 3
VCT_proliferative.Vento.Tormo	167	GC109472-I2B06	Placenta	epithelial	25 + 3
EVT_13.Vento.Tormo	28	GC114930-I1H03	Placenta	epithelial	13 + 3
EVT_proliferative.Vento.Tormo	67	GC114930-I1H03	Placenta	epithelial	13 + 3
SCT_20.Vento.Tormo	75	GC114930-I1H03	Placenta	epithelial	13 + 3
VCT_proliferative.Vento.Tormo	112	GC114930-I1H03	Placenta	epithelial	13 + 3
VCT_1.Vento.Tormo	181	GC114930-I1H03	Placenta	epithelial	13 + 3
EVT_13.Vento.Tormo	28	GC109472-I2B04	Placenta	epithelial	34 + 1
VCT_1.Vento.Tormo	64	GC109472-I2B04	Placenta	epithelial	34 + 1
EVT_proliferative.Vento.Tormo	82	GC109472-I2B04	Placenta	epithelial	34 + 1
SCT_20.Vento.Tormo	100	GC109472-I2B04	Placenta	epithelial	34 + 1
VCT_proliferative.Vento.Tormo	123	GC109472-I2B04	Placenta	epithelial	34 + 1
EVT_13.Vento.Tormo	116	GC119542-I2C02	Placenta	epithelial	13 + 2
EVT_proliferative.Vento.Tormo	150	GC119542-I2C02	Placenta	epithelial	13 + 2
VCT_1.Vento.Tormo	178	GC119542-I2C02	Placenta	epithelial	13 + 2
SCT_20.Vento.Tormo	189	GC119542-I2C02	Placenta	epithelial	13 + 2
VCT_proliferative.Vento.Tormo	262	GC119542-I2C02	Placenta	epithelial	13 + 2
SCT_20.Vento.Tormo	77	GC109472-I2C02	Placenta	epithelial	28 + 4
EVT_13.Vento.Tormo	88	GC109472-I2C02	Placenta	epithelial	28 + 4
EVT_proliferative.Vento.Tormo	96	GC109472-I2C02	Placenta	epithelial	28 + 4
VCT_proliferative.Vento.Tormo	122	GC109472-I2C02	Placenta	epithelial	28 + 4
VCT_1.Vento.Tormo	166	GC109472-I2C02	Placenta	epithelial	28 + 4
EVT_proliferative.Vento.Tormo	83	GC109872-I1D10	Placenta	epithelial	13 + 2
SCT_20.Vento.Tormo	128	GC109872-I1D10	Placenta	epithelial	13 + 2
EVT_13.Vento.Tormo	132	GC109872-I1D10	Placenta	epithelial	13 + 2
VCT_1.Vento.Tormo	153	GC109872-I1D10	Placenta	epithelial	13 + 2
VCT_proliferative.Vento.Tormo	172	GC109872-I1D10	Placenta	epithelial	13 + 2
EVT_proliferative.Vento.Tormo	91	GC109473-I2E05	Placenta	epithelial	31 + 4
EVT_13.Vento.Tormo	100	GC109473-I2E05	Placenta	epithelial	31 + 4
SCT_20.Vento.Tormo	159	GC109473-I2E05	Placenta	epithelial	31 + 4
VCT_1.Vento.Tormo	181	GC109473-I2E05	Placenta	epithelial	31 + 4
VCT_proliferative.Vento.Tormo	238	GC109473-I2E05	Placenta	epithelial	31 + 4
EVT_13.Vento.Tormo	102	GC104489-I1D05	Placenta	epithelial	11 + 5
VCT_proliferative.Vento.Tormo	130	GC104489-I1D05	Placenta	epithelial	11 + 5
VCT_1.Vento.Tormo	157	GC104489-I1D05	Placenta	epithelial	11 + 5
EVT_proliferative.Vento.Tormo	206	GC104489-I1D05	Placenta	epithelial	11 + 5
SCT_20.Vento.Tormo	207	GC104489-I1D05	Placenta	epithelial	11 + 5
EVT_13.Vento.Tormo	90	GC094702-ARC09	Placenta	epithelial	11 + 4
VCT_proliferative.Vento.Tormo	189	GC094702-ARC09	Placenta	epithelial	11 + 4
EVT_proliferative.Vento.Tormo	194	GC094702-ARC09	Placenta	epithelial	11 + 4
SCT_20.Vento.Tormo	223	GC094702-ARC09	Placenta	epithelial	11 + 4
VCT_1.Vento.Tormo	224	GC094702-ARC09	Placenta	epithelial	11 + 4
VCT_1.Vento.Tormo	10	GC112329-I2H05	Placenta	epithelial	12 + 5
VCT_proliferative.Vento.Tormo	11	GC112329-I2H05	Placenta	epithelial	12 + 5
SCT_20.Vento.Tormo	20	GC112329-I2H05	Placenta	epithelial	12 + 5
EVT_13.Vento.Tormo	21	GC112329-I2H05	Placenta	epithelial	12 + 5
EVT_proliferative.Vento.Tormo	26	GC112329-I2H05	Placenta	epithelial	12 + 5
EVT_13.Vento.Tormo	232	GC118548-I1G07	Placenta	epithelial	14 + 0
VCT_proliferative.Vento.Tormo	235	GC118548-I1G07	Placenta	epithelial	14 + 0
SCT_20.Vento.Tormo	246	GC118548-I1G07	Placenta	epithelial	14 + 0
EVT_proliferative.Vento.Tormo	282	GC118548-I1G07	Placenta	epithelial	14 + 0
VCT_1.Vento.Tormo	287	GC118548-I1G07	Placenta	epithelial	14 + 0
VCT_1.Vento.Tormo	127	GC094702-ARC08	Placenta	epithelial	11 + 5
VCT_proliferative.Vento.Tormo	140	GC094702-ARC08	Placenta	epithelial	11 + 5
EVT_13.Vento.Tormo	150	GC094702-ARC08	Placenta	epithelial	11 + 5
SCT_20.Vento.Tormo	156	GC094702-ARC08	Placenta	epithelial	11 + 5
EVT_proliferative.Vento.Tormo	167	GC094702-ARC08	Placenta	epithelial	11 + 5
EVT_13.Vento.Tormo	27	GC107892-I2E10	Placenta	epithelial	NA
VCT_1.Vento.Tormo	34	GC107892-I2E10	Placenta	epithelial	NA
EVT_proliferative.Vento.Tormo	42	GC107892-I2E10	Placenta	epithelial	NA
VCT_proliferative.Vento.Tormo	61	GC107892-I2E10	Placenta	epithelial	NA
SCT_20.Vento.Tormo	85	GC107892-I2E10	Placenta	epithelial	NA
EVT_proliferative.Vento.Tormo	85	GC107892-I2F12	Placenta	epithelial	12 + 4
EVT_13.Vento.Tormo	96	GC107892-I2F12	Placenta	epithelial	12 + 4
VCT_proliferative.Vento.Tormo	119	GC107892-I2F12	Placenta	epithelial	12 + 4
VCT_1.Vento.Tormo	122	GC107892-I2F12	Placenta	epithelial	12 + 4
SCT_20.Vento.Tormo	175	GC107892-I2F12	Placenta	epithelial	12 + 4
VCT_proliferative.Vento.Tormo	93	GC116048-I1E12	Placenta	epithelial	11 + 6
EVT_13.Vento.Tormo	105	GC116048-I1E12	Placenta	epithelial	11 + 6
VCT_1.Vento.Tormo	128	GC116048-I1E12	Placenta	epithelial	11 + 6
EVT_proliferative.Vento.Tormo	178	GC116048-I1E12	Placenta	epithelial	11 + 6
SCT_20.Vento.Tormo	207	GC116048-I1E12	Placenta	epithelial	11 + 6
VCT_proliferative.Vento.Tormo	46	GC109872-I1D07	Placenta	epithelial	NA
EVT_13.Vento.Tormo	51	GC109872-I1D07	Placenta	epithelial	NA
EVT_proliferative.Vento.Tormo	86	GC109872-I1D07	Placenta	epithelial	NA
SCT_20.Vento.Tormo	100	GC109872-I1D07	Placenta	epithelial	NA
VCT_1.Vento.Tormo	135	GC109872-I1D07	Placenta	epithelial	NA
EVT_13.Vento.Tormo	139	GC110853-I2C07	Placenta	epithelial	12 + 2
EVT_proliferative.Vento.Tormo	155	GC110853-I2C07	Placenta	epithelial	12 + 2
VCT_1.Vento.Tormo	158	GC110853-I2C07	Placenta	epithelial	12 + 2
VCT_proliferative.Vento.Tormo	174	GC110853-I2C07	Placenta	epithelial	12 + 2
SCT_20.Vento.Tormo	194	GC110853-I2C07	Placenta	epithelial	12 + 2
EVT_proliferative.Vento.Tormo	28	GC107892-I2G11	Placenta	epithelial	12 + 0
EVT_13.Vento.Tormo	53	GC107892-I2G11	Placenta	epithelial	12 + 0
SCT_20.Vento.Tormo	85	GC107892-I2G11	Placenta	epithelial	12 + 0
VCT_1.Vento.Tormo	86	GC107892-I2G11	Placenta	epithelial	12 + 0
VCT_proliferative.Vento.Tormo	136	GC107892-I2G11	Placenta	epithelial	12 + 0
EVT_13.Vento.Tormo	49	GC109472-I2B03	Placenta	epithelial	30 + 2
EVT_proliferative.Vento.Tormo	103	GC109472-I2B03	Placenta	epithelial	30 + 2
VCT_1.Vento.Tormo	113	GC109472-I2B03	Placenta	epithelial	30 + 2
SCT_20.Vento.Tormo	136	GC109472-I2B03	Placenta	epithelial	30 + 2
VCT_proliferative.Vento.Tormo	189	GC109472-I2B03	Placenta	epithelial	30 + 2
EVT_13.Vento.Tormo	54	GC101097-I1F04	Placenta	epithelial	12 + 1
EVT_proliferative.Vento.Tormo	99	GC101097-I1F04	Placenta	epithelial	12 + 1
VCT_1.Vento.Tormo	113	GC101097-I1F04	Placenta	epithelial	12 + 1
SCT_20.Vento.Tormo	129	GC101097-I1F04	Placenta	epithelial	12 + 1
VCT_proliferative.Vento.Tormo	142	GC101097-I1F04	Placenta	epithelial	12 + 1
SCT_20.Vento.Tormo	127	GC090668-ARG01	Placenta	epithelial	12 + 1
EVT_13.Vento.Tormo	163	GC090668-ARG01	Placenta	epithelial	12 + 1
EVT_proliferative.Vento.Tormo	166	GC090668-ARG01	Placenta	epithelial	12 + 1
VCT_proliferative.Vento.Tormo	178	GC090668-ARG01	Placenta	epithelial	12 + 1
VCT_1.Vento.Tormo	224	GC090668-ARG01	Placenta	epithelial	12 + 1
EVT_proliferative.Vento.Tormo	131	GC117451-I1C02	Placenta	epithelial	12 + 1
EVT_13.Vento.Tormo	158	GC117451-I1C02	Placenta	epithelial	12 + 1
VCT_proliferative.Vento.Tormo	212	GC117451-I1C02	Placenta	epithelial	12 + 1
VCT_1.Vento.Tormo	216	GC117451-I1C02	Placenta	epithelial	12 + 1
SCT_20.Vento.Tormo	253	GC117451-I1C02	Placenta	epithelial	12 + 1
EVT_13.Vento.Tormo	29	GC107390-I1F06	Placenta	epithelial	11 + 3
EVT_proliferative.Vento.Tormo	48	GC107390-I1F06	Placenta	epithelial	11 + 3
VCT_1.Vento.Tormo	95	GC107390-I1F06	Placenta	epithelial	11 + 3
VCT_proliferative.Vento.Tormo	103	GC107390-I1F06	Placenta	epithelial	11 + 3
SCT_20.Vento.Tormo	129	GC107390-I1F06	Placenta	epithelial	11 + 3
EVT_13.Vento.Tormo	204	GC109893-I2H03	Placenta	epithelial	12 + 0
VCT_1.Vento.Tormo	227	GC109893-I2H03	Placenta	epithelial	12 + 0
EVT_proliferative.Vento.Tormo	261	GC109893-I2H03	Placenta	epithelial	12 + 0
SCT_20.Vento.Tormo	282	GC109893-I2H03	Placenta	epithelial	12 + 0
VCT_proliferative.Vento.Tormo	290	GC109893-I2H03	Placenta	epithelial	12 + 0
EVT_proliferative.Vento.Tormo	80	GC093503-ARB02	Placenta	epithelial	12 + 4
VCT_proliferative.Vento.Tormo	86	GC093503-ARB02	Placenta	epithelial	12 + 4
EVT_13.Vento.Tormo	103	GC093503-ARB02	Placenta	epithelial	12 + 4
VCT_1.Vento.Tormo	123	GC093503-ARB02	Placenta	epithelial	12 + 4
SCT_20.Vento.Tormo	150	GC093503-ARB02	Placenta	epithelial	12 + 4
EVT_13.Vento.Tormo	27	GC090668-ARG02	Placenta	epithelial	NA
VCT_1.Vento.Tormo	50	GC090668-ARG02	Placenta	epithelial	NA
VCT_proliferative.Vento.Tormo	59	GC090668-ARG02	Placenta	epithelial	NA
SCT_20.Vento.Tormo	63	GC090668-ARG02	Placenta	epithelial	NA
EVT_proliferative.Vento.Tormo	93	GC090668-ARG02	Placenta	epithelial	NA
EVT_13.Vento.Tormo	15	GC112425-I1A08	Placenta	epithelial	13 + 1
EVT_proliferative.Vento.Tormo	58	GC112425-I1A08	Placenta	epithelial	13 + 1
VCT_proliferative.Vento.Tormo	79	GC112425-I1A08	Placenta	epithelial	13 + 1
VCT_1.Vento.Tormo	152	GC112425-I1A08	Placenta	epithelial	13 + 1
SCT_20.Vento.Tormo	184	GC112425-I1A08	Placenta	epithelial	13 + 1
VCT_1.Vento.Tormo	201	GC107892-I2H11	Placenta	epithelial	12 + 0
VCT_proliferative.Vento.Tormo	208	GC107892-I2H11	Placenta	epithelial	12 + 0
EVT_13.Vento.Tormo	209	GC107892-I2H11	Placenta	epithelial	12 + 0
EVT_proliferative.Vento.Tormo	210	GC107892-I2H11	Placenta	epithelial	12 + 0
SCT_20.Vento.Tormo	248	GC107892-I2H11	Placenta	epithelial	12 + 0
EVT_proliferative.Vento.Tormo	145	GC109872-I1A11	Placenta	epithelial	13 + 1
VCT_1.Vento.Tormo	157	GC109872-I1A11	Placenta	epithelial	13 + 1
SCT_20.Vento.Tormo	194	GC109872-I1A11	Placenta	epithelial	13 + 1
VCT_proliferative.Vento.Tormo	195	GC109872-I1A11	Placenta	epithelial	13 + 1
EVT_13.Vento.Tormo	211	GC109872-I1A11	Placenta	epithelial	13 + 1
VCT_proliferative.Vento.Tormo	99	GC109872-I1B11	Placenta	epithelial	12 + 0
EVT_13.Vento.Tormo	118	GC109872-I1B11	Placenta	epithelial	12 + 0
EVT_proliferative.Vento.Tormo	126	GC109872-I1B11	Placenta	epithelial	12 + 0
SCT_20.Vento.Tormo	178	GC109872-I1B11	Placenta	epithelial	12 + 0
VCT_1.Vento.Tormo	205	GC109872-I1B11	Placenta	epithelial	12 + 0
EVT_13.Vento.Tormo	76	GC117565-I1B04	Placenta	epithelial	13 + 2
SCT_20.Vento.Tormo	127	GC117565-I1B04	Placenta	epithelial	13 + 2
EVT_proliferative.Vento.Tormo	131	GC117565-I1B04	Placenta	epithelial	13 + 2
VCT_proliferative.Vento.Tormo	149	GC117565-I1B04	Placenta	epithelial	13 + 2
VCT_1.Vento.Tormo	205	GC117565-I1B04	Placenta	epithelial	13 + 2
EVT_13.Vento.Tormo	146	GC110853-I2B07	Placenta	epithelial	13 + 2
VCT_1.Vento.Tormo	159	GC110853-I2B07	Placenta	epithelial	13 + 2
EVT_proliferative.Vento.Tormo	200	GC110853-I2B07	Placenta	epithelial	13 + 2
SCT_20.Vento.Tormo	207	GC110853-I2B07	Placenta	epithelial	13 + 2
VCT_proliferative.Vento.Tormo	220	GC110853-I2B07	Placenta	epithelial	13 + 2
EVT_13.Vento.Tormo	21	GC100541-I1E12	Placenta	epithelial	11 + 1
VCT_1.Vento.Tormo	33	GC100541-I1E12	Placenta	epithelial	11 + 1
VCT_proliferative.Vento.Tormo	58	GC100541-I1E12	Placenta	epithelial	11 + 1
EVT_proliferative.Vento.Tormo	60	GC100541-I1E12	Placenta	epithelial	11 + 1
SCT_20.Vento.Tormo	103	GC100541-I1E12	Placenta	epithelial	11 + 1
EVT_proliferative.Vento.Tormo	161	GC107021-I1C12	Placenta	epithelial	12 + 3
EVT_13.Vento.Tormo	166	GC107021-I1C12	Placenta	epithelial	12 + 3
VCT_1.Vento.Tormo	225	GC107021-I1C12	Placenta	epithelial	12 + 3
SCT_20.Vento.Tormo	226	GC107021-I1C12	Placenta	epithelial	12 + 3
VCT_proliferative.Vento.Tormo	228	GC107021-I1C12	Placenta	epithelial	12 + 3
VCT_1.Vento.Tormo	158	GC110853-I2B12	Placenta	epithelial	NA
EVT_13.Vento.Tormo	160	GC110853-I2B12	Placenta	epithelial	NA
SCT_20.Vento.Tormo	163	GC110853-I2B12	Placenta	epithelial	NA
EVT_proliferative.Vento.Tormo	185	GC110853-I2B12	Placenta	epithelial	NA
VCT_proliferative.Vento.Tormo	206	GC110853-I2B12	Placenta	epithelial	NA
EVT_proliferative.Vento.Tormo	194	GC109473-I2G01	Placenta	epithelial	25 + 5
EVT_13.Vento.Tormo	197	GC109473-I2G01	Placenta	epithelial	25 + 5
VCT_proliferative.Vento.Tormo	219	GC109473-I2G01	Placenta	epithelial	25 + 5
SCT_20.Vento.Tormo	273	GC109473-I2G01	Placenta	epithelial	25 + 5
VCT_1.Vento.Tormo	322	GC109473-I2G01	Placenta	epithelial	25 + 5
EVT_13.Vento.Tormo	124	GC123651-I1H11	Placenta	epithelial	12 + 4
SCT_20.Vento.Tormo	133	GC123651-I1H11	Placenta	epithelial	12 + 4
VCT_proliferative.Vento.Tormo	150	GC123651-I1H11	Placenta	epithelial	12 + 4
VCT_1.Vento.Tormo	161	GC123651-I1H11	Placenta	epithelial	12 + 4
EVT_proliferative.Vento.Tormo	177	GC123651-I1H11	Placenta	epithelial	12 + 4
EVT_proliferative.Vento.Tormo	40	GC100180-I2F02	Placenta	epithelial	13 + 3
EVT_13.Vento.Tormo	125	GC100180-I2F02	Placenta	epithelial	13 + 3
SCT_20.Vento.Tormo	163	GC100180-I2F02	Placenta	epithelial	13 + 3
VCT_1.Vento.Tormo	182	GC100180-I2F02	Placenta	epithelial	13 + 3
VCT_proliferative.Vento.Tormo	184	GC100180-I2F02	Placenta	epithelial	13 + 3
SCT_20.Vento.Tormo	152	GC110853-I2A10	Placenta	epithelial	12 + 0
VCT_1.Vento.Tormo	161	GC110853-I2A10	Placenta	epithelial	12 + 0
VCT_proliferative.Vento.Tormo	162	GC110853-I2A10	Placenta	epithelial	12 + 0
EVT_13.Vento.Tormo	185	GC110853-I2A10	Placenta	epithelial	12 + 0
EVT_proliferative.Vento.Tormo	186	GC110853-I2A10	Placenta	epithelial	12 + 0
SCT_20.Vento.Tormo	39	GC102289-I1B03	Placenta	epithelial	13 + 0
VCT_1.Vento.Tormo	51	GC102289-I1B03	Placenta	epithelial	13 + 0
EVT_proliferative.Vento.Tormo	60	GC102289-I1B03	Placenta	epithelial	13 + 0
EVT_13.Vento.Tormo	63	GC102289-I1B03	Placenta	epithelial	13 + 0
VCT_proliferative.Vento.Tormo	150	GC102289-I1B03	Placenta	epithelial	13 + 0
VCT_1.Vento.Tormo	76	GC120855-I2A07	Placenta	epithelial	12 + 0
EVT_13.Vento.Tormo	88	GC120855-I2A07	Placenta	epithelial	12 + 0
EVT_proliferative.Vento.Tormo	116	GC120855-I2A07	Placenta	epithelial	12 + 0
SCT_20.Vento.Tormo	119	GC120855-I2A07	Placenta	epithelial	12 + 0
VCT_proliferative.Vento.Tormo	160	GC120855-I2A07	Placenta	epithelial	12 + 0
EVT_13.Vento.Tormo	22	GC112329-I2E06	Placenta	epithelial	12 + 4
EVT_proliferative.Vento.Tormo	25	GC112329-I2E06	Placenta	epithelial	12 + 4
VCT_1.Vento.Tormo	52	GC112329-I2E06	Placenta	epithelial	12 + 4
SCT_20.Vento.Tormo	71	GC112329-I2E06	Placenta	epithelial	12 + 4
VCT_proliferative.Vento.Tormo	88	GC112329-I2E06	Placenta	epithelial	12 + 4
SCT_20.Vento.Tormo	88	GC101109-I1F12	Placenta	epithelial	12 + 5
EVT_13.Vento.Tormo	93	GC101109-I1F12	Placenta	epithelial	12 + 5
VCT_1.Vento.Tormo	100	GC101109-I1F12	Placenta	epithelial	12 + 5
EVT_proliferative.Vento.Tormo	132	GC101109-I1F12	Placenta	epithelial	12 + 5
VCT_proliferative.Vento.Tormo	143	GC101109-I1F12	Placenta	epithelial	12 + 5
EVT_proliferative.Vento.Tormo	68	GC090668-ARH03	Placenta	epithelial	11 + 5
EVT_13.Vento.Tormo	76	GC090668-ARH03	Placenta	epithelial	11 + 5
VCT_1.Vento.Tormo	113	GC090668-ARH03	Placenta	epithelial	11 + 5
VCT_proliferative.Vento.Tormo	114	GC090668-ARH03	Placenta	epithelial	11 + 5
SCT_20.Vento.Tormo	155	GC090668-ARH03	Placenta	epithelial	11 + 5
VCT_1.Vento.Tormo	25	GC110095-I2C08	Placenta	epithelial	13 + 1
EVT_13.Vento.Tormo	46	GC110095-I2C08	Placenta	epithelial	13 + 1
EVT_proliferative.Vento.Tormo	84	GC110095-I2C08	Placenta	epithelial	13 + 1
VCT_proliferative.Vento.Tormo	114	GC110095-I2C08	Placenta	epithelial	13 + 1
SCT_20.Vento.Tormo	121	GC110095-I2C08	Placenta	epithelial	13 + 1
EVT_13.Vento.Tormo	60	GC101169-I1C05	Placenta	epithelial	12 + 0
EVT_proliferative.Vento.Tormo	71	GC101169-I1C05	Placenta	epithelial	12 + 0
VCT_proliferative.Vento.Tormo	105	GC101169-I1C05	Placenta	epithelial	12 + 0
SCT_20.Vento.Tormo	107	GC101169-I1C05	Placenta	epithelial	12 + 0
VCT_1.Vento.Tormo	178	GC101169-I1C05	Placenta	epithelial	12 + 0
EVT_proliferative.Vento.Tormo	39	GC102342-I2B06	Placenta	epithelial	15 + 1
EVT_13.Vento.Tormo	42	GC102342-I2B06	Placenta	epithelial	15 + 1
SCT_20.Vento.Tormo	137	GC102342-I2B06	Placenta	epithelial	15 + 1
VCT_proliferative.Vento.Tormo	157	GC102342-I2B06	Placenta	epithelial	15 + 1
VCT_1.Vento.Tormo	168	GC102342-I2B06	Placenta	epithelial	15 + 1
EVT_13.Vento.Tormo	22	GC109472-I2C03	Placenta	epithelial	30 + 0
VCT_proliferative.Vento.Tormo	32	GC109472-I2C03	Placenta	epithelial	30 + 0
EVT_proliferative.Vento.Tormo	44	GC109472-I2C03	Placenta	epithelial	30 + 0
VCT_1.Vento.Tormo	96	GC109472-I2C03	Placenta	epithelial	30 + 0
SCT_20.Vento.Tormo	102	GC109472-I2C03	Placenta	epithelial	30 + 0
VCT_1.Vento.Tormo	59	GC117453-I1C10	Placenta	epithelial	14 + 3
EVT_proliferative.Vento.Tormo	64	GC117453-I1C10	Placenta	epithelial	14 + 3
SCT_20.Vento.Tormo	69	GC117453-I1C10	Placenta	epithelial	14 + 3
EVT_13.Vento.Tormo	74	GC117453-I1C10	Placenta	epithelial	14 + 3
VCT_proliferative.Vento.Tormo	111	GC117453-I1C10	Placenta	epithelial	14 + 3
EVT_13.Vento.Tormo	39	GC112329-I2F02	Placenta	epithelial	11 + 2
EVT_proliferative.Vento.Tormo	65	GC112329-I2F02	Placenta	epithelial	11 + 2
VCT_1.Vento.Tormo	85	GC112329-I2F02	Placenta	epithelial	11 + 2
SCT_20.Vento.Tormo	124	GC112329-I2F02	Placenta	epithelial	11 + 2
VCT_proliferative.Vento.Tormo	164	GC112329-I2F02	Placenta	epithelial	11 + 2
EVT_13.Vento.Tormo	183	GC106544-I1A01	Placenta	epithelial	NA
EVT_proliferative.Vento.Tormo	192	GC106544-I1A01	Placenta	epithelial	NA
VCT_1.Vento.Tormo	205	GC106544-I1A01	Placenta	epithelial	NA
SCT_20.Vento.Tormo	221	GC106544-I1A01	Placenta	epithelial	NA
VCT_proliferative.Vento.Tormo	249	GC106544-I1A01	Placenta	epithelial	NA
EVT_13.Vento.Tormo	129	GC096955-I1D02	Placenta	epithelial	12 + 0
VCT_1.Vento.Tormo	172	GC096955-I1D02	Placenta	epithelial	12 + 0
EVT_proliferative.Vento.Tormo	201	GC096955-I1D02	Placenta	epithelial	12 + 0
VCT_proliferative.Vento.Tormo	212	GC096955-I1D02	Placenta	epithelial	12 + 0
SCT_20.Vento.Tormo	219	GC096955-I1D02	Placenta	epithelial	12 + 0
EVT_13.Vento.Tormo	53	GC103012-I2A12	Placenta	epithelial	12 + 6
EVT_proliferative.Vento.Tormo	55	GC103012-I2A12	Placenta	epithelial	12 + 6
VCT_1.Vento.Tormo	114	GC103012-I2A12	Placenta	epithelial	12 + 6
SCT_20.Vento.Tormo	118	GC103012-I2A12	Placenta	epithelial	12 + 6
VCT_proliferative.Vento.Tormo	156	GC103012-I2A12	Placenta	epithelial	12 + 6
EVT_13.Vento.Tormo	138	GC109473-I2E04	Placenta	epithelial	24 + 3
VCT_1.Vento.Tormo	182	GC109473-I2E04	Placenta	epithelial	24 + 3
VCT_proliferative.Vento.Tormo	186	GC109473-I2E04	Placenta	epithelial	24 + 3
EVT_proliferative.Vento.Tormo	205	GC109473-I2E04	Placenta	epithelial	24 + 3
SCT_20.Vento.Tormo	236	GC109473-I2E04	Placenta	epithelial	24 + 3
EVT_13.Vento.Tormo	90	GC097245-I1A08	Placenta	epithelial	12 + 0
EVT_proliferative.Vento.Tormo	96	GC097245-I1A08	Placenta	epithelial	12 + 0
VCT_proliferative.Vento.Tormo	122	GC097245-I1A08	Placenta	epithelial	12 + 0
VCT_1.Vento.Tormo	198	GC097245-I1A08	Placenta	epithelial	12 + 0
SCT_20.Vento.Tormo	236	GC097245-I1A08	Placenta	epithelial	12 + 0
EVT_proliferative.Vento.Tormo	57	GC109324-I2C12	Placenta	epithelial	13 + 2
EVT_13.Vento.Tormo	69	GC109324-I2C12	Placenta	epithelial	13 + 2
VCT_1.Vento.Tormo	82	GC109324-I2C12	Placenta	epithelial	13 + 2
VCT_proliferative.Vento.Tormo	134	GC109324-I2C12	Placenta	epithelial	13 + 2
SCT_20.Vento.Tormo	153	GC109324-I2C12	Placenta	epithelial	13 + 2
EVT_13.Vento.Tormo	20	GC107025-I2H02	Placenta	epithelial	13 + 1
EVT_proliferative.Vento.Tormo	25	GC107025-I2H02	Placenta	epithelial	13 + 1
SCT_20.Vento.Tormo	53	GC107025-I2H02	Placenta	epithelial	13 + 1
VCT_proliferative.Vento.Tormo	78	GC107025-I2H02	Placenta	epithelial	13 + 1
VCT_1.Vento.Tormo	85	GC107025-I2H02	Placenta	epithelial	13 + 1
EVT_13.Vento.Tormo	205	GC117570-I1G05	Placenta	epithelial	12 + 4
VCT_proliferative.Vento.Tormo	232	GC117570-I1G05	Placenta	epithelial	12 + 4
EVT_proliferative.Vento.Tormo	241	GC117570-I1G05	Placenta	epithelial	12 + 4
VCT_1.Vento.Tormo	265	GC117570-I1G05	Placenta	epithelial	12 + 4
SCT_20.Vento.Tormo	275	GC117570-I1G05	Placenta	epithelial	12 + 4
EVT_proliferative.Vento.Tormo	60	GC094138-ARE08	Placenta	epithelial	12 + 3
EVT_13.Vento.Tormo	64	GC094138-ARE08	Placenta	epithelial	12 + 3
SCT_20.Vento.Tormo	77	GC094138-ARE08	Placenta	epithelial	12 + 3
VCT_1.Vento.Tormo	90	GC094138-ARE08	Placenta	epithelial	12 + 3
VCT_proliferative.Vento.Tormo	164	GC094138-ARE08	Placenta	epithelial	12 + 3
EVT_13.Vento.Tormo	76	GC107892-I2F09	Placenta	epithelial	11 + 3
VCT_1.Vento.Tormo	80	GC107892-I2F09	Placenta	epithelial	11 + 3
EVT_proliferative.Vento.Tormo	105	GC107892-I2F09	Placenta	epithelial	11 + 3
SCT_20.Vento.Tormo	183	GC107892-I2F09	Placenta	epithelial	11 + 3
VCT_proliferative.Vento.Tormo	205	GC107892-I2F09	Placenta	epithelial	11 + 3
EVT_13.Vento.Tormo	49	GC123115-I1A09	Placenta	epithelial	12 + 1
EVT_proliferative.Vento.Tormo	57	GC123115-I1A09	Placenta	epithelial	12 + 1
VCT_proliferative.Vento.Tormo	69	GC123115-I1A09	Placenta	epithelial	12 + 1
VCT_1.Vento.Tormo	128	GC123115-I1A09	Placenta	epithelial	12 + 1
SCT_20.Vento.Tormo	139	GC123115-I1A09	Placenta	epithelial	12 + 1
EVT_13.Vento.Tormo	188	GC112329-I2E05	Placenta	epithelial	13 + 6
EVT_proliferative.Vento.Tormo	189	GC112329-I2E05	Placenta	epithelial	13 + 6
VCT_1.Vento.Tormo	197	GC112329-I2E05	Placenta	epithelial	13 + 6
VCT_proliferative.Vento.Tormo	205	GC112329-I2E05	Placenta	epithelial	13 + 6
SCT_20.Vento.Tormo	232	GC112329-I2E05	Placenta	epithelial	13 + 6
EVT_13.Vento.Tormo	102	GC090668-ARH01	Placenta	epithelial	12 + 2
EVT_proliferative.Vento.Tormo	118	GC090668-ARH01	Placenta	epithelial	12 + 2
SCT_20.Vento.Tormo	126	GC090668-ARH01	Placenta	epithelial	12 + 2
VCT_proliferative.Vento.Tormo	176	GC090668-ARH01	Placenta	epithelial	12 + 2
VCT_1.Vento.Tormo	210	GC090668-ARH01	Placenta	epithelial	12 + 2
EVT_proliferative.Vento.Tormo	45	GC111612-I2G10	Placenta	epithelial	13 + 3
VCT_1.Vento.Tormo	63	GC111612-I2G10	Placenta	epithelial	13 + 3
EVT_13.Vento.Tormo	113	GC111612-I2G10	Placenta	epithelial	13 + 3
SCT_20.Vento.Tormo	114	GC111612-I2G10	Placenta	epithelial	13 + 3
VCT_proliferative.Vento.Tormo	143	GC111612-I2G10	Placenta	epithelial	13 + 3
EVT_13.Vento.Tormo	94	GC109473-I2E02	Placenta	epithelial	28 + 4
EVT_proliferative.Vento.Tormo	151	GC109473-I2E02	Placenta	epithelial	28 + 4
VCT_proliferative.Vento.Tormo	154	GC109473-I2E02	Placenta	epithelial	28 + 4
SCT_20.Vento.Tormo	197	GC109473-I2E02	Placenta	epithelial	28 + 4
VCT_1.Vento.Tormo	225	GC109473-I2E02	Placenta	epithelial	28 + 4
EVT_13.Vento.Tormo	32	GC090900-ARF09	Placenta	epithelial	NA
VCT_1.Vento.Tormo	74	GC090900-ARF09	Placenta	epithelial	NA
EVT_proliferative.Vento.Tormo	142	GC090900-ARF09	Placenta	epithelial	NA
SCT_20.Vento.Tormo	179	GC090900-ARF09	Placenta	epithelial	NA
VCT_proliferative.Vento.Tormo	186	GC090900-ARF09	Placenta	epithelial	NA
EVT_13.Vento.Tormo	128	GC107583-I1E10	Placenta	epithelial	13 + 5
EVT_proliferative.Vento.Tormo	211	GC107583-I1E10	Placenta	epithelial	13 + 5
SCT_20.Vento.Tormo	221	GC107583-I1E10	Placenta	epithelial	13 + 5
VCT_1.Vento.Tormo	227	GC107583-I1E10	Placenta	epithelial	13 + 5
VCT_proliferative.Vento.Tormo	228	GC107583-I1E10	Placenta	epithelial	13 + 5
SCT_20.Vento.Tormo	135	GC097722-ARD04	Placenta	epithelial	11 + 2
EVT_proliferative.Vento.Tormo	137	GC097722-ARD04	Placenta	epithelial	11 + 2
VCT_1.Vento.Tormo	187	GC097722-ARD04	Placenta	epithelial	11 + 2
VCT_proliferative.Vento.Tormo	204	GC097722-ARD04	Placenta	epithelial	11 + 2
EVT_13.Vento.Tormo	205	GC097722-ARD04	Placenta	epithelial	11 + 2
EVT_proliferative.Vento.Tormo	24	GC109472-I2A04	Placenta	epithelial	28 + 0
VCT_proliferative.Vento.Tormo	27	GC109472-I2A04	Placenta	epithelial	28 + 0
VCT_1.Vento.Tormo	43	GC109472-I2A04	Placenta	epithelial	28 + 0
EVT_13.Vento.Tormo	48	GC109472-I2A04	Placenta	epithelial	28 + 0
SCT_20.Vento.Tormo	78	GC109472-I2A04	Placenta	epithelial	28 + 0
EVT_proliferative.Vento.Tormo	76	GC109872-I1A10	Placenta	epithelial	11 + 1
EVT_13.Vento.Tormo	84	GC109872-I1A10	Placenta	epithelial	11 + 1
VCT_proliferative.Vento.Tormo	115	GC109872-I1A10	Placenta	epithelial	11 + 1
VCT_1.Vento.Tormo	157	GC109872-I1A10	Placenta	epithelial	11 + 1
SCT_20.Vento.Tormo	194	GC109872-I1A10	Placenta	epithelial	11 + 1
EVT_13.Vento.Tormo	39	GC099239-I2B03	Placenta	epithelial	12 + 3
EVT_proliferative.Vento.Tormo	46	GC099239-I2B03	Placenta	epithelial	12 + 3
VCT_1.Vento.Tormo	55	GC099239-I2B03	Placenta	epithelial	12 + 3
VCT_proliferative.Vento.Tormo	87	GC099239-I2B03	Placenta	epithelial	12 + 3
SCT_20.Vento.Tormo	89	GC099239-I2B03	Placenta	epithelial	12 + 3
EVT_13.Vento.Tormo	119	GC112425-I1D10	Placenta	epithelial	12 + 4
SCT_20.Vento.Tormo	128	GC112425-I1D10	Placenta	epithelial	12 + 4
VCT_1.Vento.Tormo	129	GC112425-I1D10	Placenta	epithelial	12 + 4
EVT_proliferative.Vento.Tormo	131	GC112425-I1D10	Placenta	epithelial	12 + 4
VCT_proliferative.Vento.Tormo	155	GC112425-I1D10	Placenta	epithelial	12 + 4
EVT_proliferative.Vento.Tormo	124	GC109314-I1F05	Placenta	epithelial	12 + 4
EVT_13.Vento.Tormo	132	GC109314-I1F05	Placenta	epithelial	12 + 4
VCT_1.Vento.Tormo	135	GC109314-I1F05	Placenta	epithelial	12 + 4
VCT_proliferative.Vento.Tormo	200	GC109314-I1F05	Placenta	epithelial	12 + 4
SCT_20.Vento.Tormo	204	GC109314-I1F05	Placenta	epithelial	12 + 4
EVT_13.Vento.Tormo	155	GC101882-I1G03	Placenta	epithelial	12 + 3
SCT_20.Vento.Tormo	189	GC101882-I1G03	Placenta	epithelial	12 + 3
VCT_proliferative.Vento.Tormo	220	GC101882-I1G03	Placenta	epithelial	12 + 3
EVT_proliferative.Vento.Tormo	242	GC101882-I1G03	Placenta	epithelial	12 + 3
VCT_1.Vento.Tormo	247	GC101882-I1G03	Placenta	epithelial	12 + 3
EVT_13.Vento.Tormo	76	GC110853-I2D09	Placenta	epithelial	10 + 6
EVT_proliferative.Vento.Tormo	115	GC110853-I2D09	Placenta	epithelial	10 + 6
VCT_1.Vento.Tormo	165	GC110853-I2D09	Placenta	epithelial	10 + 6
VCT_proliferative.Vento.Tormo	166	GC110853-I2D09	Placenta	epithelial	10 + 6
SCT_20.Vento.Tormo	195	GC110853-I2D09	Placenta	epithelial	10 + 6
VCT_proliferative.Vento.Tormo	24	GC118546-I1H04	Placenta	epithelial	12 + 2
EVT_13.Vento.Tormo	27	GC118546-I1H04	Placenta	epithelial	12 + 2
EVT_proliferative.Vento.Tormo	37	GC118546-I1H04	Placenta	epithelial	12 + 2
VCT_1.Vento.Tormo	105	GC118546-I1H04	Placenta	epithelial	12 + 2
SCT_20.Vento.Tormo	128	GC118546-I1H04	Placenta	epithelial	12 + 2
EVT_13.Vento.Tormo	167	GC115506-I2G05	Placenta	epithelial	12 + 1
EVT_proliferative.Vento.Tormo	178	GC115506-I2G05	Placenta	epithelial	12 + 1
VCT_1.Vento.Tormo	209	GC115506-I2G05	Placenta	epithelial	12 + 1
VCT_proliferative.Vento.Tormo	240	GC115506-I2G05	Placenta	epithelial	12 + 1
SCT_20.Vento.Tormo	251	GC115506-I2G05	Placenta	epithelial	12 + 1
EVT_13.Vento.Tormo	125	GC113647-I2B08	Placenta	epithelial	12 + 5
SCT_20.Vento.Tormo	180	GC113647-I2B08	Placenta	epithelial	12 + 5
EVT_proliferative.Vento.Tormo	211	GC113647-I2B08	Placenta	epithelial	12 + 5
VCT_1.Vento.Tormo	242	GC113647-I2B08	Placenta	epithelial	12 + 5
VCT_proliferative.Vento.Tormo	244	GC113647-I2B08	Placenta	epithelial	12 + 5
EVT_13.Vento.Tormo	21	GC087811-ARA02	Placenta	epithelial	12 + 2
EVT_proliferative.Vento.Tormo	37	GC087811-ARA02	Placenta	epithelial	12 + 2
VCT_proliferative.Vento.Tormo	47	GC087811-ARA02	Placenta	epithelial	12 + 2
SCT_20.Vento.Tormo	70	GC087811-ARA02	Placenta	epithelial	12 + 2
VCT_1.Vento.Tormo	119	GC087811-ARA02	Placenta	epithelial	12 + 2
EVT_13.Vento.Tormo	8	GC112329-I2G01	Placenta	epithelial	13 + 2
EVT_proliferative.Vento.Tormo	23	GC112329-I2G01	Placenta	epithelial	13 + 2
SCT_20.Vento.Tormo	28	GC112329-I2G01	Placenta	epithelial	13 + 2
VCT_1.Vento.Tormo	30	GC112329-I2G01	Placenta	epithelial	13 + 2
VCT_proliferative.Vento.Tormo	61	GC112329-I2G01	Placenta	epithelial	13 + 2
VCT_proliferative.Vento.Tormo	111	GC118547-I1B09	Placenta	epithelial	13 + 1
EVT_proliferative.Vento.Tormo	153	GC118547-I1B09	Placenta	epithelial	13 + 1
EVT_13.Vento.Tormo	162	GC118547-I1B09	Placenta	epithelial	13 + 1
VCT_1.Vento.Tormo	171	GC118547-I1B09	Placenta	epithelial	13 + 1
SCT_20.Vento.Tormo	193	GC118547-I1B09	Placenta	epithelial	13 + 1
EVT_proliferative.Vento.Tormo	51	GC114382-I1H05	Placenta	epithelial	14 + 1
EVT_13.Vento.Tormo	64	GC114382-I1H05	Placenta	epithelial	14 + 1
SCT_20.Vento.Tormo	116	GC114382-I1H05	Placenta	epithelial	14 + 1
VCT_1.Vento.Tormo	117	GC114382-I1H05	Placenta	epithelial	14 + 1
VCT_proliferative.Vento.Tormo	150	GC114382-I1H05	Placenta	epithelial	14 + 1
EVT_13.Vento.Tormo	132	GC110998-I2G03	Placenta	epithelial	12 + 6
EVT_proliferative.Vento.Tormo	179	GC110998-I2G03	Placenta	epithelial	12 + 6
VCT_1.Vento.Tormo	212	GC110998-I2G03	Placenta	epithelial	12 + 6
SCT_20.Vento.Tormo	228	GC110998-I2G03	Placenta	epithelial	12 + 6
VCT_proliferative.Vento.Tormo	239	GC110998-I2G03	Placenta	epithelial	12 + 6
EVT_13.Vento.Tormo	36	GC091951-ARB02	Placenta	epithelial	12 + 5
VCT_1.Vento.Tormo	98	GC091951-ARB02	Placenta	epithelial	12 + 5
EVT_proliferative.Vento.Tormo	101	GC091951-ARB02	Placenta	epithelial	12 + 5
VCT_proliferative.Vento.Tormo	145	GC091951-ARB02	Placenta	epithelial	12 + 5
SCT_20.Vento.Tormo	158	GC091951-ARB02	Placenta	epithelial	12 + 5
EVT_13.Vento.Tormo	40	GC112329-I2G03	Placenta	epithelial	15 + 2
VCT_1.Vento.Tormo	77	GC112329-I2G03	Placenta	epithelial	15 + 2
SCT_20.Vento.Tormo	101	GC112329-I2G03	Placenta	epithelial	15 + 2
VCT_proliferative.Vento.Tormo	107	GC112329-I2G03	Placenta	epithelial	15 + 2
EVT_proliferative.Vento.Tormo	123	GC112329-I2G03	Placenta	epithelial	15 + 2
EVT_13.Vento.Tormo	142	GC109472-I2B02	Placenta	epithelial	32 + 2
VCT_proliferative.Vento.Tormo	170	GC109472-I2B02	Placenta	epithelial	32 + 2
EVT_proliferative.Vento.Tormo	171	GC109472-I2B02	Placenta	epithelial	32 + 2
VCT_1.Vento.Tormo	217	GC109472-I2B02	Placenta	epithelial	32 + 2
SCT_20.Vento.Tormo	250	GC109472-I2B02	Placenta	epithelial	32 + 2
VCT_1.Vento.Tormo	127	GC106002-I1B03	Placenta	epithelial	15 + 2
SCT_20.Vento.Tormo	131	GC106002-I1B03	Placenta	epithelial	15 + 2
EVT_13.Vento.Tormo	134	GC106002-I1B03	Placenta	epithelial	15 + 2
VCT_proliferative.Vento.Tormo	159	GC106002-I1B03	Placenta	epithelial	15 + 2
EVT_proliferative.Vento.Tormo	181	GC106002-I1B03	Placenta	epithelial	15 + 2
VCT_1.Vento.Tormo	28	GC107051-I1F06	Placenta	epithelial	12 + 0
EVT_13.Vento.Tormo	54	GC107051-I1F06	Placenta	epithelial	12 + 0
VCT_proliferative.Vento.Tormo	83	GC107051-I1F06	Placenta	epithelial	12 + 0
SCT_20.Vento.Tormo	93	GC107051-I1F06	Placenta	epithelial	12 + 0
EVT_proliferative.Vento.Tormo	115	GC107051-I1F06	Placenta	epithelial	12 + 0
EVT_13.Vento.Tormo	141	GC104489-I1D01	Placenta	epithelial	12 + 6
EVT_proliferative.Vento.Tormo	184	GC104489-I1D01	Placenta	epithelial	12 + 6
SCT_20.Vento.Tormo	211	GC104489-I1D01	Placenta	epithelial	12 + 6
VCT_proliferative.Vento.Tormo	218	GC104489-I1D01	Placenta	epithelial	12 + 6
VCT_1.Vento.Tormo	230	GC104489-I1D01	Placenta	epithelial	12 + 6
VCT_1.Vento.Tormo	41	GC100180-I2F03	Placenta	epithelial	11 + 1
SCT_20.Vento.Tormo	53	GC100180-I2F03	Placenta	epithelial	11 + 1
EVT_proliferative.Vento.Tormo	62	GC100180-I2F03	Placenta	epithelial	11 + 1
EVT_13.Vento.Tormo	67	GC100180-I2F03	Placenta	epithelial	11 + 1
VCT_proliferative.Vento.Tormo	82	GC100180-I2F03	Placenta	epithelial	11 + 1
EVT_13.Vento.Tormo	10	GC107052-I1C08	Placenta	epithelial	12 + 6
VCT_proliferative.Vento.Tormo	50	GC107052-I1C08	Placenta	epithelial	12 + 6
EVT_proliferative.Vento.Tormo	51	GC107052-I1C08	Placenta	epithelial	12 + 6
VCT_1.Vento.Tormo	74	GC107052-I1C08	Placenta	epithelial	12 + 6
SCT_20.Vento.Tormo	104	GC107052-I1C08	Placenta	epithelial	12 + 6
EVT_13.Vento.Tormo	71	GC110853-I2C08	Placenta	epithelial	NA
EVT_proliferative.Vento.Tormo	88	GC110853-I2C08	Placenta	epithelial	NA
VCT_proliferative.Vento.Tormo	91	GC110853-I2C08	Placenta	epithelial	NA
VCT_1.Vento.Tormo	97	GC110853-I2C08	Placenta	epithelial	NA
SCT_20.Vento.Tormo	133	GC110853-I2C08	Placenta	epithelial	NA
VCT_1.Vento.Tormo	35	GC107582-I1B11	Placenta	epithelial	13 + 2
EVT_13.Vento.Tormo	53	GC107582-I1B11	Placenta	epithelial	13 + 2
VCT_proliferative.Vento.Tormo	80	GC107582-I1B11	Placenta	epithelial	13 + 2
SCT_20.Vento.Tormo	82	GC107582-I1B11	Placenta	epithelial	13 + 2
EVT_proliferative.Vento.Tormo	130	GC107582-I1B11	Placenta	epithelial	13 + 2
EVT_13.Vento.Tormo	75	GC094186-ARA03	Placenta	epithelial	12 + 4
VCT_1.Vento.Tormo	130	GC094186-ARA03	Placenta	epithelial	12 + 4
VCT_proliferative.Vento.Tormo	183	GC094186-ARA03	Placenta	epithelial	12 + 4
EVT_proliferative.Vento.Tormo	206	GC094186-ARA03	Placenta	epithelial	12 + 4
SCT_20.Vento.Tormo	228	GC094186-ARA03	Placenta	epithelial	12 + 4
SCT_20.Vento.Tormo	220	GC109472-I2C01	Placenta	epithelial	25 + 2
EVT_proliferative.Vento.Tormo	236	GC109472-I2C01	Placenta	epithelial	25 + 2
EVT_13.Vento.Tormo	243	GC109472-I2C01	Placenta	epithelial	25 + 2
VCT_proliferative.Vento.Tormo	245	GC109472-I2C01	Placenta	epithelial	25 + 2
VCT_1.Vento.Tormo	282	GC109472-I2C01	Placenta	epithelial	25 + 2
VCT_1.Vento.Tormo	150	GC107021-I1E12	Placenta	epithelial	12 + 1
EVT_13.Vento.Tormo	154	GC107021-I1E12	Placenta	epithelial	12 + 1
EVT_proliferative.Vento.Tormo	206	GC107021-I1E12	Placenta	epithelial	12 + 1
VCT_proliferative.Vento.Tormo	210	GC107021-I1E12	Placenta	epithelial	12 + 1
SCT_20.Vento.Tormo	219	GC107021-I1E12	Placenta	epithelial	12 + 1
EVT_13.Vento.Tormo	23	GC096554-ARD06	Placenta	epithelial	12 + 4
EVT_proliferative.Vento.Tormo	58	GC096554-ARD06	Placenta	epithelial	12 + 4
VCT_1.Vento.Tormo	141	GC096554-ARD06	Placenta	epithelial	12 + 4
VCT_proliferative.Vento.Tormo	176	GC096554-ARD06	Placenta	epithelial	12 + 4
SCT_20.Vento.Tormo	184	GC096554-ARD06	Placenta	epithelial	12 + 4
VCT_proliferative.Vento.Tormo	131	GC110853-I2C11	Placenta	epithelial	12 + 3
SCT_20.Vento.Tormo	170	GC110853-I2C11	Placenta	epithelial	12 + 3
EVT_proliferative.Vento.Tormo	209	GC110853-I2C11	Placenta	epithelial	12 + 3
VCT_1.Vento.Tormo	233	GC110853-I2C11	Placenta	epithelial	12 + 3
EVT_13.Vento.Tormo	238	GC110853-I2C11	Placenta	epithelial	12 + 3
VCT_1.Vento.Tormo	92	GC093431-ARF05	Placenta	epithelial	12 + 5
EVT_13.Vento.Tormo	108	GC093431-ARF05	Placenta	epithelial	12 + 5
EVT_proliferative.Vento.Tormo	124	GC093431-ARF05	Placenta	epithelial	12 + 5
SCT_20.Vento.Tormo	130	GC093431-ARF05	Placenta	epithelial	12 + 5
VCT_proliferative.Vento.Tormo	185	GC093431-ARF05	Placenta	epithelial	12 + 5
EVT_13.Vento.Tormo	47	GC123649-I1D08	Placenta	epithelial	12 + 5
EVT_proliferative.Vento.Tormo	74	GC123649-I1D08	Placenta	epithelial	12 + 5
VCT_1.Vento.Tormo	171	GC123649-I1D08	Placenta	epithelial	12 + 5
VCT_proliferative.Vento.Tormo	177	GC123649-I1D08	Placenta	epithelial	12 + 5
SCT_20.Vento.Tormo	179	GC123649-I1D08	Placenta	epithelial	12 + 5
VCT_1.Vento.Tormo	91	GC116046-I1G02	Placenta	epithelial	13 + 5
EVT_13.Vento.Tormo	108	GC116046-I1G02	Placenta	epithelial	13 + 5
VCT_proliferative.Vento.Tormo	205	GC116046-I1G02	Placenta	epithelial	13 + 5
EVT_proliferative.Vento.Tormo	214	GC116046-I1G02	Placenta	epithelial	13 + 5
SCT_20.Vento.Tormo	242	GC116046-I1G02	Placenta	epithelial	13 + 5
EVT_13.Vento.Tormo	109	GC102615-I2F11	Placenta	epithelial	13 + 0
EVT_proliferative.Vento.Tormo	151	GC102615-I2F11	Placenta	epithelial	13 + 0
VCT_1.Vento.Tormo	173	GC102615-I2F11	Placenta	epithelial	13 + 0
SCT_20.Vento.Tormo	213	GC102615-I2F11	Placenta	epithelial	13 + 0
VCT_proliferative.Vento.Tormo	234	GC102615-I2F11	Placenta	epithelial	13 + 0
VCT_proliferative.Vento.Tormo	255	GC090668-ARH02	Placenta	epithelial	12 + 6
EVT_13.Vento.Tormo	256	GC090668-ARH02	Placenta	epithelial	12 + 6
VCT_1.Vento.Tormo	264	GC090668-ARH02	Placenta	epithelial	12 + 6
EVT_proliferative.Vento.Tormo	278	GC090668-ARH02	Placenta	epithelial	12 + 6
SCT_20.Vento.Tormo	286	GC090668-ARH02	Placenta	epithelial	12 + 6
EVT_13.Vento.Tormo	53	GC110761-I1H10	Placenta	epithelial	16 + 0
EVT_proliferative.Vento.Tormo	80	GC110761-I1H10	Placenta	epithelial	16 + 0
VCT_proliferative.Vento.Tormo	114	GC110761-I1H10	Placenta	epithelial	16 + 0
VCT_1.Vento.Tormo	121	GC110761-I1H10	Placenta	epithelial	16 + 0
SCT_20.Vento.Tormo	170	GC110761-I1H10	Placenta	epithelial	16 + 0
EVT_13.Vento.Tormo	76	GC109473-I2F04	Placenta	epithelial	32 + 2
EVT_proliferative.Vento.Tormo	101	GC109473-I2F04	Placenta	epithelial	32 + 2
VCT_proliferative.Vento.Tormo	128	GC109473-I2F04	Placenta	epithelial	32 + 2
VCT_1.Vento.Tormo	151	GC109473-I2F04	Placenta	epithelial	32 + 2
SCT_20.Vento.Tormo	157	GC109473-I2F04	Placenta	epithelial	32 + 2
EVT_13.Vento.Tormo	60	GC110853-I2A11	Placenta	epithelial	11 + 5
EVT_proliferative.Vento.Tormo	74	GC110853-I2A11	Placenta	epithelial	11 + 5
VCT_1.Vento.Tormo	156	GC110853-I2A11	Placenta	epithelial	11 + 5
SCT_20.Vento.Tormo	166	GC110853-I2A11	Placenta	epithelial	11 + 5
VCT_proliferative.Vento.Tormo	169	GC110853-I2A11	Placenta	epithelial	11 + 5
EVT_13.Vento.Tormo	121	GC119542-I2D01	Placenta	epithelial	13 + 6
EVT_proliferative.Vento.Tormo	132	GC119542-I2D01	Placenta	epithelial	13 + 6
VCT_1.Vento.Tormo	153	GC119542-I2D01	Placenta	epithelial	13 + 6
SCT_20.Vento.Tormo	195	GC119542-I2D01	Placenta	epithelial	13 + 6
VCT_proliferative.Vento.Tormo	245	GC119542-I2D01	Placenta	epithelial	13 + 6
EVT_13.Vento.Tormo	213	GC107283-I1G12	Placenta	epithelial	12 + 2
VCT_1.Vento.Tormo	236	GC107283-I1G12	Placenta	epithelial	12 + 2
EVT_proliferative.Vento.Tormo	264	GC107283-I1G12	Placenta	epithelial	12 + 2
SCT_20.Vento.Tormo	276	GC107283-I1G12	Placenta	epithelial	12 + 2
VCT_proliferative.Vento.Tormo	280	GC107283-I1G12	Placenta	epithelial	12 + 2
EVT_13.Vento.Tormo	29	GC119542-I2B02	Placenta	epithelial	14 + 5
EVT_proliferative.Vento.Tormo	54	GC119542-I2B02	Placenta	epithelial	14 + 5
SCT_20.Vento.Tormo	62	GC119542-I2B02	Placenta	epithelial	14 + 5
VCT_proliferative.Vento.Tormo	74	GC119542-I2B02	Placenta	epithelial	14 + 5
VCT_1.Vento.Tormo	76	GC119542-I2B02	Placenta	epithelial	14 + 5
EVT_13.Vento.Tormo	82	GC115242-I1F03	Placenta	epithelial	12 + 1
SCT_20.Vento.Tormo	106	GC115242-I1F03	Placenta	epithelial	12 + 1
VCT_proliferative.Vento.Tormo	116	GC115242-I1F03	Placenta	epithelial	12 + 1
VCT_1.Vento.Tormo	122	GC115242-I1F03	Placenta	epithelial	12 + 1
EVT_proliferative.Vento.Tormo	129	GC115242-I1F03	Placenta	epithelial	12 + 1
EVT_proliferative.Vento.Tormo	194	GC109473-I2F05	Placenta	epithelial	28 + 6
EVT_13.Vento.Tormo	212	GC109473-I2F05	Placenta	epithelial	28 + 6
SCT_20.Vento.Tormo	216	GC109473-I2F05	Placenta	epithelial	28 + 6
VCT_proliferative.Vento.Tormo	225	GC109473-I2F05	Placenta	epithelial	28 + 6
VCT_1.Vento.Tormo	229	GC109473-I2F05	Placenta	epithelial	28 + 6
EVT_13.Vento.Tormo	102	GC119543-I2E01	Placenta	epithelial	13 + 0
EVT_proliferative.Vento.Tormo	174	GC119543-I2E01	Placenta	epithelial	13 + 0
VCT_1.Vento.Tormo	189	GC119543-I2E01	Placenta	epithelial	13 + 0
SCT_20.Vento.Tormo	202	GC119543-I2E01	Placenta	epithelial	13 + 0
VCT_proliferative.Vento.Tormo	224	GC119543-I2E01	Placenta	epithelial	13 + 0
EVT_13.Vento.Tormo	185	GC115784-I2F01	Placenta	epithelial	13 + 0
VCT_proliferative.Vento.Tormo	186	GC115784-I2F01	Placenta	epithelial	13 + 0
EVT_proliferative.Vento.Tormo	210	GC115784-I2F01	Placenta	epithelial	13 + 0
SCT_20.Vento.Tormo	218	GC115784-I2F01	Placenta	epithelial	13 + 0
VCT_1.Vento.Tormo	221	GC115784-I2F01	Placenta	epithelial	13 + 0
SCT_20.Vento.Tormo	113	GC110759-I1E05	Placenta	epithelial	12 + 1
VCT_1.Vento.Tormo	128	GC110759-I1E05	Placenta	epithelial	12 + 1
EVT_13.Vento.Tormo	131	GC110759-I1E05	Placenta	epithelial	12 + 1
VCT_proliferative.Vento.Tormo	166	GC110759-I1E05	Placenta	epithelial	12 + 1
EVT_proliferative.Vento.Tormo	172	GC110759-I1E05	Placenta	epithelial	12 + 1
EVT_13.Vento.Tormo	48	GC110853-I2B09	Placenta	epithelial	NA
EVT_proliferative.Vento.Tormo	76	GC110853-I2B09	Placenta	epithelial	NA
SCT_20.Vento.Tormo	89	GC110853-I2B09	Placenta	epithelial	NA
VCT_1.Vento.Tormo	96	GC110853-I2B09	Placenta	epithelial	NA
VCT_proliferative.Vento.Tormo	109	GC110853-I2B09	Placenta	epithelial	NA
VCT_1.Vento.Tormo	30	GC110853-I2D08	Placenta	epithelial	13 + 4
SCT_20.Vento.Tormo	53	GC110853-I2D08	Placenta	epithelial	13 + 4
EVT_13.Vento.Tormo	72	GC110853-I2D08	Placenta	epithelial	13 + 4
VCT_proliferative.Vento.Tormo	78	GC110853-I2D08	Placenta	epithelial	13 + 4
EVT_proliferative.Vento.Tormo	131	GC110853-I2D08	Placenta	epithelial	13 + 4
VCT_proliferative.Vento.Tormo	207	GC109472-I2A05	Placenta	epithelial	20 + 5
EVT_13.Vento.Tormo	211	GC109472-I2A05	Placenta	epithelial	20 + 5
SCT_20.Vento.Tormo	249	GC109472-I2A05	Placenta	epithelial	20 + 5
EVT_proliferative.Vento.Tormo	254	GC109472-I2A05	Placenta	epithelial	20 + 5
VCT_1.Vento.Tormo	293	GC109472-I2A05	Placenta	epithelial	20 + 5
VCT_proliferative.Vento.Tormo	138	GC110853-I2A08	Placenta	epithelial	12 + 6
VCT_1.Vento.Tormo	154	GC110853-I2A08	Placenta	epithelial	12 + 6
EVT_13.Vento.Tormo	183	GC110853-I2A08	Placenta	epithelial	12 + 6
EVT_proliferative.Vento.Tormo	186	GC110853-I2A08	Placenta	epithelial	12 + 6
SCT_20.Vento.Tormo	207	GC110853-I2A08	Placenta	epithelial	12 + 6
EVT_13.Vento.Tormo	149	GC107773-I2G09	Placenta	epithelial	11 + 5
EVT_proliferative.Vento.Tormo	204	GC107773-I2G09	Placenta	epithelial	11 + 5
VCT_1.Vento.Tormo	205	GC107773-I2G09	Placenta	epithelial	11 + 5
VCT_proliferative.Vento.Tormo	229	GC107773-I2G09	Placenta	epithelial	11 + 5
SCT_20.Vento.Tormo	258	GC107773-I2G09	Placenta	epithelial	11 + 5
EVT_proliferative.Vento.Tormo	66	GC097722-ARD02	Placenta	epithelial	11 + 6
EVT_13.Vento.Tormo	72	GC097722-ARD02	Placenta	epithelial	11 + 6
SCT_20.Vento.Tormo	128	GC097722-ARD02	Placenta	epithelial	11 + 6
VCT_1.Vento.Tormo	168	GC097722-ARD02	Placenta	epithelial	11 + 6
VCT_proliferative.Vento.Tormo	220	GC097722-ARD02	Placenta	epithelial	11 + 6
VCT_proliferative.Vento.Tormo	117	GC107051-I1F05	Placenta	epithelial	NA
EVT_13.Vento.Tormo	186	GC107051-I1F05	Placenta	epithelial	NA
VCT_1.Vento.Tormo	188	GC107051-I1F05	Placenta	epithelial	NA
EVT_proliferative.Vento.Tormo	200	GC107051-I1F05	Placenta	epithelial	NA
SCT_20.Vento.Tormo	201	GC107051-I1F05	Placenta	epithelial	NA
EVT_13.Vento.Tormo	117	GC109872-I1C09	Placenta	epithelial	12 + 4
EVT_proliferative.Vento.Tormo	137	GC109872-I1C09	Placenta	epithelial	12 + 4
VCT_proliferative.Vento.Tormo	144	GC109872-I1C09	Placenta	epithelial	12 + 4
VCT_1.Vento.Tormo	190	GC109872-I1C09	Placenta	epithelial	12 + 4
SCT_20.Vento.Tormo	192	GC109872-I1C09	Placenta	epithelial	12 + 4
EVT_13.Vento.Tormo	31	GC100427-I2C01	Placenta	epithelial	12 + 1
EVT_proliferative.Vento.Tormo	36	GC100427-I2C01	Placenta	epithelial	12 + 1
VCT_proliferative.Vento.Tormo	79	GC100427-I2C01	Placenta	epithelial	12 + 1
SCT_20.Vento.Tormo	143	GC100427-I2C01	Placenta	epithelial	12 + 1
VCT_1.Vento.Tormo	156	GC100427-I2C01	Placenta	epithelial	12 + 1
EVT_proliferative.Vento.Tormo	146	GC111612-I2H07	Placenta	epithelial	13 + 1
EVT_13.Vento.Tormo	176	GC111612-I2H07	Placenta	epithelial	13 + 1
VCT_proliferative.Vento.Tormo	191	GC111612-I2H07	Placenta	epithelial	13 + 1
SCT_20.Vento.Tormo	237	GC111612-I2H07	Placenta	epithelial	13 + 1
VCT_1.Vento.Tormo	268	GC111612-I2H07	Placenta	epithelial	13 + 1
VCT_1.Vento.Tormo	79	GC109314-I1F04	Placenta	epithelial	12 + 2
SCT_20.Vento.Tormo	135	GC109314-I1F04	Placenta	epithelial	12 + 2
EVT_13.Vento.Tormo	138	GC109314-I1F04	Placenta	epithelial	12 + 2
EVT_proliferative.Vento.Tormo	156	GC109314-I1F04	Placenta	epithelial	12 + 2
VCT_proliferative.Vento.Tormo	171	GC109314-I1F04	Placenta	epithelial	12 + 2
EVT_13.Vento.Tormo	51	GC107892-I2E08	Placenta	epithelial	12 + 1
EVT_proliferative.Vento.Tormo	89	GC107892-I2E08	Placenta	epithelial	12 + 1
VCT_1.Vento.Tormo	93	GC107892-I2E08	Placenta	epithelial	12 + 1
SCT_20.Vento.Tormo	102	GC107892-I2E08	Placenta	epithelial	12 + 1
VCT_proliferative.Vento.Tormo	105	GC107892-I2E08	Placenta	epithelial	12 + 1
EVT_13.Vento.Tormo	25	GC107892-I2H10	Placenta	epithelial	NA
EVT_proliferative.Vento.Tormo	38	GC107892-I2H10	Placenta	epithelial	NA
VCT_1.Vento.Tormo	60	GC107892-I2H10	Placenta	epithelial	NA
VCT_proliferative.Vento.Tormo	93	GC107892-I2H10	Placenta	epithelial	NA
SCT_20.Vento.Tormo	129	GC107892-I2H10	Placenta	epithelial	NA
EVT_13.Vento.Tormo	87	GC099239-I2B04	Placenta	epithelial	13 + 4
EVT_proliferative.Vento.Tormo	126	GC099239-I2B04	Placenta	epithelial	13 + 4
VCT_1.Vento.Tormo	176	GC099239-I2B04	Placenta	epithelial	13 + 4
VCT_proliferative.Vento.Tormo	236	GC099239-I2B04	Placenta	epithelial	13 + 4
SCT_20.Vento.Tormo	245	GC099239-I2B04	Placenta	epithelial	13 + 4
EVT_13.Vento.Tormo	126	GC115784-I2G02	Placenta	epithelial	11 + 6
VCT_1.Vento.Tormo	171	GC115784-I2G02	Placenta	epithelial	11 + 6
EVT_proliferative.Vento.Tormo	181	GC115784-I2G02	Placenta	epithelial	11 + 6
SCT_20.Vento.Tormo	212	GC115784-I2G02	Placenta	epithelial	11 + 6
VCT_proliferative.Vento.Tormo	226	GC115784-I2G02	Placenta	epithelial	11 + 6
VCT_proliferative.Vento.Tormo	182	GC106002-I1B02	Placenta	epithelial	12 + 5
EVT_13.Vento.Tormo	187	GC106002-I1B02	Placenta	epithelial	12 + 5
VCT_1.Vento.Tormo	197	GC106002-I1B02	Placenta	epithelial	12 + 5
EVT_proliferative.Vento.Tormo	255	GC106002-I1B02	Placenta	epithelial	12 + 5
SCT_20.Vento.Tormo	274	GC106002-I1B02	Placenta	epithelial	12 + 5
EVT_13.Vento.Tormo	86	GC115367-I2F10	Placenta	epithelial	11 + 6
EVT_proliferative.Vento.Tormo	108	GC115367-I2F10	Placenta	epithelial	11 + 6
SCT_20.Vento.Tormo	135	GC115367-I2F10	Placenta	epithelial	11 + 6
VCT_proliferative.Vento.Tormo	149	GC115367-I2F10	Placenta	epithelial	11 + 6
VCT_1.Vento.Tormo	152	GC115367-I2F10	Placenta	epithelial	11 + 6
EVT_13.Vento.Tormo	34	GC109872-I1C10	Placenta	epithelial	13 + 4
EVT_proliferative.Vento.Tormo	103	GC109872-I1C10	Placenta	epithelial	13 + 4
VCT_proliferative.Vento.Tormo	117	GC109872-I1C10	Placenta	epithelial	13 + 4
VCT_1.Vento.Tormo	142	GC109872-I1C10	Placenta	epithelial	13 + 4
SCT_20.Vento.Tormo	194	GC109872-I1C10	Placenta	epithelial	13 + 4
EVT_13.Vento.Tormo	158	GC109872-I1B09	Placenta	epithelial	NA
VCT_proliferative.Vento.Tormo	191	GC109872-I1B09	Placenta	epithelial	NA
VCT_1.Vento.Tormo	194	GC109872-I1B09	Placenta	epithelial	NA
EVT_proliferative.Vento.Tormo	203	GC109872-I1B09	Placenta	epithelial	NA
SCT_20.Vento.Tormo	234	GC109872-I1B09	Placenta	epithelial	NA
VCT_proliferative.Vento.Tormo	74	GC101882-I1G01	Placenta	epithelial	NA
SCT_20.Vento.Tormo	91	GC101882-I1G01	Placenta	epithelial	NA
EVT_13.Vento.Tormo	101	GC101882-I1G01	Placenta	epithelial	NA
EVT_proliferative.Vento.Tormo	140	GC101882-I1G01	Placenta	epithelial	NA
VCT_1.Vento.Tormo	147	GC101882-I1G01	Placenta	epithelial	NA
VCT_1.Vento.Tormo	145	GC093431-ARF03	Placenta	epithelial	NA
SCT_20.Vento.Tormo	151	GC093431-ARF03	Placenta	epithelial	NA
VCT_proliferative.Vento.Tormo	167	GC093431-ARF03	Placenta	epithelial	NA
EVT_13.Vento.Tormo	170	GC093431-ARF03	Placenta	epithelial	NA
EVT_proliferative.Vento.Tormo	171	GC093431-ARF03	Placenta	epithelial	NA
EVT_13.Vento.Tormo	118	GC110853-I2B11	Placenta	epithelial	12 + 4
EVT_proliferative.Vento.Tormo	149	GC110853-I2B11	Placenta	epithelial	12 + 4
VCT_proliferative.Vento.Tormo	156	GC110853-I2B11	Placenta	epithelial	12 + 4
VCT_1.Vento.Tormo	160	GC110853-I2B11	Placenta	epithelial	12 + 4
SCT_20.Vento.Tormo	181	GC110853-I2B11	Placenta	epithelial	12 + 4
VCT_proliferative.Vento.Tormo	194	GC114932-I1G09	Placenta	epithelial	12 + 0
EVT_13.Vento.Tormo	202	GC114932-I1G09	Placenta	epithelial	12 + 0
SCT_20.Vento.Tormo	226	GC114932-I1G09	Placenta	epithelial	12 + 0
EVT_proliferative.Vento.Tormo	235	GC114932-I1G09	Placenta	epithelial	12 + 0
VCT_1.Vento.Tormo	249	GC114932-I1G09	Placenta	epithelial	12 + 0
EVT_13.Vento.Tormo	133	GC106949-I2E09	Placenta	epithelial	12 + 6
EVT_proliferative.Vento.Tormo	196	GC106949-I2E09	Placenta	epithelial	12 + 6
VCT_1.Vento.Tormo	207	GC106949-I2E09	Placenta	epithelial	12 + 6
VCT_proliferative.Vento.Tormo	245	GC106949-I2E09	Placenta	epithelial	12 + 6
SCT_20.Vento.Tormo	263	GC106949-I2E09	Placenta	epithelial	12 + 6
VCT_1.Vento.Tormo	102	GC107469-I1A02	Placenta	epithelial	NA
EVT_13.Vento.Tormo	106	GC107469-I1A02	Placenta	epithelial	NA
VCT_proliferative.Vento.Tormo	174	GC107469-I1A02	Placenta	epithelial	NA
EVT_proliferative.Vento.Tormo	184	GC107469-I1A02	Placenta	epithelial	NA
SCT_20.Vento.Tormo	208	GC107469-I1A02	Placenta	epithelial	NA
EVT_13.Vento.Tormo	65	GC113635-I1D04	Placenta	epithelial	11 + 6
EVT_proliferative.Vento.Tormo	88	GC113635-I1D04	Placenta	epithelial	11 + 6
SCT_20.Vento.Tormo	94	GC113635-I1D04	Placenta	epithelial	11 + 6
VCT_proliferative.Vento.Tormo	143	GC113635-I1D04	Placenta	epithelial	11 + 6
VCT_1.Vento.Tormo	153	GC113635-I1D04	Placenta	epithelial	11 + 6
EVT_proliferative.Vento.Tormo	130	GC107773-I2G10	Placenta	epithelial	11 + 4
EVT_13.Vento.Tormo	155	GC107773-I2G10	Placenta	epithelial	11 + 4
SCT_20.Vento.Tormo	177	GC107773-I2G10	Placenta	epithelial	11 + 4
VCT_proliferative.Vento.Tormo	192	GC107773-I2G10	Placenta	epithelial	11 + 4
VCT_1.Vento.Tormo	216	GC107773-I2G10	Placenta	epithelial	11 + 4
EVT_13.Vento.Tormo	85	GC115786-I2G10	Placenta	epithelial	12 + 0
VCT_proliferative.Vento.Tormo	96	GC115786-I2G10	Placenta	epithelial	12 + 0
EVT_proliferative.Vento.Tormo	116	GC115786-I2G10	Placenta	epithelial	12 + 0
VCT_1.Vento.Tormo	167	GC115786-I2G10	Placenta	epithelial	12 + 0
SCT_20.Vento.Tormo	226	GC115786-I2G10	Placenta	epithelial	12 + 0
SCT_20.Vento.Tormo	36	GC109473-I2G02	Placenta	epithelial	33 + 0
EVT_13.Vento.Tormo	47	GC109473-I2G02	Placenta	epithelial	33 + 0
VCT_proliferative.Vento.Tormo	63	GC109473-I2G02	Placenta	epithelial	33 + 0
EVT_proliferative.Vento.Tormo	92	GC109473-I2G02	Placenta	epithelial	33 + 0
VCT_1.Vento.Tormo	106	GC109473-I2G02	Placenta	epithelial	33 + 0
EVT_proliferative.Vento.Tormo	48	GC109872-I1C08	Placenta	epithelial	NA
EVT_13.Vento.Tormo	97	GC109872-I1C08	Placenta	epithelial	NA
VCT_1.Vento.Tormo	101	GC109872-I1C08	Placenta	epithelial	NA
SCT_20.Vento.Tormo	139	GC109872-I1C08	Placenta	epithelial	NA
VCT_proliferative.Vento.Tormo	173	GC109872-I1C08	Placenta	epithelial	NA
EVT_13.Vento.Tormo	202	GC110853-I2A07	Placenta	epithelial	11 + 6
EVT_proliferative.Vento.Tormo	213	GC110853-I2A07	Placenta	epithelial	11 + 6
VCT_1.Vento.Tormo	271	GC110853-I2A07	Placenta	epithelial	11 + 6
VCT_proliferative.Vento.Tormo	287	GC110853-I2A07	Placenta	epithelial	11 + 6
SCT_20.Vento.Tormo	302	GC110853-I2A07	Placenta	epithelial	11 + 6
VCT_proliferative.Vento.Tormo	91	GC112329-I2E04	Placenta	epithelial	9 + 3
EVT_13.Vento.Tormo	92	GC112329-I2E04	Placenta	epithelial	9 + 3
EVT_proliferative.Vento.Tormo	110	GC112329-I2E04	Placenta	epithelial	9 + 3
VCT_1.Vento.Tormo	116	GC112329-I2E04	Placenta	epithelial	9 + 3
SCT_20.Vento.Tormo	122	GC112329-I2E04	Placenta	epithelial	9 + 3
EVT_13.Vento.Tormo	9	GC112329-I2H01	Placenta	epithelial	14 + 0
EVT_proliferative.Vento.Tormo	28	GC112329-I2H01	Placenta	epithelial	14 + 0
SCT_20.Vento.Tormo	32	GC112329-I2H01	Placenta	epithelial	14 + 0
VCT_proliferative.Vento.Tormo	36	GC112329-I2H01	Placenta	epithelial	14 + 0
VCT_1.Vento.Tormo	82	GC112329-I2H01	Placenta	epithelial	14 + 0
VCT_1.Vento.Tormo	156	GC112329-I2F03	Placenta	epithelial	12 + 0
EVT_proliferative.Vento.Tormo	171	GC112329-I2F03	Placenta	epithelial	12 + 0
EVT_13.Vento.Tormo	190	GC112329-I2F03	Placenta	epithelial	12 + 0
VCT_proliferative.Vento.Tormo	200	GC112329-I2F03	Placenta	epithelial	12 + 0
SCT_20.Vento.Tormo	225	GC112329-I2F03	Placenta	epithelial	12 + 0
EVT_13.Vento.Tormo	87	GC112329-I2H02	Placenta	epithelial	11 + 6
VCT_1.Vento.Tormo	108	GC112329-I2H02	Placenta	epithelial	11 + 6
VCT_proliferative.Vento.Tormo	144	GC112329-I2H02	Placenta	epithelial	11 + 6
EVT_proliferative.Vento.Tormo	182	GC112329-I2H02	Placenta	epithelial	11 + 6
SCT_20.Vento.Tormo	220	GC112329-I2H02	Placenta	epithelial	11 + 6
VCT_1.Vento.Tormo	133	GC109872-I1D11	Placenta	epithelial	12 + 6
EVT_13.Vento.Tormo	169	GC109872-I1D11	Placenta	epithelial	12 + 6
VCT_proliferative.Vento.Tormo	170	GC109872-I1D11	Placenta	epithelial	12 + 6
SCT_20.Vento.Tormo	188	GC109872-I1D11	Placenta	epithelial	12 + 6
EVT_proliferative.Vento.Tormo	196	GC109872-I1D11	Placenta	epithelial	12 + 6
EVT_13.Vento.Tormo	127	GC102342-I2B05	Placenta	epithelial	10 + 0
EVT_proliferative.Vento.Tormo	140	GC102342-I2B05	Placenta	epithelial	10 + 0
VCT_1.Vento.Tormo	184	GC102342-I2B05	Placenta	epithelial	10 + 0
VCT_proliferative.Vento.Tormo	188	GC102342-I2B05	Placenta	epithelial	10 + 0
SCT_20.Vento.Tormo	213	GC102342-I2B05	Placenta	epithelial	10 + 0
EVT_proliferative.Vento.Tormo	196	GC110853-I2A09	Placenta	epithelial	12 + 1
EVT_13.Vento.Tormo	199	GC110853-I2A09	Placenta	epithelial	12 + 1
VCT_proliferative.Vento.Tormo	207	GC110853-I2A09	Placenta	epithelial	12 + 1
SCT_20.Vento.Tormo	244	GC110853-I2A09	Placenta	epithelial	12 + 1
VCT_1.Vento.Tormo	265	GC110853-I2A09	Placenta	epithelial	12 + 1
EVT_13.Vento.Tormo	22	GC107892-I2G10	Placenta	epithelial	NA
EVT_proliferative.Vento.Tormo	35	GC107892-I2G10	Placenta	epithelial	NA
VCT_proliferative.Vento.Tormo	38	GC107892-I2G10	Placenta	epithelial	NA
SCT_20.Vento.Tormo	74	GC107892-I2G10	Placenta	epithelial	NA
VCT_1.Vento.Tormo	92	GC107892-I2G10	Placenta	epithelial	NA
EVT_13.Vento.Tormo	173	GC123763-I1A05	Placenta	epithelial	12 + 0
EVT_proliferative.Vento.Tormo	220	GC123763-I1A05	Placenta	epithelial	12 + 0
SCT_20.Vento.Tormo	225	GC123763-I1A05	Placenta	epithelial	12 + 0
VCT_proliferative.Vento.Tormo	265	GC123763-I1A05	Placenta	epithelial	12 + 0
VCT_1.Vento.Tormo	271	GC123763-I1A05	Placenta	epithelial	12 + 0
VCT_1.Vento.Tormo	33	GC114931-I1A08	Placenta	epithelial	12 + 0
EVT_proliferative.Vento.Tormo	53	GC114931-I1A08	Placenta	epithelial	12 + 0
EVT_13.Vento.Tormo	63	GC114931-I1A08	Placenta	epithelial	12 + 0
SCT_20.Vento.Tormo	166	GC114931-I1A08	Placenta	epithelial	12 + 0
VCT_proliferative.Vento.Tormo	175	GC114931-I1A08	Placenta	epithelial	12 + 0
VCT_1.Vento.Tormo	35	GC110853-I2D11	Placenta	epithelial	11 + 5
EVT_13.Vento.Tormo	45	GC110853-I2D11	Placenta	epithelial	11 + 5
VCT_proliferative.Vento.Tormo	54	GC110853-I2D11	Placenta	epithelial	11 + 5
SCT_20.Vento.Tormo	75	GC110853-I2D11	Placenta	epithelial	11 + 5
EVT_proliferative.Vento.Tormo	87	GC110853-I2D11	Placenta	epithelial	11 + 5
EVT_13.Vento.Tormo	199	GC112329-I2E02	Placenta	epithelial	12 + 5
VCT_proliferative.Vento.Tormo	210	GC112329-I2E02	Placenta	epithelial	12 + 5
EVT_proliferative.Vento.Tormo	221	GC112329-I2E02	Placenta	epithelial	12 + 5
SCT_20.Vento.Tormo	249	GC112329-I2E02	Placenta	epithelial	12 + 5
VCT_1.Vento.Tormo	261	GC112329-I2E02	Placenta	epithelial	12 + 5
EVT_13.Vento.Tormo	159	GC116046-I1G04	Placenta	epithelial	12 + 4
EVT_proliferative.Vento.Tormo	190	GC116046-I1G04	Placenta	epithelial	12 + 4
VCT_proliferative.Vento.Tormo	196	GC116046-I1G04	Placenta	epithelial	12 + 4
VCT_1.Vento.Tormo	236	GC116046-I1G04	Placenta	epithelial	12 + 4
SCT_20.Vento.Tormo	244	GC116046-I1G04	Placenta	epithelial	12 + 4
EVT_13.Vento.Tormo	16	GC109472-I2A02	Placenta	epithelial	33 + 1
EVT_proliferative.Vento.Tormo	20	GC109472-I2A02	Placenta	epithelial	33 + 1
SCT_20.Vento.Tormo	25	GC109472-I2A02	Placenta	epithelial	33 + 1
VCT_proliferative.Vento.Tormo	26	GC109472-I2A02	Placenta	epithelial	33 + 1
VCT_1.Vento.Tormo	89	GC109472-I2A02	Placenta	epithelial	33 + 1
EVT_proliferative.Vento.Tormo	144	GC118547-I1C07	Placenta	epithelial	13 + 3
EVT_13.Vento.Tormo	186	GC118547-I1C07	Placenta	epithelial	13 + 3
SCT_20.Vento.Tormo	201	GC118547-I1C07	Placenta	epithelial	13 + 3
VCT_1.Vento.Tormo	215	GC118547-I1C07	Placenta	epithelial	13 + 3
VCT_proliferative.Vento.Tormo	237	GC118547-I1C07	Placenta	epithelial	13 + 3
EVT_13.Vento.Tormo	122	GC113647-I2C08	Placenta	epithelial	12 + 2
EVT_proliferative.Vento.Tormo	172	GC113647-I2C08	Placenta	epithelial	12 + 2
VCT_proliferative.Vento.Tormo	194	GC113647-I2C08	Placenta	epithelial	12 + 2
VCT_1.Vento.Tormo	203	GC113647-I2C08	Placenta	epithelial	12 + 2
SCT_20.Vento.Tormo	208	GC113647-I2C08	Placenta	epithelial	12 + 2
VCT_1.Vento.Tormo	94	GC110095-I2A10	Placenta	epithelial	13 + 6
VCT_proliferative.Vento.Tormo	159	GC110095-I2A10	Placenta	epithelial	13 + 6
EVT_13.Vento.Tormo	172	GC110095-I2A10	Placenta	epithelial	13 + 6
SCT_20.Vento.Tormo	188	GC110095-I2A10	Placenta	epithelial	13 + 6
EVT_proliferative.Vento.Tormo	191	GC110095-I2A10	Placenta	epithelial	13 + 6
EVT_13.Vento.Tormo	51	GC114381-I1D04	Placenta	epithelial	10 + 6
EVT_proliferative.Vento.Tormo	82	GC114381-I1D04	Placenta	epithelial	10 + 6
SCT_20.Vento.Tormo	96	GC114381-I1D04	Placenta	epithelial	10 + 6
VCT_proliferative.Vento.Tormo	131	GC114381-I1D04	Placenta	epithelial	10 + 6
VCT_1.Vento.Tormo	140	GC114381-I1D04	Placenta	epithelial	10 + 6
EVT_13.Vento.Tormo	107	GC106260-I1A11	Placenta	epithelial	NA
EVT_proliferative.Vento.Tormo	136	GC106260-I1A11	Placenta	epithelial	NA
VCT_proliferative.Vento.Tormo	139	GC106260-I1A11	Placenta	epithelial	NA
VCT_1.Vento.Tormo	180	GC106260-I1A11	Placenta	epithelial	NA
SCT_20.Vento.Tormo	197	GC106260-I1A11	Placenta	epithelial	NA
EVT_13.Vento.Tormo	2	GC096955-I1D03	Placenta	epithelial	NA
EVT_proliferative.Vento.Tormo	3	GC096955-I1D03	Placenta	epithelial	NA
VCT_proliferative.Vento.Tormo	17	GC096955-I1D03	Placenta	epithelial	NA
SCT_20.Vento.Tormo	27	GC096955-I1D03	Placenta	epithelial	NA
VCT_1.Vento.Tormo	56	GC096955-I1D03	Placenta	epithelial	NA
EVT_13.Vento.Tormo	59	GC109426-I2B04	Placenta	epithelial	12 + 0
VCT_1.Vento.Tormo	103	GC109426-I2B04	Placenta	epithelial	12 + 0
EVT_proliferative.Vento.Tormo	110	GC109426-I2B04	Placenta	epithelial	12 + 0
VCT_proliferative.Vento.Tormo	113	GC109426-I2B04	Placenta	epithelial	12 + 0
SCT_20.Vento.Tormo	134	GC109426-I2B04	Placenta	epithelial	12 + 0
EVT_13.Vento.Tormo	160	GC109872-I1E07	Placenta	epithelial	14 + 3
VCT_proliferative.Vento.Tormo	194	GC109872-I1E07	Placenta	epithelial	14 + 3
VCT_1.Vento.Tormo	201	GC109872-I1E07	Placenta	epithelial	14 + 3
EVT_proliferative.Vento.Tormo	232	GC109872-I1E07	Placenta	epithelial	14 + 3
SCT_20.Vento.Tormo	265	GC109872-I1E07	Placenta	epithelial	14 + 3
VCT_1.Vento.Tormo	89	GC113648-I2H07	Placenta	epithelial	13 + 1
EVT_proliferative.Vento.Tormo	94	GC113648-I2H07	Placenta	epithelial	13 + 1
EVT_13.Vento.Tormo	119	GC113648-I2H07	Placenta	epithelial	13 + 1
SCT_20.Vento.Tormo	145	GC113648-I2H07	Placenta	epithelial	13 + 1
VCT_proliferative.Vento.Tormo	149	GC113648-I2H07	Placenta	epithelial	13 + 1
EVT_13.Vento.Tormo	117	GC114930-I1G03	Placenta	epithelial	13 + 3
VCT_proliferative.Vento.Tormo	189	GC114930-I1G03	Placenta	epithelial	13 + 3
EVT_proliferative.Vento.Tormo	198	GC114930-I1G03	Placenta	epithelial	13 + 3
VCT_1.Vento.Tormo	209	GC114930-I1G03	Placenta	epithelial	13 + 3
SCT_20.Vento.Tormo	233	GC114930-I1G03	Placenta	epithelial	13 + 3
VCT_1.Vento.Tormo	54	GC110853-I2C10	Placenta	epithelial	NA
VCT_proliferative.Vento.Tormo	105	GC110853-I2C10	Placenta	epithelial	NA
EVT_13.Vento.Tormo	119	GC110853-I2C10	Placenta	epithelial	NA
EVT_proliferative.Vento.Tormo	165	GC110853-I2C10	Placenta	epithelial	NA
SCT_20.Vento.Tormo	184	GC110853-I2C10	Placenta	epithelial	NA
EVT_13.Vento.Tormo	136	GC109872-I1D08	Placenta	epithelial	NA
VCT_proliferative.Vento.Tormo	172	GC109872-I1D08	Placenta	epithelial	NA
VCT_1.Vento.Tormo	185	GC109872-I1D08	Placenta	epithelial	NA
SCT_20.Vento.Tormo	192	GC109872-I1D08	Placenta	epithelial	NA
EVT_proliferative.Vento.Tormo	193	GC109872-I1D08	Placenta	epithelial	NA
EVT_proliferative.Vento.Tormo	80	GC102615-I2F12	Placenta	epithelial	11 + 5
EVT_13.Vento.Tormo	90	GC102615-I2F12	Placenta	epithelial	11 + 5
SCT_20.Vento.Tormo	149	GC102615-I2F12	Placenta	epithelial	11 + 5
VCT_proliferative.Vento.Tormo	156	GC102615-I2F12	Placenta	epithelial	11 + 5
VCT_1.Vento.Tormo	184	GC102615-I2F12	Placenta	epithelial	11 + 5
VCT_proliferative.Vento.Tormo	148	GC112329-I2G05	Placenta	epithelial	12 + 3
EVT_proliferative.Vento.Tormo	200	GC112329-I2G05	Placenta	epithelial	12 + 3
EVT_13.Vento.Tormo	206	GC112329-I2G05	Placenta	epithelial	12 + 3
VCT_1.Vento.Tormo	220	GC112329-I2G05	Placenta	epithelial	12 + 3
SCT_20.Vento.Tormo	228	GC112329-I2G05	Placenta	epithelial	12 + 3
EVT_13.Vento.Tormo	27	GC091411-ARD01	Placenta	epithelial	12 + 1
VCT_1.Vento.Tormo	31	GC091411-ARD01	Placenta	epithelial	12 + 1
EVT_proliferative.Vento.Tormo	90	GC091411-ARD01	Placenta	epithelial	12 + 1
VCT_proliferative.Vento.Tormo	107	GC091411-ARD01	Placenta	epithelial	12 + 1
SCT_20.Vento.Tormo	114	GC091411-ARD01	Placenta	epithelial	12 + 1
VCT_1.Vento.Tormo	41	GC110093-I2D02	Placenta	epithelial	12 + 5
EVT_proliferative.Vento.Tormo	52	GC110093-I2D02	Placenta	epithelial	12 + 5
EVT_13.Vento.Tormo	63	GC110093-I2D02	Placenta	epithelial	12 + 5
SCT_20.Vento.Tormo	80	GC110093-I2D02	Placenta	epithelial	12 + 5
VCT_proliferative.Vento.Tormo	162	GC110093-I2D02	Placenta	epithelial	12 + 5
EVT_13.Vento.Tormo	149	GC109473-I2E01	Placenta	epithelial	28 + 2
VCT_proliferative.Vento.Tormo	181	GC109473-I2E01	Placenta	epithelial	28 + 2
SCT_20.Vento.Tormo	227	GC109473-I2E01	Placenta	epithelial	28 + 2
EVT_proliferative.Vento.Tormo	261	GC109473-I2E01	Placenta	epithelial	28 + 2
VCT_1.Vento.Tormo	296	GC109473-I2E01	Placenta	epithelial	28 + 2
VCT_proliferative.Vento.Tormo	106	GC111610-I2H02	Placenta	epithelial	13 + 3
EVT_proliferative.Vento.Tormo	110	GC111610-I2H02	Placenta	epithelial	13 + 3
SCT_20.Vento.Tormo	118	GC111610-I2H02	Placenta	epithelial	13 + 3
VCT_1.Vento.Tormo	124	GC111610-I2H02	Placenta	epithelial	13 + 3
EVT_13.Vento.Tormo	135	GC111610-I2H02	Placenta	epithelial	13 + 3
EVT_13.Vento.Tormo	111	GC094138-ARE09	Placenta	epithelial	12 + 4
EVT_proliferative.Vento.Tormo	166	GC094138-ARE09	Placenta	epithelial	12 + 4
SCT_20.Vento.Tormo	176	GC094138-ARE09	Placenta	epithelial	12 + 4
VCT_proliferative.Vento.Tormo	211	GC094138-ARE09	Placenta	epithelial	12 + 4
VCT_1.Vento.Tormo	233	GC094138-ARE09	Placenta	epithelial	12 + 4
EVT_proliferative.Vento.Tormo	144	GC109872-I1C07	Placenta	epithelial	NA
EVT_13.Vento.Tormo	150	GC109872-I1C07	Placenta	epithelial	NA
VCT_proliferative.Vento.Tormo	160	GC109872-I1C07	Placenta	epithelial	NA
VCT_1.Vento.Tormo	174	GC109872-I1C07	Placenta	epithelial	NA
SCT_20.Vento.Tormo	182	GC109872-I1C07	Placenta	epithelial	NA
EVT_13.Vento.Tormo	122	GC107892-I2C12	Placenta	epithelial	NA
VCT_1.Vento.Tormo	169	GC107892-I2C12	Placenta	epithelial	NA
VCT_proliferative.Vento.Tormo	189	GC107892-I2C12	Placenta	epithelial	NA
EVT_proliferative.Vento.Tormo	199	GC107892-I2C12	Placenta	epithelial	NA
SCT_20.Vento.Tormo	216	GC107892-I2C12	Placenta	epithelial	NA
VCT_proliferative.Vento.Tormo	110	GC112329-I2G02	Placenta	epithelial	12 + 0
EVT_proliferative.Vento.Tormo	112	GC112329-I2G02	Placenta	epithelial	12 + 0
EVT_13.Vento.Tormo	117	GC112329-I2G02	Placenta	epithelial	12 + 0
SCT_20.Vento.Tormo	221	GC112329-I2G02	Placenta	epithelial	12 + 0
VCT_1.Vento.Tormo	230	GC112329-I2G02	Placenta	epithelial	12 + 0
EVT_proliferative.Vento.Tormo	86	GC110854-I2F10	Placenta	epithelial	12 + 3
EVT_13.Vento.Tormo	101	GC110854-I2F10	Placenta	epithelial	12 + 3
VCT_1.Vento.Tormo	161	GC110854-I2F10	Placenta	epithelial	12 + 3
VCT_proliferative.Vento.Tormo	166	GC110854-I2F10	Placenta	epithelial	12 + 3
SCT_20.Vento.Tormo	213	GC110854-I2F10	Placenta	epithelial	12 + 3
EVT_13.Vento.Tormo	52	GC107892-I2E12	Placenta	epithelial	12 + 5
EVT_proliferative.Vento.Tormo	141	GC107892-I2E12	Placenta	epithelial	12 + 5
VCT_proliferative.Vento.Tormo	147	GC107892-I2E12	Placenta	epithelial	12 + 5
VCT_1.Vento.Tormo	197	GC107892-I2E12	Placenta	epithelial	12 + 5
SCT_20.Vento.Tormo	223	GC107892-I2E12	Placenta	epithelial	12 + 5
EVT_13.Vento.Tormo	201	GC107293-I2F12	Placenta	epithelial	12 + 4
EVT_proliferative.Vento.Tormo	215	GC107293-I2F12	Placenta	epithelial	12 + 4
VCT_proliferative.Vento.Tormo	235	GC107293-I2F12	Placenta	epithelial	12 + 4
VCT_1.Vento.Tormo	244	GC107293-I2F12	Placenta	epithelial	12 + 4
SCT_20.Vento.Tormo	261	GC107293-I2F12	Placenta	epithelial	12 + 4
EVT_13.Vento.Tormo	106	GC095907-ARE02	Placenta	epithelial	11 + 4
EVT_proliferative.Vento.Tormo	133	GC095907-ARE02	Placenta	epithelial	11 + 4
VCT_proliferative.Vento.Tormo	183	GC095907-ARE02	Placenta	epithelial	11 + 4
SCT_20.Vento.Tormo	188	GC095907-ARE02	Placenta	epithelial	11 + 4
VCT_1.Vento.Tormo	235	GC095907-ARE02	Placenta	epithelial	11 + 4
EVT_proliferative.Vento.Tormo	73	GC106946-I2A05	Placenta	epithelial	12 + 2
EVT_13.Vento.Tormo	86	GC106946-I2A05	Placenta	epithelial	12 + 2
VCT_1.Vento.Tormo	151	GC106946-I2A05	Placenta	epithelial	12 + 2
SCT_20.Vento.Tormo	162	GC106946-I2A05	Placenta	epithelial	12 + 2
VCT_proliferative.Vento.Tormo	205	GC106946-I2A05	Placenta	epithelial	12 + 2
EVT_proliferative.Vento.Tormo	158	GC102036-I1B09	Placenta	epithelial	12 + 2
EVT_13.Vento.Tormo	213	GC102036-I1B09	Placenta	epithelial	12 + 2
SCT_20.Vento.Tormo	224	GC102036-I1B09	Placenta	epithelial	12 + 2
VCT_1.Vento.Tormo	239	GC102036-I1B09	Placenta	epithelial	12 + 2
VCT_proliferative.Vento.Tormo	274	GC102036-I1B09	Placenta	epithelial	12 + 2
VCT_1.Vento.Tormo	20	GC098320-ARC10	Placenta	epithelial	NA
EVT_13.Vento.Tormo	25	GC098320-ARC10	Placenta	epithelial	NA
EVT_proliferative.Vento.Tormo	63	GC098320-ARC10	Placenta	epithelial	NA
VCT_proliferative.Vento.Tormo	81	GC098320-ARC10	Placenta	epithelial	NA
SCT_20.Vento.Tormo	84	GC098320-ARC10	Placenta	epithelial	NA
VCT_proliferative.Vento.Tormo	114	GC119544-I2B09	Placenta	epithelial	12 + 6
EVT_13.Vento.Tormo	137	GC119544-I2B09	Placenta	epithelial	12 + 6
SCT_20.Vento.Tormo	149	GC119544-I2B09	Placenta	epithelial	12 + 6
EVT_proliferative.Vento.Tormo	151	GC119544-I2B09	Placenta	epithelial	12 + 6
VCT_1.Vento.Tormo	157	GC119544-I2B09	Placenta	epithelial	12 + 6
EVT_13.Vento.Tormo	146	GC100427-I2C02	Placenta	epithelial	10 + 3
EVT_proliferative.Vento.Tormo	149	GC100427-I2C02	Placenta	epithelial	10 + 3
VCT_1.Vento.Tormo	163	GC100427-I2C02	Placenta	epithelial	10 + 3
SCT_20.Vento.Tormo	175	GC100427-I2C02	Placenta	epithelial	10 + 3
VCT_proliferative.Vento.Tormo	191	GC100427-I2C02	Placenta	epithelial	10 + 3
EVT_13.Vento.Tormo	22	GC116168-I1C07	Placenta	epithelial	12 + 1
VCT_1.Vento.Tormo	33	GC116168-I1C07	Placenta	epithelial	12 + 1
VCT_proliferative.Vento.Tormo	89	GC116168-I1C07	Placenta	epithelial	12 + 1
SCT_20.Vento.Tormo	136	GC116168-I1C07	Placenta	epithelial	12 + 1
EVT_proliferative.Vento.Tormo	145	GC116168-I1C07	Placenta	epithelial	12 + 1
EVT_13.Vento.Tormo	56	GC106949-I2E10	Placenta	epithelial	12 + 1
EVT_proliferative.Vento.Tormo	69	GC106949-I2E10	Placenta	epithelial	12 + 1
VCT_proliferative.Vento.Tormo	86	GC106949-I2E10	Placenta	epithelial	12 + 1
VCT_1.Vento.Tormo	91	GC106949-I2E10	Placenta	epithelial	12 + 1
SCT_20.Vento.Tormo	135	GC106949-I2E10	Placenta	epithelial	12 + 1
EVT_13.Vento.Tormo	84	GC100427-I2C06	Placenta	epithelial	12 + 1
EVT_proliferative.Vento.Tormo	96	GC100427-I2C06	Placenta	epithelial	12 + 1
SCT_20.Vento.Tormo	98	GC100427-I2C06	Placenta	epithelial	12 + 1
VCT_1.Vento.Tormo	135	GC100427-I2C06	Placenta	epithelial	12 + 1
VCT_proliferative.Vento.Tormo	143	GC100427-I2C06	Placenta	epithelial	12 + 1
VCT_proliferative.Vento.Tormo	19	GC110998-I2H01	Placenta	epithelial	13 + 0
EVT_proliferative.Vento.Tormo	42	GC110998-I2H01	Placenta	epithelial	13 + 0
SCT_20.Vento.Tormo	56	GC110998-I2H01	Placenta	epithelial	13 + 0
EVT_13.Vento.Tormo	59	GC110998-I2H01	Placenta	epithelial	13 + 0
VCT_1.Vento.Tormo	117	GC110998-I2H01	Placenta	epithelial	13 + 0
EVT_13.Vento.Tormo	41	GC103603-I2C08	Placenta	epithelial	13 + 2
VCT_1.Vento.Tormo	92	GC103603-I2C08	Placenta	epithelial	13 + 2
EVT_proliferative.Vento.Tormo	100	GC103603-I2C08	Placenta	epithelial	13 + 2
SCT_20.Vento.Tormo	117	GC103603-I2C08	Placenta	epithelial	13 + 2
VCT_proliferative.Vento.Tormo	143	GC103603-I2C08	Placenta	epithelial	13 + 2
EVT_13.Vento.Tormo	8	GC109473-I2F01	Placenta	epithelial	31 + 4
VCT_proliferative.Vento.Tormo	9	GC109473-I2F01	Placenta	epithelial	31 + 4
EVT_proliferative.Vento.Tormo	10	GC109473-I2F01	Placenta	epithelial	31 + 4
SCT_20.Vento.Tormo	11	GC109473-I2F01	Placenta	epithelial	31 + 4
VCT_1.Vento.Tormo	24	GC109473-I2F01	Placenta	epithelial	31 + 4
EVT_proliferative.Vento.Tormo	22	GC112329-I2D06	Placenta	epithelial	11 + 0
EVT_13.Vento.Tormo	60	GC112329-I2D06	Placenta	epithelial	11 + 0
VCT_proliferative.Vento.Tormo	84	GC112329-I2D06	Placenta	epithelial	11 + 0
SCT_20.Vento.Tormo	86	GC112329-I2D06	Placenta	epithelial	11 + 0
VCT_1.Vento.Tormo	108	GC112329-I2D06	Placenta	epithelial	11 + 0
VCT_1.Vento.Tormo	149	GC095627-ARD03	Placenta	epithelial	11 + 5
EVT_proliferative.Vento.Tormo	164	GC095627-ARD03	Placenta	epithelial	11 + 5
VCT_proliferative.Vento.Tormo	189	GC095627-ARD03	Placenta	epithelial	11 + 5
SCT_20.Vento.Tormo	199	GC095627-ARD03	Placenta	epithelial	11 + 5
EVT_13.Vento.Tormo	224	GC095627-ARD03	Placenta	epithelial	11 + 5
VCT_proliferative.Vento.Tormo	75	GC110853-I2D10	Placenta	epithelial	12 + 4
EVT_proliferative.Vento.Tormo	101	GC110853-I2D10	Placenta	epithelial	12 + 4
VCT_1.Vento.Tormo	110	GC110853-I2D10	Placenta	epithelial	12 + 4
EVT_13.Vento.Tormo	121	GC110853-I2D10	Placenta	epithelial	12 + 4
SCT_20.Vento.Tormo	185	GC110853-I2D10	Placenta	epithelial	12 + 4
EVT_proliferative.Vento.Tormo	80	GC113151-I2B01	Placenta	epithelial	12 + 0
EVT_13.Vento.Tormo	84	GC113151-I2B01	Placenta	epithelial	12 + 0
VCT_proliferative.Vento.Tormo	103	GC113151-I2B01	Placenta	epithelial	12 + 0
VCT_1.Vento.Tormo	123	GC113151-I2B01	Placenta	epithelial	12 + 0
SCT_20.Vento.Tormo	188	GC113151-I2B01	Placenta	epithelial	12 + 0
VCT_proliferative.Vento.Tormo	72	GC110853-I2B10	Placenta	epithelial	13 + 4
EVT_13.Vento.Tormo	99	GC110853-I2B10	Placenta	epithelial	13 + 4
EVT_proliferative.Vento.Tormo	104	GC110853-I2B10	Placenta	epithelial	13 + 4
VCT_1.Vento.Tormo	130	GC110853-I2B10	Placenta	epithelial	13 + 4
SCT_20.Vento.Tormo	178	GC110853-I2B10	Placenta	epithelial	13 + 4
VCT_proliferative.Vento.Tormo	36	GC106946-I2A04	Placenta	epithelial	NA
EVT_proliferative.Vento.Tormo	37	GC106946-I2A04	Placenta	epithelial	NA
EVT_13.Vento.Tormo	54	GC106946-I2A04	Placenta	epithelial	NA
VCT_1.Vento.Tormo	92	GC106946-I2A04	Placenta	epithelial	NA
SCT_20.Vento.Tormo	100	GC106946-I2A04	Placenta	epithelial	NA
EVT_proliferative.Vento.Tormo	150	GC109872-I1B10	Placenta	epithelial	12 + 5
EVT_13.Vento.Tormo	173	GC109872-I1B10	Placenta	epithelial	12 + 5
VCT_1.Vento.Tormo	183	GC109872-I1B10	Placenta	epithelial	12 + 5
VCT_proliferative.Vento.Tormo	189	GC109872-I1B10	Placenta	epithelial	12 + 5
SCT_20.Vento.Tormo	203	GC109872-I1B10	Placenta	epithelial	12 + 5
EVT_13.Vento.Tormo	66	GC107293-I2F11	Placenta	epithelial	12 + 1
EVT_proliferative.Vento.Tormo	71	GC107293-I2F11	Placenta	epithelial	12 + 1
SCT_20.Vento.Tormo	118	GC107293-I2F11	Placenta	epithelial	12 + 1
VCT_proliferative.Vento.Tormo	125	GC107293-I2F11	Placenta	epithelial	12 + 1
VCT_1.Vento.Tormo	137	GC107293-I2F11	Placenta	epithelial	12 + 1
EVT_13.Vento.Tormo	94	GC107025-I2H03	Placenta	epithelial	13 + 0
VCT_proliferative.Vento.Tormo	109	GC107025-I2H03	Placenta	epithelial	13 + 0
VCT_1.Vento.Tormo	122	GC107025-I2H03	Placenta	epithelial	13 + 0
SCT_20.Vento.Tormo	152	GC107025-I2H03	Placenta	epithelial	13 + 0
EVT_proliferative.Vento.Tormo	185	GC107025-I2H03	Placenta	epithelial	13 + 0
EVT_13.Vento.Tormo	81	GC107892-I2G09	Placenta	epithelial	NA
VCT_1.Vento.Tormo	83	GC107892-I2G09	Placenta	epithelial	NA
VCT_proliferative.Vento.Tormo	128	GC107892-I2G09	Placenta	epithelial	NA
EVT_proliferative.Vento.Tormo	130	GC107892-I2G09	Placenta	epithelial	NA
SCT_20.Vento.Tormo	162	GC107892-I2G09	Placenta	epithelial	NA

## Sheet: fig4a
cell_type	foldchange	p.adj	compartment	diffranked
CD4_positive_alpha_beta_T_cell_Large_Intestine	2.07805152526024	0.00014364	Immune	Up
monocyte_Prostate	0.835716806864025	0.00014364	Immune	Down
mast_cell_Thymus	0.845754646282974	0.00014364	Immune	Down
leukocyte_Fat	0.85964305478694	0.00014364	Immune	Down
mature_NK_T_cell_Mammary	0.878565147271775	0.00017328	Immune	Down
mast_cell_Prostate	0.876180445221986	0.000179794285714286	Immune	Down
neutrophil_Prostate	0.921375340536869	0.000179794285714286	Immune	Down
CD4_positive_helper_T_cell_Thymus	1.83081028135238	0.000466523076923077	Immune	Up
B_cell_Kidney	0.611604133319966	0.000466523076923077	Immune	Down
basal_cell_Trachea	1.45279942900246	0.000466523076923077	Epithelial	Up
club_cell_Lung	1.34718338888651	0.000466523076923077	Epithelial	Up
epithelial_cell_Prostate	1.31595579414481	0.000466523076923077	Epithelial	Up
paneth_cell_of_epithelium_of_small_intestine_Small_Intestine	1.08459423900568	0.000466523076923077	Epithelial	Up
liver_dendritic_cell_Liver	0.778692064142281	0.0005415	Immune	Down
pancreatic_ductal_cell_Pancreas	1.1349668067649	0.0005415	Epithelial	Up
CD4_positive_alpha_beta_T_cell_Salivary_Gland	0.900251849680843	0.0005415	Immune	Down
CD4_positive_alpha_beta_T_cell_Small_Intestine	1.9333596414008	0.000565976470588235	Immune	Up
dendritic_cell_Thymus	0.716881528334379	0.00057912	Immune	Down
small_intestine_goblet_cell_Small_Intestine	1.12541229814783	0.00057912	Epithelial	Up
endothelial_cell_Skin	1.09971367224209	0.00057912	Endothelial	Up
neutrophil_Salivary_Gland	0.820728550955073	0.000588457142857143	Immune	Down
B_cell_Mammary	0.80377365811147	0.0006403	Immune	Down
enterocyte_of_epithelium_of_large_intestine_Large_Intestine	1.08494928761818	0.0006403	Epithelial	Up
naive_B_cell_Skin	0.965697007611302	0.0006403	Immune	Down
basal_cell_Lung	1.4815424940906	0.000739371428571429	Epithelial	Up
conjunctival_epithelial_cell_Eye	1.26443221195602	0.000739371428571429	Epithelial	Up
basal_cell_of_prostate_epithelium_Prostate	1.21522111170124	0.000739371428571429	Epithelial	Up
plasmablast_Bone_Marrow	0.970755479348906	0.000739371428571429	Immune	Down
CD8_positive_alpha_beta_T_cell_Large_Intestine	1.66376023605079	0.00084056	Immune	Up
respiratory_goblet_cell_Lung	1.15070412448322	0.00084056	Epithelial	Up
fibroblast_Uterus	1.27998015380799	0.000910529032258064	Stromal	Up
memory_B_cell_Blood	0.644493989472958	0.000963818181818182	Immune	Down
mature_NK_T_cell_Kidney	0.737258273040174	0.000963818181818182	Immune	Down
CD4_positive_helper_T_cell_Kidney	0.652395926310245	0.000963818181818182	Immune	Down
CD141_positive_myeloid_dendritic_cell_Spleen	0.772806024004692	0.000963818181818182	Immune	Down
mast_cell_Small_Intestine	0.805243565503319	0.000963818181818182	Immune	Down
neutrophil_Lymph_Node	0.748117558420472	0.000963818181818182	Immune	Down
epithelial_cell_Tongue	1.28186689828092	0.000963818181818182	Epithelial	Up
neutrophil_Lung	0.79890184924177	0.000963818181818182	Immune	Down
B_cell_Vasculature	0.790198313542241	0.000963818181818182	Immune	Down
epithelial_cell_Uterus	1.13478806430927	0.000963818181818182	Epithelial	Up
double_positive_alpha_beta_thymocyte_Trachea	0.838927291772847	0.000963818181818182	Immune	Down
adventitial_cell_Lung	1.08066155771035	0.000963818181818182	Stromal	Up
intestinal_crypt_stem_cell_of_large_intestine_Large_Intestine	1.08516180986431	0.000963818181818182	Epithelial	Up
naive_B_cell_Bone_Marrow	0.706339585401958	0.00100117333333333	Immune	Down
fibroblast_Bladder	1.1352846148818	0.0010165	Stromal	Up
enterocyte_of_epithelium_of_small_intestine_Small_Intestine	1.14378504501001	0.0010165	Epithelial	Up
corneal_epithelial_cell_Eye	1.09373687680273	0.0010165	Epithelial	Up
T_cell_Blood	0.440791972389953	0.00103297959183673	Immune	Down
myeloid_dendritic_cell_Thymus	0.850455826764311	0.00103968	Immune	Down
capillary_endothelial_cell_Lung	1.8729859562829	0.00110870588235294	Endothelial	Up
endothelial_cell_of_artery_Lung	1.17858797707597	0.00120514285714286	Endothelial	Up
luminal_epithelial_cell_of_mammary_gland_Mammary	1.19780003535419	0.00120514285714286	Epithelial	Up
goblet_cell_Small_Intestine	1.07574309986193	0.00120514285714286	Epithelial	Up
pericyte_Vasculature	1.09803567804064	0.00120514285714286	Stromal	Up
goblet_cell_Large_Intestine	1.05945910938166	0.00120514285714286	Epithelial	Up
bladder_urothelial_cell_Bladder	1.41411097442771	0.001264	Epithelial	Up
CD8_positive_alpha_beta_T_cell_Thymus	0.645191838470124	0.00131296551724138	Immune	Down
large_intestine_goblet_cell_Large_Intestine	1.10809200672514	0.00141437288135593	Epithelial	Up
smooth_muscle_cell_Trachea	1.07086593498923	0.00153993442622951	Stromal	Up
neutrophil_Large_Intestine	0.838523952080166	0.00153993442622951	Immune	Down
macrophage_Fat	1.31202615058314	0.00161025	Immune	Up
Langerhans_cell_Skin	0.903094713309231	0.00161025	Immune	Down
endothelial_cell_Trachea	1.13186566781123	0.00161025	Endothelial	Up
memory_B_cell_Bone_Marrow	0.54973098884789	0.00162363636363636	Immune	Down
keratinocyte_Tongue	1.04489444084727	0.00162363636363636	Epithelial	Up
mature_NK_T_cell_Spleen	1.41534925414301	0.0016470447761194	Immune	Up
T_cell_Eye	0.781160584061225	0.00167833333333333	Immune	Down
vascular_associated_smooth_muscle_cell_Uterus	1.04340122737957	0.00167833333333333	Stromal	Up
immature_natural_killer_cell_Thymus	0.757150090075239	0.00167833333333333	Immune	Down
vein_endothelial_cell_Thymus	1.31619711594495	0.00167833333333333	Endothelial	Up
common_myeloid_progenitor_Blood	0.81945239656026	0.00167833333333333	Immune	Down
neutrophil_Fat	0.817035700061859	0.00169906849315068	Immune	Down
hematopoietic_stem_cell_Blood	0.734313709125507	0.00187264	Immune	Down
plasmacytoid_dendritic_cell_Lymph_Node	0.783393428517442	0.00187264	Immune	Down
naive_B_cell_Spleen	0.606030165600579	0.001884	Immune	Down
intestinal_crypt_stem_cell_of_small_intestine_Small_Intestine	1.0744269727443	0.00200758441558442	Epithelial	Up
non_classical_monocyte_Lymph_Node	0.776924728873618	0.00208707692307692	Immune	Down
naive_B_cell_Lymph_Node	0.560078645158407	0.0023541	Immune	Down
type_II_pneumocyte_Lung	1.15478596009948	0.0023541	Epithelial	Up
plasmacytoid_dendritic_cell_Spleen	0.784739481142359	0.0023757037037037	Immune	Down
monocyte_Eye	0.739937655974331	0.0023953734939759	Immune	Down
myometrial_cell_Uterus	1.09280665355356	0.0023953734939759	Stromal	Up
classical_monocyte_Lymph_Node	0.469651028788167	0.00251568539325843	Immune	Down
regulatory_T_cell_Spleen	0.386627168853153	0.00251568539325843	Immune	Down
endothelial_cell_of_lymphatic_vessel_Thymus	1.228681016617	0.00251568539325843	Endothelial	Up
plasmacytoid_dendritic_cell_Blood	0.748184780684859	0.00251568539325843	Immune	Down
plasma_cell_Pancreas	0.88630730721615	0.00251568539325843	Immune	Down
enterocyte_Large_Intestine	1.07066524164261	0.00251568539325843	Epithelial	Up
epithelial_cell_of_uterus_Uterus	1.15114775541713	0.00254853333333333	Epithelial	Up
CD4_positive_alpha_beta_memory_T_cell_Spleen	1.67373793273074	0.00262575824175824	Immune	Up
CD8_positive_alpha_beta_memory_T_cell_Spleen	1.59706209927456	0.00272113043478261	Immune	Up
CD4_positive_alpha_beta_T_cell_Muscle	0.769600214783253	0.00306941935483871	Immune	Down
type_I_NK_T_cell_Blood	0.414388489208633	0.00308275	Immune	Down
plasma_cell_Blood	0.730715850884945	0.00308275	Immune	Down
non_classical_monocyte_Blood	0.756207332670932	0.00308275	Immune	Down
basal_cell_Mammary	1.22035814988134	0.00323430927835052	Epithelial	Up
mature_NK_T_cell_Thymus	0.47419995038452	0.00332228571428571	Immune	Down
macrophage_Vasculature	1.64999861114969	0.00342230303030303	Immune	Up
naive_thymus_derived_CD8_positive_alpha_beta_T_cell_Spleen	0.573355949386832	0.0034656	Immune	Down
CD8_positive_alpha_beta_T_cell_Spleen	0.660447028210435	0.00365247058823529	Immune	Down
endothelial_cell_Pancreas	1.19244729826746	0.00365247058823529	Endothelial	Up
mast_cell_Mammary	0.947990758459841	0.00367899029126214	Immune	Down
endothelial_cell_Spleen	1.43594644579539	0.00374007692307692	Endothelial	Up
pancreatic_stellate_cell_Pancreas	1.17347527027774	0.00382605714285714	Stromal	Up
dendritic_cell_Eye	0.744416459095779	0.00382699065420561	Immune	Down
stem_cell_Eye	1.06851984932361	0.00382699065420561	Epithelial	Up
naive_B_cell_Thymus	0.546897693113115	0.004028	Immune	Down
basal_cell_Salivary_Gland	1.44250245807835	0.00430899082568807	Epithelial	Up
T_cell_Lymph_Node	1.20889072090582	0.00456	Immune	Up
effector_CD8_positive_alpha_beta_T_cell_Lung	0.817767978483792	0.00484756756756757	Immune	Down
mature_NK_T_cell_Pancreas	0.718869216004442	0.00500389380530973	Immune	Down
mature_NK_T_cell_Lung	0.969670989981829	0.00500389380530973	Immune	Down
T_cell_Prostate	0.807252463924814	0.00518896551724138	Immune	Down
CD8_positive_alpha_beta_T_cell_Small_Intestine	1.13785682824003	0.00518896551724138	Immune	Up
B_cell_Fat	0.996173522803525	0.00518896551724138	Immune	Down
naive_thymus_derived_CD4_positive_alpha_beta_T_cell_Skin	0.795789925532519	0.00525559322033898	Immune	Down
intestinal_enteroendocrine_cell_Large_Intestine	1.06999032643916	0.00525559322033898	Epithelial	Up
naive_thymus_derived_CD8_positive_alpha_beta_T_cell_Skin	0.807685993080707	0.00544134453781513	Immune	Down
mature_conventional_dendritic_cell_Lymph_Node	0.865078312127217	0.00551	Immune	Down
plasma_cell_Liver	0.85957440028044	0.00579344262295082	Immune	Down
plasma_cell_Vasculature	0.934567478814971	0.00579344262295082	Immune	Down
mast_cell_Lymph_Node	0.809036791571994	0.00611707317073171	Immune	Down
pericyte_Bladder	1.18751757098679	0.00632516129032258	Stromal	Up
endothelial_cell_Uterus	1.19754373355179	0.00645696	Endothelial	Up
memory_B_cell_Lymph_Node	0.638314535138165	0.00648375	Immune	Down
pericyte_Uterus	1.05829083780431	0.00648375	Stromal	Up
plasmacytoid_dendritic_cell_Bladder	0.852644783325084	0.00648375	Immune	Down
mature_NK_T_cell_Prostate	0.807758931685982	0.00664558139534884	Immune	Down
plasmacytoid_dendritic_cell_Lung	0.848944506983422	0.00668335877862595	Immune	Down
pulmonary_ionocyte_Lung	0.943759492781432	0.00668335877862595	Epithelial	Down
B_cell_Bladder	0.808378581996042	0.00694363636363636	Immune	Down
leukocyte_Tongue	1.71090038876476	0.00702577777777778	Immune	Up
mature_NK_T_cell_Muscle	0.712584278127236	0.00702577777777778	Immune	Down
smooth_muscle_cell_Fat	0.932494148295656	0.00702577777777778	Stromal	Down
intermediate_monocyte_Spleen	0.782828581972927	0.0076221897810219	Immune	Down
plasma_cell_Bone_Marrow	0.877983741140792	0.0076221897810219	Immune	Down
erythrocyte_Liver	0.992149099512336	0.00769913043478261	Immune	Down
memory_B_cell_Skin	0.980820051159969	0.00787338129496403	Immune	Down
mast_cell_Eye	0.983062306373806	0.00791485714285714	Immune	Down
duct_epithelial_cell_Salivary_Gland	1.3268463095863	0.00792340425531915	Epithelial	Up
platelet_Spleen	0.903665489893513	0.00850985915492958	Immune	Down
erythrocyte_Blood	1.00763766702955	0.0085779020979021	Immune	Up
CD141_positive_myeloid_dendritic_cell_Lymph_Node	0.79992043231774	0.009405	Immune	Down
CD8_positive_alpha_beta_T_cell_Muscle	0.866263371672439	0.00943448275862069	Immune	Down
effector_CD4_positive_alpha_beta_T_cell_Lung	0.76571096064325	0.00965095890410959	Immune	Down
naive_thymus_derived_CD4_positive_alpha_beta_T_cell_Blood	0.80220367885215	0.00982389261744967	Immune	Down
plasma_cell_Eye	0.980080458082514	0.00982389261744967	Immune	Down
eye_photoreceptor_cell_Eye	1.10709248977989	0.00982389261744967	Epithelial	Up
muscle_cell_Skin	1.06813495052334	0.0099408	Stromal	Up
granulocyte_Blood	0.969517667050882	0.0100259602649007	Immune	Down
secretory_cell_Trachea	1.11951468305935	0.01059	Epithelial	Up
plasmablast_Blood	0.802207095607158	0.0106101960784314	Immune	Down
mast_cell_Large_Intestine	0.858558552985642	0.0109558441558442	Immune	Down
CD141_positive_myeloid_dendritic_cell_Blood	0.808435156636595	0.0110028387096774	Immune	Down
club_cell_Prostate	1.29035708505253	0.0112692993630573	Epithelial	Up
paneth_cell_of_colon_Large_Intestine	1.06771352228384	0.0112692993630573	Epithelial	Up
epithelial_cell_Vasculature	0.952858160755741	0.0112845569620253	Epithelial	Down
radial_glial_cell_Eye	1.07844350363923	0.0114143396226415	Stromal	Up
B_cell_Lung	0.889763635141165	0.0115407407407407	Immune	Down
endothelial_cell_of_hepatic_sinusoid_Liver	1.3286175000886	0.0115407407407407	Endothelial	Up
B_cell_Uterus	0.913859802708479	0.0115407407407407	Immune	Down
pigmented_ciliary_epithelial_cell_Eye	0.924482385609914	0.0116657668711656	Epithelial	Down
endothelial_cell_Prostate	1.27854972339818	0.0117336585365854	Endothelial	Up
CD141_positive_myeloid_dendritic_cell_Skin	1.01822446789935	0.0124363636363636	Immune	Up
regulatory_T_cell_Skin	0.736214637312706	0.013295421686747	Immune	Down
T_cell_Fat	0.99661429157832	0.0133250299401198	Immune	Down
plasma_cell_Skin	0.904919839777972	0.0133814285714286	Immune	Down
monocyte_Large_Intestine	1.13999661889288	0.0139228402366864	Immune	Up
CD1c_positive_myeloid_dendritic_cell_Spleen	0.789341547290027	0.0139750588235294	Immune	Down
basophil_Lung	1.53669064748201	0.0142666666666667	Immune	Up
erythrocyte_Spleen	0.958017401808209	0.0144223255813953	Immune	Down
plasma_cell_Bladder	0.968103712518707	0.0144443930635838	Immune	Down
CD4_positive_alpha_beta_memory_T_cell_Blood	0.819460326167219	0.0146496551724138	Immune	Down
endothelial_cell_Vasculature	1.61935680101303	0.0149236363636364	Endothelial	Up
cell_of_skeletal_muscle_Skin	1.0515823496809	0.0149236363636364	Stromal	Up
mucus_secreting_cell_Trachea	1.06635174660513	0.0156379661016949	Epithelial	Up
vascular_associated_smooth_muscle_cell_Thymus	1.26994601706153	0.0158319101123595	Stromal	Up
CD8_positive_alpha_beta_memory_T_cell_Skin	1.11263604501015	0.0158708379888268	Immune	Up
plasma_cell_Thymus	0.89000988365443	0.0168213333333333	Immune	Down
T_cell_Bladder	1.38912953406908	0.0172931147540984	Immune	Up
acinar_cell_of_salivary_gland_Salivary_Gland	1.21637357126478	0.0172931147540984	Epithelial	Up
serous_cell_of_epithelium_of_bronchus_Lung	0.967257860937013	0.0172931147540984	Epithelial	Down
mast_cell_Pancreas	0.928551676617118	0.0173478260869565	Immune	Down
pancreatic_PP_cell_Pancreas	0.997390910101883	0.0185357837837838	Epithelial	Down
transit_amplifying_cell_of_small_intestine_Small_Intestine	1.0534930791793	0.0187303225806452	Epithelial	Up
tracheal_goblet_cell_Trachea	1.04968660018007	0.0189471657754011	Epithelial	Up
endothelial_cell_Lymph_Node	1.17489579104524	0.0195497872340426	Endothelial	Up
fibroblast_Vasculature	1.13545513682164	0.0196152380952381	Stromal	Up
neutrophil_Small_Intestine	0.857498108515548	0.019848	Immune	Down
endothelial_cell_Fat	1.28073288635191	0.020059274611399	Endothelial	Up
hematopoietic_stem_cell_Spleen	0.824280077717186	0.020059274611399	Immune	Down
erythrocyte_Bone_Marrow	0.982163284502287	0.020059274611399	Immune	Down
endothelial_cell_of_artery_Thymus	1.23764546644893	0.0203084536082474	Endothelial	Up
pericyte_Tongue	1.06598757848232	0.0208824615384615	Stromal	Up
mature_NK_T_cell_Vasculature	0.688462295490241	0.0212259898477157	Immune	Down
CD4_positive_helper_T_cell_Skin	0.864990704065961	0.0212259898477157	Immune	Down
Mueller_cell_Eye	1.1431103009336	0.0214872727272727	Stromal	Up
endothelial_cell_of_lymphatic_vessel_Salivary_Gland	1.31097406623401	0.0216372	Endothelial	Up
pericyte_Muscle	1.17616334677922	0.0216372	Stromal	Up
mature_NK_T_cell_Bone_Marrow	0.537908135030437	0.0224370149253731	Immune	Down
basophil_Blood	0.703721286929847	0.0230257425742574	Immune	Down
pancreatic_acinar_cell_Pancreas	1.06430941109437	0.0233615763546798	Epithelial	Up
naive_B_cell_Salivary_Gland	0.773241147341867	0.0235785365853659	Immune	Down
mast_cell_Vasculature	0.921960411084019	0.0235785365853659	Immune	Down
vein_endothelial_cell_Tongue	1.09103567585814	0.0237913043478261	Endothelial	Up
kidney_epithelial_cell_Kidney	1.06874812982888	0.0237913043478261	Epithelial	Up
macrophage_Spleen	1.12955423846871	0.0243346153846154	Immune	Up
vein_endothelial_cell_Lung	1.20307260167961	0.0246545454545454	Endothelial	Up
lung_microvascular_endothelial_cell_Lung	1.17329675664848	0.0250691943127962	Endothelial	Up
melanocyte_Eye	1.09555416715639	0.0250691943127962	Stromal	Up
mesothelial_cell_Muscle	0.977212974146231	0.0255962264150943	Stromal	Down
plasma_cell_Large_Intestine	0.935062767053036	0.0256901408450704	Immune	Down
macrophage_Trachea	1.19650196010856	0.0264224299065421	Immune	Up
B_cell_Pancreas	0.889361383659144	0.0265116279069767	Immune	Down
ciliated_epithelial_cell_Uterus	1.08273512242263	0.0266	Epithelial	Up
DN4_thymocyte_Thymus	0.769839941999888	0.0273179723502304	Immune	Down
pericyte_Salivary_Gland	1.11461509822952	0.028656880733945	Stromal	Up
monocyte_Thymus	0.448157114119131	0.0291506849315068	Immune	Down
hematopoietic_stem_cell_Lymph_Node	0.860319780764738	0.0298472727272727	Immune	Down
fibroblast_Trachea	1.23113553917802	0.0299185520361991	Stromal	Up
duodenum_glandular_cell_Small_Intestine	1.06340444885471	0.0310162162162162	Epithelial	Up
naive_B_cell_Blood	0.750013064608846	0.0310816143497758	Immune	Down
endothelial_cell_of_lymphatic_vessel_Uterus	1.10712115741923	0.03135	Endothelial	Up
classical_monocyte_Spleen	1.81467776170708	0.0323418502202643	Immune	Up
fibroblast_Fat	1.10926278602064	0.0323418502202643	Stromal	Up
CD1c_positive_myeloid_dendritic_cell_Skin	0.929967541767336	0.0323418502202643	Immune	Down
fibroblast_Lung	1.20945832436877	0.0336	Stromal	Up
medullary_thymic_epithelial_cell_Thymus	1.08831619595347	0.0342497816593886	Epithelial	Up
intestinal_tuft_cell_Small_Intestine	1.07824187564113	0.0354886956521739	Epithelial	Up
smooth_muscle_cell_Muscle	0.955409125405009	0.0365194805194805	Stromal	Down
endothelial_cell_of_artery_Mammary	1.14681906811	0.0365586206896552	Endothelial	Up
T_cell_Salivary_Gland	0.833598305881751	0.037575965665236	Immune	Down
T_cell_Muscle	0.568592479776624	0.0378051282051282	Immune	Down
smooth_muscle_cell_Prostate	1.09817615009819	0.0382263829787234	Stromal	Up
intermediate_monocyte_Lung	0.56151856510862	0.0384810126582278	Immune	Down
CD8_positive_alpha_beta_T_cell_Kidney	0.813516530398752	0.0384810126582278	Immune	Down
endothelial_cell_of_lymphatic_vessel_Lung	0.974161643931116	0.0387025210084034	Endothelial	Down
CD1c_positive_myeloid_dendritic_cell_Lymph_Node	0.921217608676397	0.0387313807531381	Immune	Down
type_B_pancreatic_cell_Pancreas	1.03411354422532	0.03933	Epithelial	Up
myofibroblast_cell_Fat	1.14852764253244	0.0418157676348548	Stromal	Up
monocyte_Liver	0.725185719992524	0.0422360655737705	Immune	Down
fibroblast_Thymus	1.39105950428167	0.0422360655737705	Stromal	Up
capillary_endothelial_cell_Bladder	1.09384501758055	0.0422360655737705	Endothelial	Up
endothelial_cell_of_vascular_tree_Muscle	1.1243589123814	0.0424359183673469	Endothelial	Up
fibroblast_Liver	1.08346329929064	0.0430048780487805	Stromal	Up
myoepithelial_cell_Salivary_Gland	1.10785658521024	0.0435774193548387	Epithelial	Up
plasma_cell_Mammary	0.952311985984829	0.0435774193548387	Immune	Down
macrophage_Muscle	1.04370344028959	0.0446843373493976	Immune	Up
plasma_cell_Lung	0.981317654138602	0.0452352	Immune	Down
fibroblast_Large_Intestine	1.18186614852472	0.0457816733067729	Stromal	Up
intestinal_enteroendocrine_cell_Small_Intestine	1.08302115140897	0.0463238095238095	Epithelial	Up
B_cell_Large_Intestine	0.97086599924683	0.0468616600790514	Immune	Down
innate_lymphoid_cell_Spleen	0.818610086550049	0.0473952755905512	Immune	Down
mature_NK_T_cell_Uterus	0.86442293630195	0.04809375	Immune	Down
endothelial_cell_Eye	1.10810583586553	0.04809375	Endothelial	Up
macrophage_Lymph_Node	1.1381103117506	0.0532295719844358	Immune	Not Sig
pancreatic_D_cell_Pancreas	1.03728450044824	0.0544030888030888	Epithelial	Not Sig
retina_horizontal_cell_Eye	1.03345466727129	0.0544030888030888	Stromal	Not Sig
fibroblast_Salivary_Gland	1.34642870582279	0.0545446153846154	Stromal	Not Sig
thymocyte_Thymus	0.683491035542844	0.0546850574712644	Immune	Not Sig
regulatory_T_cell_Lymph_Node	0.752183159133071	0.0554828897338403	Immune	Not Sig
stromal_cell_Skin	1.08656064776001	0.0554828897338403	Stromal	Not Sig
keratocyte_Eye	1.16173116026547	0.0562285714285714	Epithelial	Not Sig
endothelial_cell_of_lymphatic_vessel_Mammary	0.93385150835608	0.0562285714285714	Endothelial	Not Sig
retinal_bipolar_neuron_Eye	1.03607652070141	0.0562285714285714	Stromal	Not Sig
T_cell_Vasculature	1.11503751988624	0.0567011235955056	Immune	Not Sig
lung_ciliated_cell_Lung	1.17334013530513	0.057	Epithelial	Not Sig
smooth_muscle_cell_Heart	1.04192010165074	0.0574222222222222	Stromal	Not Sig
erythrocyte_Lymph_Node	0.999883669170504	0.0574222222222222	Immune	Not Sig
non_classical_monocyte_Lung	0.884480764902641	0.0580516605166052	Immune	Not Sig
mesothelial_cell_Lung	0.925442399772416	0.0611911764705882	Stromal	Not Sig
retinal_blood_vessel_endothelial_cell_Eye	1.11847387929566	0.0636395604395604	Endothelial	Not Sig
capillary_endothelial_cell_Thymus	1.34398611763855	0.0639065693430657	Endothelial	Not Sig
mast_cell_Muscle	0.95030454335215	0.0669905454545455	Immune	Not Sig
capillary_endothelial_cell_Muscle	1.20747905531616	0.0670007220216607	Endothelial	Not Sig
vascular_associated_smooth_muscle_cell_Mammary	0.916659204772481	0.0670007220216607	Stromal	Not Sig
CD4_positive_alpha_beta_T_cell_Eye	1.02248894971426	0.0690561151079137	Immune	Not Sig
intermediate_monocyte_Lymph_Node	0.852496700864161	0.0692989247311828	Immune	Not Sig
DN3_thymocyte_Thymus	1.23649490301752	0.0700285714285714	Immune	Not Sig
T_cell_Liver	0.92814371257485	0.070753024911032	Immune	Not Sig
stromal_cell_Eye	1.04563982181322	0.077131914893617	Stromal	Not Sig
cardiac_muscle_cell_Heart	1.01952066476813	0.0771816254416961	Stromal	Not Sig
macrophage_Lung	1.08481751795554	0.0788366197183099	Immune	Not Sig
myeloid_cell_Prostate	0.752458285926881	0.07968	Immune	Not Sig
erythrocyte_Thymus	0.988584347522687	0.0797202797202797	Immune	Not Sig
erythroid_lineage_cell_Eye	1.04958681770067	0.0805547038327526	Immune	Not Sig
platelet_Blood	0.861023569999957	0.0827089655172414	Immune	Not Sig
neutrophil_Trachea	0.912830346099519	0.0827089655172414	Immune	Not Sig
fat_cell_Eye	1.04589282176673	0.0827089655172414	Stromal	Not Sig
retinal_pigment_epithelial_cell_Eye	1.03787940846251	0.0827381443298969	Epithelial	Not Sig
plasma_cell_Lymph_Node	0.945385741926518	0.0838602739726027	Immune	Not Sig
macrophage_Bladder	2.17961141291049	0.0838853242320819	Immune	Not Sig
plasma_cell_Fat	0.974143368612442	0.0843755102040816	Immune	Not Sig
hematopoietic_stem_cell_Bone_Marrow	0.887330631772498	0.0847077966101695	Immune	Not Sig
ionocyte_Salivary_Gland	1.06932155986702	0.0921243243243243	Epithelial	Not Sig
innate_lymphoid_cell_Lymph_Node	1.24550788621885	0.0936565656565656	Immune	Not Sig
type_I_NK_T_cell_Lymph_Node	1.2140119679957	0.0971677852348993	Immune	Not Sig
CD8_positive_alpha_beta_memory_T_cell_Lymph_Node	1.15856583026262	0.0973003344481605	Immune	Not Sig
type_I_pneumocyte_Lung	1.09962852314779	0.097736	Epithelial	Not Sig
common_myeloid_progenitor_Bone_Marrow	0.912053634233544	0.0987747508305648	Immune	Not Sig
myofibroblast_cell_Bladder	1.17499028087234	0.101769536423841	Stromal	Not Sig
macrophage_Skin	0.88226721148605	0.105058823529412	Immune	Not Sig
tongue_muscle_cell_Tongue	0.967774655356067	0.105058823529412	Stromal	Not Sig
mesenchymal_stem_cell_Muscle	1.0746260019935	0.105058823529412	Stromal	Not Sig
endothelial_cell_of_lymphatic_vessel_Muscle	0.975877089111447	0.105058823529412	Endothelial	Not Sig
B_cell_Thymus	1.06919360874226	0.106796091205212	Immune	Not Sig
smooth_muscle_cell_Skin	0.961015606649077	0.111187012987013	Stromal	Not Sig
basal_cell_Tongue	1.17110713519562	0.113778640776699	Epithelial	Not Sig
DN1_thymic_pro_T_cell_Thymus	1.2163807415606	0.114147096774194	Immune	Not Sig
mast_cell_Fat	0.983434075983765	0.115832797427653	Immune	Not Sig
CD8_positive_alpha_beta_T_cell_Prostate	0.903343366582531	0.11684089456869	Immune	Not Sig
cardiac_endothelial_cell_Heart	1.00701969762645	0.11684089456869	Endothelial	Not Sig
skeletal_muscle_satellite_stem_cell_Muscle	1.10917950791875	0.117194904458599	Stromal	Not Sig
macrophage_Blood	0.511445389143231	0.118962776025237	Immune	Not Sig
B_cell_Small_Intestine	0.878740093531948	0.118962776025237	Immune	Not Sig
smooth_muscle_cell_Vasculature	1.12760464944752	0.118962776025237	Stromal	Not Sig
intrahepatic_cholangiocyte_Liver	0.948914817725651	0.122316981132075	Epithelial	Not Sig
naive_thymus_derived_CD4_positive_alpha_beta_T_cell_Spleen	1.04555415413017	0.126507836990596	Immune	Not Sig
capillary_endothelial_cell_Tongue	1.15781491039633	0.12768	Endothelial	Not Sig
B_cell_Trachea	0.908998339789707	0.131401869158878	Immune	Not Sig
effector_CD4_positive_alpha_beta_T_cell_Lymph_Node	1.4575499264454	0.133542857142857	Immune	Not Sig
mature_NK_T_cell_Salivary_Gland	1.17501512808445	0.135111111111111	Immune	Not Sig
endothelial_cell_of_lymphatic_vessel_Bladder	1.00183414787388	0.135111111111111	Endothelial	Not Sig
vein_endothelial_cell_Bladder	1.01777313382095	0.139606153846154	Endothelial	Not Sig
serous_cell_of_epithelium_of_trachea_Trachea	0.95594739894359	0.139877300613497	Epithelial	Not Sig
macrophage_Bone_Marrow	0.666035592578569	0.140844036697248	Immune	Not Sig
CD8_positive_alpha_beta_cytokine_secreting_effector_T_cell_Blood	0.996793489033732	0.144145896656535	Immune	Not Sig
intestinal_tuft_cell_Large_Intestine	1.03562515771206	0.144145896656535	Epithelial	Not Sig
fibroblast_Tongue	1.07034425195506	0.146472727272727	Stromal	Not Sig
stromal_cell_Prostate	1.02731769756129	0.150163141993958	Stromal	Not Sig
plasma_cell_Trachea	0.981648748377702	0.152457831325301	Immune	Not Sig
memory_B_cell_Thymus	0.883333595705492	0.152910179640719	Immune	Not Sig
mature_NK_T_cell_Skin	0.959481471426632	0.152910179640719	Immune	Not Sig
CD8_positive_alpha_beta_cytotoxic_T_cell_Skin	0.892835625939783	0.160620895522388	Immune	Not Sig
macrophage_Salivary_Gland	2.00496529728358	0.161020771513353	Immune	Not Sig
innate_lymphoid_cell_Thymus	1.26030753150034	0.161020771513353	Immune	Not Sig
endothelial_cell_of_lymphatic_vessel_Vasculature	1.00480599127256	0.16189349112426	Endothelial	Not Sig
memory_B_cell_Spleen	1.08929327126534	0.166796460176991	Immune	Not Sig
myofibroblast_cell_Lung	0.983761629983495	0.168988235294118	Stromal	Not Sig
CD8_positive_alpha_beta_T_cell_Bone_Marrow	0.856522329306366	0.179190615835777	Immune	Not Sig
macrophage_Heart	0.970218351634482	0.18	Immune	Not Sig
fibroblast_Pancreas	0.993184769257765	0.186122448979592	Stromal	Not Sig
CD8_positive_alpha_beta_cytotoxic_T_cell_Thymus	1.27389112332181	0.186365217391304	Immune	Not Sig
gut_endothelial_cell_Large_Intestine	0.994751970120542	0.186365217391304	Endothelial	Not Sig
CD4_positive_alpha_beta_T_cell_Bone_Marrow	1.24794031441513	0.193734104046243	Immune	Not Sig
CD4_positive_alpha_beta_T_cell_Blood	1.13224833124679	0.194489913544669	Immune	Not Sig
endothelial_cell_Salivary_Gland	1.17503530577388	0.194681948424069	Endothelial	Not Sig
B_cell_Lymph_Node	0.973282625563996	0.194681948424069	Immune	Not Sig
connective_tissue_cell_Trachea	1.10416699463187	0.196731428571429	Stromal	Not Sig
granulocyte_Bone_Marrow	0.88030436055019	0.201367521367521	Immune	Not Sig
transit_amplifying_cell_of_colon_Large_Intestine	1.04916091812828	0.207272727272727	Epithelial	Not Sig
pericyte_Lung	1.09610134882938	0.218311614730878	Stromal	Not Sig
gut_endothelial_cell_Small_Intestine	0.973612737021945	0.220271186440678	Endothelial	Not Sig
CD4_positive_alpha_beta_T_cell_Trachea	0.902766844139695	0.220935211267606	Immune	Not Sig
pericyte_Mammary	0.94171839309555	0.229280898876404	Stromal	Not Sig
naive_regulatory_T_cell_Thymus	1.0668263430871	0.233747899159664	Immune	Not Sig
erythrocyte_Muscle	0.998461578079443	0.240737430167598	Immune	Not Sig
T_cell_Trachea	0.843234116768481	0.242607242339833	Immune	Not Sig
classical_monocyte_Lung	1.33806554756195	0.253333333333333	Immune	Not Sig
T_follicular_helper_cell_Thymus	1.00029315225175	0.253894736842105	Immune	Not Sig
CD4_positive_alpha_beta_memory_T_cell_Skin	0.862046952667178	0.25500826446281	Immune	Not Sig
erythroid_progenitor_cell_Bone_Marrow	0.950007937900551	0.25500826446281	Immune	Not Sig
neutrophil_Blood	0.92651837325702	0.25556043956044	Immune	Not Sig
mature_NK_T_cell_Bladder	0.906148199719794	0.270360655737705	Immune	Not Sig
endothelial_cell_Kidney	1.08736476224106	0.270360655737705	Endothelial	Not Sig
ionocyte_Trachea	0.990428227479806	0.273351498637602	Epithelial	Not Sig
monocyte_Small_Intestine	1.04523722793917	0.273847826086957	Immune	Not Sig
hepatocyte_Liver	1.0911429042898	0.274832432432432	Epithelial	Not Sig
stromal_cell_Lymph_Node	1.0244250863383	0.274832432432432	Stromal	Not Sig
slow_muscle_cell_Muscle	0.973740500319331	0.27777897574124	Stromal	Not Sig
luminal_cell_of_prostate_epithelium_Prostate	1.06981728151824	0.278258064516129	Epithelial	Not Sig
pancreatic_A_cell_Pancreas	1.0408309114298	0.278734584450402	Epithelial	Not Sig
ciliated_cell_Trachea	1.0742754258947	0.279208556149733	Epithelial	Not Sig
vein_endothelial_cell_Mammary	1.02038624963569	0.284544	Endothelial	Not Sig
intestinal_crypt_stem_cell_Large_Intestine	1.01043086755978	0.310468085106383	Epithelial	Not Sig
microglial_cell_Eye	0.866826663231501	0.316901856763926	Immune	Not Sig
classical_monocyte_Blood	1.12215227817746	0.31968253968254	Immune	Not Sig
fibroblast_Small_Intestine	1.03639078445648	0.3276	Stromal	Not Sig
fibroblast_Eye	1.04556354916067	0.3276	Stromal	Not Sig
CD8_positive_alpha_beta_T_cell_Salivary_Gland	1.1167292979648	0.342299212598425	Immune	Not Sig
erythrocyte_Vasculature	1.00194787197914	0.346178010471204	Immune	Not Sig
T_cell_Pancreas	1.03697176592981	0.346464751958225	Immune	Not Sig
T_cell_Uterus	1.04263063370536	0.358625	Immune	Not Sig
macrophage_Eye	0.981823572268884	0.367168831168831	Immune	Not Sig
bronchial_smooth_muscle_cell_Lung	1.02743704833931	0.370943005181347	Stromal	Not Sig
macrophage_Thymus	1.09908306395586	0.373519379844961	Immune	Not Sig
adventitial_cell_Salivary_Gland	0.958529792124078	0.381958762886598	Stromal	Not Sig
monocyte_Salivary_Gland	0.799772655887764	0.41145501285347	Immune	Not Sig
neutrophil_Bone_Marrow	0.95388424714614	0.416246153846154	Immune	Not Sig
macrophage_Mammary	0.879079406264216	0.424591836734694	Immune	Not Sig
endothelial_cell_of_artery_Tongue	1.0067875028599	0.424591836734694	Endothelial	Not Sig
leukocyte_Uterus	0.952273852260877	0.429312977099237	Immune	Not Sig
mature_NK_T_cell_Blood	0.609962315861596	0.432852791878173	Immune	Not Sig
macrophage_Kidney	0.961569830430072	0.43406582278481	Immune	Not Sig
macrophage_Uterus	1.02867788413897	0.442181818181818	Immune	Not Sig
CD8_positive_alpha_beta_T_cell_Trachea	1.1680466947197	0.44336523929471	Immune	Not Sig
Schwann_cell_Tongue	1.0282986250894	0.451417085427136	Stromal	Not Sig
surface_ectodermal_cell_Eye	0.983728855349013	0.457142857142857	Epithelial	Not Sig
CD4_positive_alpha_beta_T_cell_Lung	1.11892348469403	0.4674	Immune	Not Sig
endothelial_cell_of_lymphatic_vessel_Tongue	1.01408528349734	0.471920199501247	Endothelial	Not Sig
mature_NK_T_cell_Lymph_Node	0.902469776755915	0.496835820895522	Immune	Not Sig
macrophage_Prostate	0.910286877600513	0.501148514851485	Immune	Not Sig
T_cell_Skin	0.917057321884428	0.501148514851485	Immune	Not Sig
hepatocyte_Heart	1.03432615279765	0.51117037037037	Epithelial	Not Sig
enterocyte_Small_Intestine	1.01541787086545	0.514403940886699	Epithelial	Not Sig
fibroblast_Prostate	1.04686774941995	0.524176470588235	Stromal	Not Sig
CD8_positive_alpha_beta_T_cell_Eye	1.02919019717952	0.524176470588235	Immune	Not Sig
effector_CD8_positive_alpha_beta_T_cell_Lymph_Node	2.31765356945213	0.52904854368932	Immune	Not Sig
type_I_NK_T_cell_Spleen	0.922303795189105	0.52904854368932	Immune	Not Sig
memory_B_cell_Salivary_Gland	0.947314477185375	0.52904854368932	Immune	Not Sig
mature_NK_T_cell_Liver	0.978164130031441	0.52904854368932	Immune	Not Sig
macrophage_Liver	1.01793451162445	0.540811594202899	Immune	Not Sig
B_cell_Eye	0.969971128779398	0.540811594202899	Immune	Not Sig
dendritic_cell_Lung	0.967559213261888	0.555990361445783	Immune	Not Sig
erythroid_progenitor_cell_Prostate	1.00038006601959	0.564519230769231	Immune	Not Sig
myeloid_cell_Pancreas	0.871656395687361	0.603625899280576	Immune	Not Sig
CD8_positive_alpha_beta_T_cell_Blood	1.01144823271817	0.615272727272727	Immune	Not Sig
naive_thymus_derived_CD4_positive_alpha_beta_T_cell_Lymph_Node	0.910122797144	0.618857142857143	Immune	Not Sig
plasma_cell_Salivary_Gland	0.992777536523843	0.618857142857143	Immune	Not Sig
mast_cell_Skin	1.0111455123027	0.646631828978622	Immune	Not Sig
plasma_cell_Small_Intestine	0.99702957402362	0.675355450236967	Immune	Not Sig
melanocyte_Skin	1.02160755581848	0.675914893617021	Stromal	Not Sig
endothelial_cell_Liver	0.989057890909951	0.681849056603774	Endothelial	Not Sig
fast_muscle_cell_Muscle	0.993723568740689	0.702776470588235	Stromal	Not Sig
mesothelial_cell_Thymus	1.02637742182081	0.705408450704225	Epithelial	Not Sig
T_cell_Mammary	1.00229603551202	0.713367681498829	Immune	Not Sig
plasma_cell_Spleen	0.950970555045493	0.71596261682243	Immune	Not Sig
mast_cell_Trachea	0.987153279347797	0.71641958041958	Immune	Not Sig
blood_vessel_endothelial_cell_Lung	1.06571079549231	0.718995348837209	Endothelial	Not Sig
vascular_associated_smooth_muscle_cell_Lung	0.992377574638773	0.723055555555556	Stromal	Not Sig
fibroblast_of_cardiac_tissue_Heart	1.00934286739174	0.723055555555556	Stromal	Not Sig
neutrophil_Liver	1.02253426174723	0.744554272517321	Immune	Not Sig
endothelial_cell_of_artery_Muscle	1.02294428433256	0.756497695852534	Endothelial	Not Sig
epithelial_cell_Skin	1.04279797894992	0.764193103448276	Epithelial	Not Sig
mesenchymal_stem_cell_Fat	1.02303685431904	0.764532110091743	Immune	Not Sig
fast_muscle_cell_Thymus	1.03659768814162	0.764869565217391	Stromal	Not Sig
neutrophil_Spleen	1.02983334372691	0.774575342465753	Immune	Not Sig
intestinal_crypt_stem_cell_Small_Intestine	1.02557281905568	0.782159453302961	Epithelial	Not Sig
endothelial_cell_of_artery_Vasculature	0.995435392414435	0.791781818181818	Endothelial	Not Sig
fibroblast_of_breast_Mammary	1.03387087169993	0.792054421768708	Stromal	Not Sig
monocyte_Bone_Marrow	0.521312429824926	0.792325791855204	Immune	Not Sig
CD4_positive_alpha_beta_memory_T_cell_Lymph_Node	1.44045401129296	0.807006772009029	Immune	Not Sig
smooth_muscle_cell_Bladder	0.991244873923346	0.857567567567567	Stromal	Not Sig
tendon_cell_Muscle	1.01546875298026	0.859739325842697	Stromal	Not Sig
B_cell_Salivary_Gland	1.03429426798494	0.872125560538117	Immune	Not Sig
mast_cell_Bladder	0.916205763712729	0.872214765100671	Immune	Not Sig
epithelial_cell_of_lacrimal_sac_Eye	1.04299762491062	0.875357142857143	Epithelial	Not Sig
smooth_muscle_cell_Lung	1.00417040328956	0.896766146993318	Stromal	Not Sig
CD8_positive_alpha_beta_T_cell_Lung	0.800959232613909	0.914022172949002	Immune	Not Sig
CD4_positive_helper_T_cell_Salivary_Gland	0.989524170137574	0.914022172949002	Immune	Not Sig
monocyte_Blood	0.776340421245267	0.933185840707965	Immune	Not Sig
mature_NK_T_cell_Fat	0.919829560689123	0.936158940397351	Immune	Not Sig
salivary_gland_cell_Salivary_Gland	1.02664798228584	0.978290748898678	Epithelial	Not Sig
goblet_cell_Trachea	1.02724931984399	0.984	Epithelial	Not Sig
retinal_ganglion_cell_Eye	0.9825927644635	0.984	Stromal	Not Sig

## Sheet: fig4b
cell_type	rank	GC_code	comparison	tissue	compartment	ichorCNA_tumor_fraction
CD8_positive_alpha_beta_T_cell_Large_Intestine	61	GC1003994	nonpreg_colorectal_cancer	Large_Intestine	Immune	0.007186
CD8_positive_alpha_beta_T_cell_Large_Intestine	54	GC1004003	nonpreg_colorectal_cancer	Large_Intestine	Immune	0.01223
CD8_positive_alpha_beta_T_cell_Large_Intestine	59	GC1003998	nonpreg_colorectal_cancer	Large_Intestine	Immune	0.00856
CD8_positive_alpha_beta_T_cell_Large_Intestine	47	GC121327	nonpreg_colorectal_cancer	Large_Intestine	Immune	0.0336
CD8_positive_alpha_beta_T_cell_Large_Intestine	12	GC1004000	nonpreg_colorectal_cancer	Large_Intestine	Immune	0.1514
CD8_positive_alpha_beta_T_cell_Large_Intestine	88	GC1003999	nonpreg_colorectal_cancer	Large_Intestine	Immune	0.01846
CD8_positive_alpha_beta_T_cell_Large_Intestine	79	GC121326	nonpreg_colorectal_cancer	Large_Intestine	Immune	0.02424
CD8_positive_alpha_beta_T_cell_Large_Intestine	58	GC1003996	nonpreg_colorectal_cancer	Large_Intestine	Immune	0.008524
CD8_positive_alpha_beta_T_cell_Large_Intestine	25	GC121328	nonpreg_colorectal_cancer	Large_Intestine	Immune	0.09923
CD8_positive_alpha_beta_T_cell_Large_Intestine	41	GC1003997	nonpreg_colorectal_cancer	Large_Intestine	Immune	0.01386
CD8_positive_alpha_beta_T_cell_Large_Intestine	83	GC121330	nonpreg_colorectal_cancer	Large_Intestine	Immune	0.01856
CD8_positive_alpha_beta_T_cell_Large_Intestine	32	GC1003995	nonpreg_colorectal_cancer	Large_Intestine	Immune	0.1089
CD8_positive_alpha_beta_T_cell_Large_Intestine	39	GC121329	nonpreg_colorectal_cancer	Large_Intestine	Immune	0.1138
CD8_positive_alpha_beta_T_cell_Large_Intestine	40	GC1004001	nonpreg_colorectal_cancer	Large_Intestine	Immune	0.009872
CD8_positive_alpha_beta_T_cell_Large_Intestine	61	GC1004002	nonpreg_colorectal_cancer	Large_Intestine	Immune	0.01567
CD8_positive_alpha_beta_T_cell_Large_Intestine	89	GC112890	nonpreg_colorectal_cancer	Large_Intestine	Immune	0.008513

## Sheet: fig4c
cell_type	foldchange	p.adj	diffranked	compartment
CD8_positive_alpha_beta_cytotoxic_T_cell_Thymus	1.7730785860988	5.1984e-09	Up	Immune
T_cell_Salivary_Gland	0.772830591557704	2.8272e-07	Down	Immune
memory_B_cell_Lymph_Node	0.80053974484789	2.8272e-07	Down	Immune
pancreatic_PP_cell_Pancreas	0.971776467466123	2.8272e-07	Down	Epithelial
endothelial_cell_Trachea	1.08244233981038	2.8272e-07	Up	Endothelial
T_follicular_helper_cell_Thymus	1.29218867832729	2.8272e-07	Up	Immune
naive_regulatory_T_cell_Thymus	1.54455445544554	3.83691428571429e-07	Up	Immune
endothelial_cell_Skin	1.0417240530113	4.0185e-07	Up	Endothelial
endothelial_cell_of_artery_Mammary	1.09798542215023	4.23573333333333e-07	Up	Endothelial
smooth_muscle_cell_Bladder	0.911946288007409	1.44096e-06	Down	Stromal
naive_B_cell_Thymus	0.807380738073807	4.446e-06	Down	Immune
T_cell_Uterus	1.12058080808081	4.446e-06	Up	Immune
CD8_positive_alpha_beta_T_cell_Trachea	1.40351172680955	5.99815384615385e-06	Up	Immune
erythrocyte_Lymph_Node	0.99463310144244	1.1172e-05	Down	Immune
macrophage_Uterus	1.12563684295974	1.51392e-05	Up	Immune
B_cell_Thymus	1.21763823805061	1.6986e-05	Up	Immune
mature_NK_T_cell_Fat	1.23522233108166	1.80626666666667e-05	Up	Immune
macrophage_Bone_Marrow	1.80490383127933	1.80626666666667e-05	Up	Immune
macrophage_Spleen	1.16864170885693	2.592e-05	Up	Immune
memory_B_cell_Thymus	0.738870183314628	2.7132e-05	Down	Immune
macrophage_Blood	2.09186477123402	3.648e-05	Up	Immune
basal_cell_Tongue	0.852785445258487	3.68945454545455e-05	Down	Epithelial
pancreatic_A_cell_Pancreas	0.975416943154169	5.11513043478261e-05	Down	Epithelial
mast_cell_Skin	1.12074916770491	5.491e-05	Up	Immune
CD4_positive_alpha_beta_T_cell_Salivary_Gland	0.933889279614187	6.01569230769231e-05	Down	Immune
macrophage_Lung	1.12647815535951	6.01569230769231e-05	Up	Immune
adventitial_cell_Salivary_Gland	0.87784190835545	7.27911111111111e-05	Down	Stromal
epithelial_cell_of_lacrimal_sac_Eye	0.979982513361421	0.000112697142857143	Down	Epithelial
naive_thymus_derived_CD4_positive_alpha_beta_T_cell_Spleen	1.22820206445617	0.000153624827586207	Up	Immune
CD8_positive_alpha_beta_memory_T_cell_Spleen	1.38221145405386	0.0002128	Up	Immune
CD8_positive_alpha_beta_memory_T_cell_Skin	1.18348488135861	0.000220645161290323	Up	Immune
pancreatic_D_cell_Pancreas	0.985423669281884	0.0002508	Down	Epithelial
mesothelial_cell_Thymus	0.981295048738846	0.000251490909090909	Down	Epithelial
B_cell_Lymph_Node	0.900789366347561	0.000287931428571429	Down	Immune
mature_NK_T_cell_Spleen	1.27397260273973	0.000287931428571429	Up	Immune
luminal_cell_of_prostate_epithelium_Prostate	0.909835484328464	0.0003268	Down	Epithelial
classical_monocyte_Lung	1.68522519528004	0.000467091891891892	Up	Immune
smooth_muscle_cell_Vasculature	0.877566031024483	0.000636175609756098	Down	Stromal
endothelial_cell_of_lymphatic_vessel_Muscle	0.923879346459992	0.000636175609756098	Down	Endothelial
ciliated_cell_Trachea	0.926578472324259	0.000636175609756098	Down	Epithelial
B_cell_Eye	1.10672302873118	0.000636175609756098	Up	Immune
mesenchymal_stem_cell_Fat	0.910263725117281	0.000650342857142857	Down	Immune
endothelial_cell_Kidney	0.932672787178305	0.000670213953488372	Down	Endothelial
B_cell_Fat	0.984805663487345	0.0006726	Down	Immune
leukocyte_Fat	0.928890516625521	0.00089376	Down	Immune
type_B_pancreatic_cell_Pancreas	0.985264780187885	0.00105078260869565	Down	Epithelial
T_cell_Fat	1.11896862261826	0.00116425531914894	Up	Immune
hematopoietic_stem_cell_Blood	0.837460389745925	0.00128424489795918	Down	Immune
epithelial_cell_Uterus	1.04632261133242	0.00128424489795918	Up	Epithelial
intermediate_monocyte_Lung	1.78952153110048	0.00148656	Up	Immune
intestinal_enteroendocrine_cell_Small_Intestine	0.968861350234919	0.00157364705882353	Down	Epithelial
T_cell_Eye	0.881199988444984	0.00163107692307692	Down	Immune
lung_ciliated_cell_Lung	0.887571113433183	0.0016691320754717	Down	Epithelial
granulocyte_Bone_Marrow	1.10324160139782	0.00181555555555556	Up	Immune
stromal_cell_Eye	0.974894348682639	0.00212247272727273	Down	Stromal
macrophage_Liver	1.09304271131921	0.00231257142857143	Up	Immune
non_classical_monocyte_Lung	1.49517906336088	0.00272	Up	Immune
dendritic_cell_Lung	1.14261842080696	0.00283820689655172	Up	Immune
T_cell_Muscle	0.834489937543373	0.0028751186440678	Down	Immune
T_cell_Prostate	0.928057553956835	0.0029184	Down	Immune
CD8_positive_alpha_beta_T_cell_Kidney	0.860560108243343	0.00358285714285714	Down	Immune
CD4_positive_helper_T_cell_Salivary_Gland	1.08297063440692	0.00358285714285714	Up	Immune
CD8_positive_alpha_beta_cytotoxic_T_cell_Skin	1.13892961876833	0.00358285714285714	Up	Immune
naive_B_cell_Salivary_Gland	0.925082478005865	0.003640875	Down	Immune
blood_vessel_endothelial_cell_Lung	1.0661148925555	0.00376024615384615	Up	Endothelial
salivary_gland_cell_Salivary_Gland	0.924932744530734	0.00382763636363636	Down	Epithelial
melanocyte_Skin	1.04531014151586	0.00389982089552239	Up	Stromal
CD4_positive_alpha_beta_T_cell_Eye	0.973894773322936	0.00562623529411765	Down	Immune
mature_NK_T_cell_Uterus	1.10355586022639	0.00578921739130435	Up	Immune
epithelial_cell_Skin	0.969913431945785	0.00667943661971831	Down	Epithelial
T_cell_Trachea	1.24578815679733	0.00667943661971831	Up	Immune
B_cell_Bladder	0.86224029690264	0.00753666666666667	Down	Immune
intermediate_monocyte_Lymph_Node	1.30376538740043	0.00768328767123288	Up	Immune
naive_B_cell_Lymph_Node	0.933869154208137	0.00776432432432432	Down	Immune
B_cell_Salivary_Gland	1.06229025063721	0.00792	Up	Immune
CD8_positive_alpha_beta_T_cell_Large_Intestine	1.21547857974677	0.00792	Up	Immune
myofibroblast_cell_Bladder	0.879659221764485	0.00817246753246753	Down	Stromal
retinal_bipolar_neuron_Eye	0.980919387852941	0.00825417721518987	Down	Stromal
paneth_cell_of_epithelium_of_small_intestine_Small_Intestine	1.00573494863881	0.00825417721518987	Up	Epithelial
monocyte_Bone_Marrow	0.45959595959596	0.008322	Down	Immune
CD4_positive_alpha_beta_memory_T_cell_Skin	1.1384125056913	0.00844444444444445	Up	Immune
mature_NK_T_cell_Skin	1.12201437972215	0.00850829268292683	Up	Immune
T_cell_Mammary	1.1042750929368	0.00890024096385542	Up	Immune
mast_cell_Trachea	1.06550099036951	0.00988	Up	Immune
DN3_thymocyte_Thymus	0.887881278368231	0.0101929411764706	Down	Immune
pericyte_Uterus	1.03401384739413	0.0108496551724138	Up	Stromal
endothelial_cell_of_lymphatic_vessel_Uterus	1.05675609656801	0.0108496551724138	Up	Endothelial
dendritic_cell_Eye	0.927438333478602	0.0115252747252747	Down	Immune
stromal_cell_Prostate	0.993681780760944	0.0115252747252747	Down	Stromal
CD8_positive_alpha_beta_T_cell_Prostate	1.09508161374816	0.0115252747252747	Up	Immune
vein_endothelial_cell_Thymus	1.12240712074303	0.0115252747252747	Up	Endothelial
melanocyte_Eye	0.947606123722763	0.0130852173913043	Down	Stromal
CD4_positive_alpha_beta_T_cell_Bone_Marrow	0.884074769646106	0.0154451612903226	Down	Immune
fibroblast_of_cardiac_tissue_Heart	0.960347875369398	0.0154748936170213	Down	Stromal
keratocyte_Eye	0.90801674110695	0.0178715151515152	Down	Epithelial
mesenchymal_stem_cell_Muscle	0.942771965852666	0.0178715151515152	Down	Stromal
bronchial_smooth_muscle_cell_Lung	1.04489310097018	0.0178715151515152	Up	Stromal
macrophage_Fat	1.12733793498314	0.0178715151515152	Up	Immune
macrophage_Trachea	1.16658684683144	0.0178715151515152	Up	Immune
T_cell_Skin	1.07366380688479	0.0194256	Up	Immune
kidney_epithelial_cell_Kidney	0.965695923513724	0.0229354455445545	Down	Epithelial
leukocyte_Uterus	1.0985619873851	0.0236494117647059	Up	Immune
fibroblast_Eye	0.949870177833984	0.0239067961165049	Down	Stromal
macrophage_Kidney	0.902211386153989	0.0239838461538462	Down	Immune
Mueller_cell_Eye	0.949470286567799	0.0254057142857143	Down	Stromal
neutrophil_Salivary_Gland	0.937627395026498	0.0274030188679245	Down	Immune
classical_monocyte_Lymph_Node	1.35651414365383	0.0274878504672897	Up	Immune
smooth_muscle_cell_Lung	1.03374575191164	0.0282888888888889	Up	Stromal
club_cell_Prostate	0.918605955066556	0.0288242201834862	Down	Epithelial
T_cell_Pancreas	1.06702541209583	0.0302203636363636	Up	Immune
endothelial_cell_of_lymphatic_vessel_Salivary_Gland	0.891052385315735	0.0306985714285714	Down	Endothelial
endothelial_cell_of_hepatic_sinusoid_Liver	0.90442853583271	0.0306985714285714	Down	Endothelial
mature_NK_T_cell_Thymus	1.03600282375088	0.0307900884955752	Up	Immune
CD1c_positive_myeloid_dendritic_cell_Lymph_Node	1.06693931222002	0.03092	Up	Immune
endothelial_cell_Salivary_Gland	0.873764371941993	0.0312855652173913	Down	Endothelial
pericyte_Mammary	1.04353735441331	0.0315662068965517	Up	Stromal
myeloid_cell_Prostate	0.902647377448768	0.0331282051282051	Down	Immune
pancreatic_acinar_cell_Pancreas	0.987540297291143	0.0343932203389831	Down	Epithelial
fibroblast_Lung	0.918168781505302	0.03648	Down	Stromal
intestinal_crypt_stem_cell_of_large_intestine_Large_Intestine	1.00425193259502	0.03648	Up	Epithelial
CD1c_positive_myeloid_dendritic_cell_Spleen	1.12497742323901	0.03648	Up	Immune
monocyte_Thymus	1.40809312638581	0.0385560975609756	Up	Immune
mature_NK_T_cell_Bone_Marrow	1.44710475909828	0.0385560975609756	Up	Immune
plasma_cell_Mammary	1.02932551319648	0.0393483870967742	Up	Immune
intrahepatic_cholangiocyte_Liver	0.953048517686174	0.0397632	Down	Epithelial
macrophage_Prostate	0.900737100737101	0.041325	Down	Immune
fibroblast_Small_Intestine	0.962360633985348	0.041325	Down	Stromal
adventitial_cell_Lung	1.01495182591318	0.041325	Up	Stromal
macrophage_Lymph_Node	1.11003693652947	0.0445395348837209	Up	Immune
monocyte_Salivary_Gland	0.835582386363636	0.0456	Down	Immune
fibroblast_Prostate	0.958087061055882	0.0497770992366412	Down	Stromal
fibroblast_Pancreas	0.963524948934928	0.0524571428571429	Not Sig	Stromal
type_I_NK_T_cell_Spleen	1.23315142641643	0.0524571428571429	Not Sig	Immune
muscle_cell_Skin	1.01408232820091	0.0544477611940299	Not Sig	Stromal
duct_epithelial_cell_Salivary_Gland	0.913403133231003	0.0553235294117647	Not Sig	Epithelial
acinar_cell_of_salivary_gland_Salivary_Gland	0.942411924119241	0.0553235294117647	Not Sig	Epithelial
hepatocyte_Liver	0.931034157684694	0.0595795620437956	Not Sig	Epithelial
cell_of_skeletal_muscle_Skin	0.994652406417112	0.0639712230215827	Not Sig	Stromal
endothelial_cell_of_lymphatic_vessel_Tongue	1.0290876681251	0.0639712230215827	Not Sig	Endothelial
fibroblast_Salivary_Gland	0.864649338333549	0.0659744680851064	Not Sig	Stromal
tendon_cell_Muscle	0.965508475667049	0.0659744680851064	Not Sig	Stromal
gut_endothelial_cell_Large_Intestine	0.971670771317414	0.0674366197183099	Not Sig	Endothelial
naive_B_cell_Spleen	0.971242714069494	0.0707916083916084	Not Sig	Immune
macrophage_Skin	1.03528592940188	0.0756833333333333	Not Sig	Immune
erythrocyte_Muscle	0.99215334363722	0.077048275862069	Not Sig	Immune
CD4_positive_alpha_beta_T_cell_Large_Intestine	1.16454362170088	0.0808931506849315	Not Sig	Immune
endothelial_cell_Vasculature	0.853069973567587	0.0816	Not Sig	Endothelial
smooth_muscle_cell_Muscle	0.964854960483907	0.0816	Not Sig	Stromal
neutrophil_Trachea	1.04379531412413	0.0816	Not Sig	Immune
neutrophil_Small_Intestine	1.04852555404794	0.0816	Not Sig	Immune
plasmacytoid_dendritic_cell_Bladder	1.05977236479629	0.0816	Not Sig	Immune
monocyte_Liver	1.14322140461997	0.0816	Not Sig	Immune
mast_cell_Bladder	0.921758739659974	0.0864623376623377	Not Sig	Immune
smooth_muscle_cell_Heart	1.02270317899577	0.0864623376623377	Not Sig	Stromal
endothelial_cell_of_lymphatic_vessel_Bladder	1.02779035210297	0.088258064516129	Not Sig	Endothelial
skeletal_muscle_satellite_stem_cell_Muscle	0.935741714667335	0.0882955414012739	Not Sig	Stromal
corneal_epithelial_cell_Eye	0.993610966757749	0.0882955414012739	Not Sig	Epithelial
CD8_positive_alpha_beta_T_cell_Muscle	1.06514025008449	0.0886025316455696	Not Sig	Immune
innate_lymphoid_cell_Thymus	0.856961789809065	0.0906264150943396	Not Sig	Immune
fibroblast_Thymus	0.879632813312117	0.0914814814814815	Not Sig	Stromal
CD8_positive_alpha_beta_T_cell_Thymus	0.958075904677846	0.0914814814814815	Not Sig	Immune
smooth_muscle_cell_Trachea	1.02638245270036	0.0914814814814815	Not Sig	Stromal
macrophage_Eye	0.956100980042546	0.092039263803681	Not Sig	Immune
mature_NK_T_cell_Lymph_Node	1.07438016528926	0.092590243902439	Not Sig	Immune
enterocyte_of_epithelium_of_large_intestine_Large_Intestine	0.997289776748375	0.0928481927710843	Not Sig	Epithelial
CD4_positive_alpha_beta_T_cell_Trachea	1.13064921515626	0.0928481927710843	Not Sig	Immune
mesothelial_cell_Muscle	0.971447251732938	0.0936574850299401	Not Sig	Stromal
ionocyte_Salivary_Gland	0.97747556143709	0.0941857142857143	Not Sig	Epithelial
endothelial_cell_of_vascular_tree_Muscle	0.949520934889534	0.0952473372781065	Not Sig	Endothelial
tracheal_goblet_cell_Trachea	1.01072092441816	0.0960282352941176	Not Sig	Epithelial
type_I_pneumocyte_Lung	0.97339906815473	0.1008	Not Sig	Epithelial
plasma_cell_Spleen	1.04917169514416	0.101009302325581	Not Sig	Immune
type_I_NK_T_cell_Blood	1.17517875383044	0.103061271676301	Not Sig	Immune
innate_lymphoid_cell_Lymph_Node	0.925619834710744	0.103377272727273	Not Sig	Immune
fibroblast_Large_Intestine	0.930786379560241	0.103377272727273	Not Sig	Stromal
connective_tissue_cell_Trachea	0.959525480457784	0.103377272727273	Not Sig	Stromal
mast_cell_Fat	0.986061797529687	0.103752808988764	Not Sig	Immune
CD4_positive_alpha_beta_memory_T_cell_Lymph_Node	1.04626442599717	0.103752808988764	Not Sig	Immune
basal_cell_Salivary_Gland	0.913983784767386	0.105211173184358	Not Sig	Epithelial
common_myeloid_progenitor_Bone_Marrow	0.941708708050011	0.105230769230769	Not Sig	Immune
mast_cell_Pancreas	1.03375621573378	0.105230769230769	Not Sig	Immune
endothelial_cell_Liver	1.14195175139703	0.105230769230769	Not Sig	Endothelial
myoepithelial_cell_Salivary_Gland	0.967640543102169	0.105652459016393	Not Sig	Epithelial
B_cell_Uterus	1.04569421487603	0.108547826086957	Not Sig	Immune
endothelial_cell_Spleen	0.889611165417617	0.108851612903226	Not Sig	Endothelial
plasma_cell_Fat	1.01674081876857	0.108851612903226	Not Sig	Immune
plasmacytoid_dendritic_cell_Lung	1.05232020764751	0.111089361702128	Not Sig	Immune
neutrophil_Fat	1.06247749987143	0.111089361702128	Not Sig	Immune
mature_NK_T_cell_Muscle	1.13044784397098	0.114603174603175	Not Sig	Immune
macrophage_Salivary_Gland	0.793494752813251	0.1236	Not Sig	Immune
mast_cell_Muscle	1.02956372121526	0.124862827225131	Not Sig	Immune
microglial_cell_Eye	0.96167400336334	0.1251625	Not Sig	Immune
macrophage_Vasculature	1.16643987072631	0.128530569948187	Not Sig	Immune
fast_muscle_cell_Muscle	1.01600169879433	0.130923711340206	Not Sig	Stromal
hematopoietic_stem_cell_Bone_Marrow	0.922549600236897	0.131655384615385	Not Sig	Immune
vein_endothelial_cell_Tongue	0.970860119402438	0.13214693877551	Not Sig	Endothelial
fibroblast_Fat	0.959364379779099	0.132402030456853	Not Sig	Stromal
myofibroblast_cell_Lung	0.973002476836987	0.132884848484848	Not Sig	Stromal
CD141_positive_myeloid_dendritic_cell_Blood	0.931395189317724	0.135654271356784	Not Sig	Immune
pericyte_Salivary_Gland	0.966525355943049	0.1368	Not Sig	Stromal
naive_B_cell_Blood	1.17384489573395	0.139749253731343	Not Sig	Immune
plasma_cell_Large_Intestine	1.02775559315266	0.140186138613861	Not Sig	Immune
plasma_cell_Thymus	1.04242110708743	0.14151724137931	Not Sig	Immune
CD141_positive_myeloid_dendritic_cell_Spleen	1.06737176743902	0.147752941176471	Not Sig	Immune
regulatory_T_cell_Lymph_Node	0.949389493125385	0.151269230769231	Not Sig	Immune
secretory_cell_Trachea	0.964434223790323	0.151269230769231	Not Sig	Epithelial
endothelial_cell_of_artery_Vasculature	0.97276703562941	0.151269230769231	Not Sig	Endothelial
naive_thymus_derived_CD4_positive_alpha_beta_T_cell_Lymph_Node	1.11082795922613	0.151269230769231	Not Sig	Immune
fast_muscle_cell_Thymus	0.979846529864522	0.156342857142857	Not Sig	Stromal
non_classical_monocyte_Blood	1.09417699914663	0.156342857142857	Not Sig	Immune
vein_endothelial_cell_Bladder	0.969538070401735	0.157979146919431	Not Sig	Endothelial
CD8_positive_alpha_beta_T_cell_Small_Intestine	1.07953945790357	0.159384905660377	Not Sig	Immune
naive_thymus_derived_CD8_positive_alpha_beta_T_cell_Skin	1.09296797062382	0.160991549295775	Not Sig	Immune
fibroblast_Liver	0.979240682688959	0.164714018691589	Not Sig	Stromal
slow_muscle_cell_Muscle	1.0098777283751	0.165432558139535	Not Sig	Stromal
club_cell_Lung	1.05102087088619	0.170366666666667	Not Sig	Epithelial
plasma_cell_Lung	1.0167784231124	0.171052534562212	Not Sig	Immune
mast_cell_Large_Intestine	1.04205525315204	0.171104587155963	Not Sig	Immune
smooth_muscle_cell_Prostate	0.958551689836718	0.17198904109589	Not Sig	Stromal
pericyte_Lung	0.965317447364126	0.176648648648649	Not Sig	Stromal
erythrocyte_Liver	0.973109368543718	0.176648648648649	Not Sig	Immune
plasmacytoid_dendritic_cell_Spleen	1.08556582666039	0.176648648648649	Not Sig	Immune
plasma_cell_Lymph_Node	1.02818919532403	0.176878923766816	Not Sig	Immune
vein_endothelial_cell_Mammary	1.03515849552435	0.180981333333333	Not Sig	Endothelial
plasma_cell_Pancreas	1.04228932845539	0.180981333333333	Not Sig	Immune
CD4_positive_alpha_beta_T_cell_Blood	1.06417432591366	0.183207079646018	Not Sig	Immune
granulocyte_Blood	0.993090644459697	0.183404405286344	Not Sig	Immune
capillary_endothelial_cell_Thymus	0.910330875154996	0.1842	Not Sig	Endothelial
plasmablast_Blood	1.07832948421863	0.190165938864629	Not Sig	Immune
CD4_positive_alpha_beta_memory_T_cell_Blood	0.963093233926567	0.206191304347826	Not Sig	Immune
mature_NK_T_cell_Salivary_Gland	0.974175250037319	0.213194805194805	Not Sig	Immune
B_cell_Kidney	0.930433095479337	0.215278969957082	Not Sig	Immune
neutrophil_Blood	1.06039937506103	0.215278969957082	Not Sig	Immune
monocyte_Large_Intestine	0.974386128519833	0.215387234042553	Not Sig	Immune
endothelial_cell_of_lymphatic_vessel_Mammary	1.04317338301524	0.215387234042553	Not Sig	Endothelial
epithelial_cell_Prostate	1.04182963750921	0.228	Not Sig	Epithelial
endothelial_cell_Prostate	0.952431841930275	0.230886075949367	Not Sig	Endothelial
neutrophil_Large_Intestine	1.0369543541924	0.233747899159664	Not Sig	Immune
regulatory_T_cell_Skin	1.08108129072293	0.234677824267782	Not Sig	Immune
fibroblast_Tongue	0.971867882826787	0.2356	Not Sig	Stromal
intestinal_crypt_stem_cell_Large_Intestine	0.968054105391072	0.236444444444444	Not Sig	Epithelial
plasma_cell_Skin	1.02970191683354	0.236444444444444	Not Sig	Immune
regulatory_T_cell_Spleen	1.30053055810632	0.236444444444444	Not Sig	Immune
basophil_Blood	0.914271520828898	0.241959183673469	Not Sig	Immune
fibroblast_Trachea	0.9512171618336	0.241959183673469	Not Sig	Stromal
medullary_thymic_epithelial_cell_Thymus	0.97762144459943	0.242829268292683	Not Sig	Epithelial
T_cell_Liver	0.981059677886436	0.243692307692308	Not Sig	Immune
CD8_positive_alpha_beta_T_cell_Blood	1.12841892955529	0.246387096774194	Not Sig	Immune
CD4_positive_helper_T_cell_Kidney	0.946248196248196	0.249060240963855	Not Sig	Immune
CD8_positive_alpha_beta_T_cell_Salivary_Gland	0.98829525569329	0.254342629482072	Not Sig	Immune
cardiac_endothelial_cell_Heart	0.994787557981761	0.254342629482072	Not Sig	Endothelial
myeloid_cell_Pancreas	1.05190726359068	0.262380952380952	Not Sig	Immune
plasma_cell_Trachea	0.997167748562563	0.2739604743083	Not Sig	Immune
monocyte_Prostate	0.956698466906715	0.285448818897638	Not Sig	Immune
mature_conventional_dendritic_cell_Lymph_Node	1.02938151902453	0.295058823529412	Not Sig	Immune
naive_thymus_derived_CD4_positive_alpha_beta_T_cell_Skin	1.04870207063502	0.2956875	Not Sig	Immune
CD1c_positive_myeloid_dendritic_cell_Skin	1.02577601981001	0.296311284046693	Not Sig	Immune
plasma_cell_Vasculature	1.01297384431387	0.298697674418605	Not Sig	Immune
epithelial_cell_Tongue	1.03790311649584	0.313389961389961	Not Sig	Epithelial
memory_B_cell_Spleen	0.982353618515746	0.317446153846154	Not Sig	Immune
bladder_urothelial_cell_Bladder	0.954012889870439	0.317977011494253	Not Sig	Epithelial
neutrophil_Liver	0.9921175651482	0.318503816793893	Not Sig	Immune
ionocyte_Trachea	1.0133683129919	0.320760456273764	Not Sig	Epithelial
pulmonary_ionocyte_Lung	0.978650803237106	0.321272727272727	Not Sig	Epithelial
erythrocyte_Blood	0.992000385616504	0.327428571428571	Not Sig	Immune
DN4_thymocyte_Thymus	1.13998724489796	0.327428571428571	Not Sig	Immune
capillary_endothelial_cell_Muscle	0.943748705080688	0.33689552238806	Not Sig	Endothelial
fibroblast_Vasculature	0.970675843505539	0.33689552238806	Not Sig	Stromal
paneth_cell_of_colon_Large_Intestine	0.981188970561741	0.339033457249071	Not Sig	Epithelial
mature_NK_T_cell_Vasculature	1.13936934721425	0.341155555555556	Not Sig	Immune
retinal_blood_vessel_endothelial_cell_Eye	0.962101132491136	0.350382352941176	Not Sig	Endothelial
erythrocyte_Bone_Marrow	0.982518919502343	0.350382352941176	Not Sig	Immune
monocyte_Eye	1.04339383917722	0.35614598540146	Not Sig	Immune
effector_CD8_positive_alpha_beta_T_cell_Lymph_Node	1.69557035321367	0.35614598540146	Not Sig	Immune
radial_glial_cell_Eye	1.00266650935048	0.3648	Not Sig	Stromal
endothelial_cell_of_lymphatic_vessel_Vasculature	0.978558518322086	0.373391304347826	Not Sig	Endothelial
neutrophil_Bone_Marrow	0.973307501350233	0.373689530685921	Not Sig	Immune
CD8_positive_alpha_beta_T_cell_Bone_Marrow	1.23000250438267	0.387107913669065	Not Sig	Immune
memory_B_cell_Salivary_Gland	0.989203971469097	0.387354838709677	Not Sig	Immune
myometrial_cell_Uterus	0.985476140313916	0.3876	Not Sig	Stromal
pericyte_Vasculature	1.01190189293525	0.389466192170819	Not Sig	Stromal
epithelial_cell_Vasculature	0.972858910212265	0.39131914893617	Not Sig	Epithelial
type_I_NK_T_cell_Lymph_Node	0.992774830803	0.394770318021201	Not Sig	Immune
mature_NK_T_cell_Lung	0.983879809038037	0.3952	Not Sig	Immune
myeloid_dendritic_cell_Thymus	1.02514875626342	0.3952	Not Sig	Immune
pericyte_Bladder	0.967180984153461	0.395623693379791	Not Sig	Stromal
CD4_positive_helper_T_cell_Skin	1.0520983279814	0.395623693379791	Not Sig	Immune
endothelial_cell_Eye	0.985753832493275	0.40375	Not Sig	Endothelial
neutrophil_Lymph_Node	1.04676218592562	0.407086505190311	Not Sig	Immune
mature_NK_T_cell_Bladder	0.989305954506638	0.407255172413793	Not Sig	Immune
fat_cell_Eye	0.998884148342632	0.407422680412371	Not Sig	Stromal
intestinal_tuft_cell_Large_Intestine	0.987889183429492	0.410866894197952	Not Sig	Epithelial
mature_NK_T_cell_Prostate	1.07669910594193	0.410866894197952	Not Sig	Immune
CD4_positive_alpha_beta_T_cell_Lung	1.23860223860224	0.411020408163265	Not Sig	Immune
naive_thymus_derived_CD8_positive_alpha_beta_T_cell_Spleen	1.12672428120326	0.412718644067797	Not Sig	Immune
platelet_Spleen	1.01182178952927	0.420567567567568	Not Sig	Immune
vein_endothelial_cell_Lung	0.963852706539866	0.422222222222222	Not Sig	Endothelial
stem_cell_Eye	1.00575978167294	0.426926174496644	Not Sig	Epithelial
vascular_associated_smooth_muscle_cell_Thymus	0.966319707243233	0.427023411371238	Not Sig	Stromal
neutrophil_Lung	1.02491600563215	0.43168	Not Sig	Immune
endothelial_cell_of_artery_Thymus	0.971746780089508	0.445395348837209	Not Sig	Endothelial
plasma_cell_Bladder	0.985094009500671	0.445430463576159	Not Sig	Immune
macrophage_Bladder	0.912458738513694	0.456	Not Sig	Immune
mesothelial_cell_Lung	1.01201725702597	0.456	Not Sig	Stromal
macrophage_Thymus	1.06081898026691	0.46643137254902	Not Sig	Immune
mature_NK_T_cell_Blood	1.92513368983957	0.46643137254902	Not Sig	Immune
double_positive_alpha_beta_thymocyte_Trachea	1.02472722460813	0.467882736156352	Not Sig	Immune
plasma_cell_Bone_Marrow	1.02244173896139	0.475246753246753	Not Sig	Immune
stromal_cell_Skin	0.98158639493794	0.476593548387097	Not Sig	Stromal
goblet_cell_Small_Intestine	1.00130791557674	0.476593548387097	Not Sig	Epithelial
surface_ectodermal_cell_Eye	1.02111911958459	0.477993569131833	Not Sig	Epithelial
enterocyte_of_epithelium_of_small_intestine_Small_Intestine	0.980945787910153	0.488051118210863	Not Sig	Epithelial
effector_CD4_positive_alpha_beta_T_cell_Lung	1.08166827953929	0.488051118210863	Not Sig	Immune
smooth_muscle_cell_Fat	0.98864146744789	0.498114649681529	Not Sig	Stromal
vascular_associated_smooth_muscle_cell_Lung	1.01576511542102	0.502177215189873	Not Sig	Stromal
CD8_positive_alpha_beta_memory_T_cell_Lymph_Node	1.34431818181818	0.502177215189873	Not Sig	Immune
intestinal_crypt_stem_cell_of_small_intestine_Small_Intestine	0.989103289291127	0.510319749216301	Not Sig	Epithelial
retinal_ganglion_cell_Eye	0.989222730241672	0.510319749216301	Not Sig	Stromal
basal_cell_of_prostate_epithelium_Prostate	1.01060253084132	0.510319749216301	Not Sig	Epithelial
intestinal_crypt_stem_cell_Small_Intestine	0.978486684802671	0.526807453416149	Not Sig	Epithelial
large_intestine_goblet_cell_Large_Intestine	0.998742446588655	0.526807453416149	Not Sig	Epithelial
T_cell_Lymph_Node	1.07834928229665	0.526807453416149	Not Sig	Immune
CD4_positive_alpha_beta_T_cell_Muscle	0.984685160058294	0.530363076923077	Not Sig	Immune
erythrocyte_Thymus	0.985256436494617	0.530363076923077	Not Sig	Immune
pericyte_Tongue	1.00915737390148	0.530363076923077	Not Sig	Stromal
mature_NK_T_cell_Kidney	0.987181124776468	0.545247706422018	Not Sig	Immune
naive_B_cell_Bone_Marrow	1.10311950297541	0.545247706422018	Not Sig	Immune
non_classical_monocyte_Lymph_Node	1.02975388387074	0.546365853658537	Not Sig	Immune
goblet_cell_Trachea	0.99742962589543	0.57658358662614	Not Sig	Epithelial
capillary_endothelial_cell_Bladder	1.0003371998921	0.581745454545455	Not Sig	Endothelial
T_cell_Vasculature	1.09979294328325	0.58412084592145	Not Sig	Immune
endothelial_cell_of_lymphatic_vessel_Thymus	0.990939111923801	0.602083832335329	Not Sig	Endothelial
lung_microvascular_endothelial_cell_Lung	0.997210082499401	0.602083832335329	Not Sig	Endothelial
plasmacytoid_dendritic_cell_Lymph_Node	1.02217032923317	0.602083832335329	Not Sig	Immune
mucus_secreting_cell_Trachea	0.998214408532747	0.602571428571429	Not Sig	Epithelial
CD4_positive_helper_T_cell_Thymus	1.08224735292275	0.602571428571429	Not Sig	Immune
retina_horizontal_cell_Eye	0.993197007002846	0.60305325443787	Not Sig	Stromal
pancreatic_ductal_cell_Pancreas	1.004789163455	0.60305325443787	Not Sig	Epithelial
type_II_pneumocyte_Lung	1.01731527247701	0.613380530973451	Not Sig	Epithelial
hematopoietic_stem_cell_Lymph_Node	0.990614823710147	0.619143695014663	Not Sig	Immune
mast_cell_Vasculature	1.03975457449898	0.619143695014663	Not Sig	Immune
luminal_epithelial_cell_of_mammary_gland_Mammary	0.986985353414267	0.624348837209302	Not Sig	Epithelial
basal_cell_Trachea	1.0290836720963	0.624348837209302	Not Sig	Epithelial
memory_B_cell_Blood	1.03440165219719	0.624348837209302	Not Sig	Immune
transit_amplifying_cell_of_colon_Large_Intestine	0.985639907319068	0.641043478260869	Not Sig	Epithelial
macrophage_Heart	0.987181630905881	0.644462427745665	Not Sig	Immune
small_intestine_goblet_cell_Small_Intestine	1.00206896551724	0.649175792507205	Not Sig	Epithelial
keratinocyte_Tongue	0.99232631229625	0.653862068965517	Not Sig	Epithelial
gut_endothelial_cell_Small_Intestine	0.982865210074566	0.665054441260745	Not Sig	Endothelial
intestinal_enteroendocrine_cell_Large_Intestine	0.98895694641493	0.668365714285714	Not Sig	Epithelial
platelet_Blood	0.973523488361201	0.682051282051282	Not Sig	Immune
B_cell_Pancreas	1.03560036454773	0.682704545454546	Not Sig	Immune
cardiac_muscle_cell_Heart	0.995019180675421	0.691104815864023	Not Sig	Stromal
T_cell_Bladder	1.00902821316614	0.691728813559322	Not Sig	Immune
CD4_positive_alpha_beta_T_cell_Small_Intestine	1.04151234918543	0.693633802816901	Not Sig	Immune
B_cell_Lung	1.01847145514177	0.69552808988764	Not Sig	Immune
capillary_endothelial_cell_Lung	0.992841868133662	0.704266666666667	Not Sig	Endothelial
plasma_cell_Eye	0.998751029048571	0.704266666666667	Not Sig	Immune
endothelial_cell_of_artery_Tongue	1.02043909608672	0.704266666666667	Not Sig	Endothelial
B_cell_Trachea	1.04080578512397	0.704266666666667	Not Sig	Immune
eye_photoreceptor_cell_Eye	0.998896579396128	0.707368421052632	Not Sig	Epithelial
thymocyte_Thymus	1.10854656894261	0.707933701657459	Not Sig	Immune
mast_cell_Thymus	0.978413266797511	0.713520661157025	Not Sig	Immune
tongue_muscle_cell_Tongue	1.01212663790999	0.719076923076923	Not Sig	Stromal
respiratory_goblet_cell_Lung	1.00544445395528	0.734597260273973	Not Sig	Epithelial
mature_NK_T_cell_Pancreas	1.0394064006195	0.736327868852459	Not Sig	Immune
epithelial_cell_of_uterus_Uterus	0.990304310262072	0.736806539509537	Not Sig	Epithelial
enterocyte_Small_Intestine	0.991369559966414	0.742838709677419	Not Sig	Epithelial
plasma_cell_Salivary_Gland	0.997243968685093	0.742838709677419	Not Sig	Immune
Langerhans_cell_Skin	1.00397175639894	0.742838709677419	Not Sig	Immune
endothelial_cell_Pancreas	1.01716368344501	0.742838709677419	Not Sig	Endothelial
capillary_endothelial_cell_Tongue	1.02270202581245	0.742838709677419	Not Sig	Endothelial
endothelial_cell_Fat	0.975037077991031	0.743292225201072	Not Sig	Endothelial
hepatocyte_Heart	0.995344517282709	0.762032085561497	Not Sig	Epithelial
B_cell_Small_Intestine	1.01848081939055	0.768512	Not Sig	Immune
memory_B_cell_Skin	0.994212661969098	0.770026385224274	Not Sig	Immune
effector_CD4_positive_alpha_beta_T_cell_Lymph_Node	0.995118785621579	0.770026385224274	Not Sig	Immune
plasma_cell_Liver	1.00536095408399	0.770026385224274	Not Sig	Immune
CD8_positive_alpha_beta_T_cell_Lung	1.15066242998707	0.770026385224274	Not Sig	Immune
vascular_associated_smooth_muscle_cell_Mammary	0.995496945350557	0.7752	Not Sig	Stromal
CD8_positive_alpha_beta_T_cell_Eye	0.983119906868452	0.77555905511811	Not Sig	Immune
vascular_associated_smooth_muscle_cell_Uterus	1.00501142957623	0.778303664921466	Not Sig	Stromal
goblet_cell_Large_Intestine	0.991616505526549	0.77865274151436	Not Sig	Epithelial
endothelial_cell_Lymph_Node	0.99355928195047	0.78375	Not Sig	Endothelial
plasmablast_Bone_Marrow	0.986004965588632	0.79118961038961	Not Sig	Immune
duodenum_glandular_cell_Small_Intestine	0.988314107751077	0.792683937823834	Not Sig	Epithelial
monocyte_Blood	0.973542349491116	0.799175257731959	Not Sig	Immune
fibroblast_Uterus	1.0076333331745	0.799175257731959	Not Sig	Stromal
plasmacytoid_dendritic_cell_Blood	1.02058846553864	0.806498714652956	Not Sig	Immune
endothelial_cell_of_artery_Lung	1.03483563869678	0.807938461538461	Not Sig	Endothelial
immature_natural_killer_cell_Thymus	0.975331176604438	0.808204603580563	Not Sig	Immune
erythroid_progenitor_cell_Bone_Marrow	1.00369185009958	0.815448979591837	Not Sig	Immune
macrophage_Mammary	0.987258391418261	0.820335877862595	Not Sig	Immune
erythrocyte_Vasculature	0.98885357251709	0.821030303030303	Not Sig	Immune
mast_cell_Mammary	0.994326302568323	0.821030303030303	Not Sig	Immune
naive_thymus_derived_CD4_positive_alpha_beta_T_cell_Blood	1.04314965694683	0.821030303030303	Not Sig	Immune
mature_NK_T_cell_Mammary	0.992405723726799	0.838488664987405	Not Sig	Immune
pigmented_ciliary_epithelial_cell_Eye	0.985983860202658	0.842110552763819	Not Sig	Epithelial
classical_monocyte_Spleen	1.10447481124994	0.849142857142857	Not Sig	Immune
endothelial_cell_Uterus	0.983545505263844	0.854577777777778	Not Sig	Endothelial
intestinal_tuft_cell_Small_Intestine	1.00158927584301	0.854577777777778	Not Sig	Epithelial
innate_lymphoid_cell_Spleen	1.0219709450352	0.854577777777778	Not Sig	Immune
B_cell_Large_Intestine	1.02787117511472	0.854577777777778	Not Sig	Immune
basophil_Lung	1.09925130390892	0.854577777777778	Not Sig	Immune
CD4_positive_alpha_beta_memory_T_cell_Spleen	1.10519422045762	0.854577777777778	Not Sig	Immune
hematopoietic_stem_cell_Spleen	0.9770502316572	0.85471921182266	Not Sig	Immune
CD8_positive_alpha_beta_cytokine_secreting_effector_T_cell_Blood	1.23273097323301	0.855980343980344	Not Sig	Immune
endothelial_cell_of_artery_Muscle	1.00444155191706	0.858352941176471	Not Sig	Endothelial
intermediate_monocyte_Spleen	1.02392703618623	0.85959902200489	Not Sig	Immune
basal_cell_Lung	1.01082918844047	0.865287804878049	Not Sig	Epithelial
neutrophil_Spleen	0.977453518156812	0.867728155339806	Not Sig	Immune
memory_B_cell_Bone_Marrow	1.05925515123075	0.867728155339806	Not Sig	Immune
mature_NK_T_cell_Liver	1.00608957645287	0.871147699757869	Not Sig	Immune
fibroblast_Bladder	1.00189008835816	0.871246376811594	Not Sig	Stromal
plasma_cell_Blood	1.00638278471779	0.880134939759036	Not Sig	Immune
leukocyte_Tongue	0.993967452300786	0.881307692307692	Not Sig	Immune
pericyte_Muscle	0.991203789772297	0.890129496402878	Not Sig	Stromal
mast_cell_Lymph_Node	1.01138683422148	0.893454545454545	Not Sig	Immune
endothelial_cell_of_lymphatic_vessel_Lung	0.989863107092237	0.893498806682577	Not Sig	Endothelial
mast_cell_Small_Intestine	0.988306216735954	0.900057142857143	Not Sig	Immune
serous_cell_of_epithelium_of_trachea_Trachea	0.994617391524608	0.902251781472684	Not Sig	Epithelial
DN1_thymic_pro_T_cell_Thymus	1.02861952861953	0.905516587677725	Not Sig	Immune
retinal_pigment_epithelial_cell_Eye	0.995284096621183	0.909849056603774	Not Sig	Epithelial
basal_cell_Mammary	1.01447691997581	0.909849056603774	Not Sig	Epithelial
CD141_positive_myeloid_dendritic_cell_Skin	0.988854212162202	0.909854117647059	Not Sig	Immune
macrophage_Muscle	0.996829609968296	0.913067915690867	Not Sig	Immune
fibroblast_of_breast_Mammary	1.00283673741824	0.913067915690867	Not Sig	Stromal
erythroid_progenitor_cell_Prostate	0.990568961526542	0.914111111111111	Not Sig	Immune
transit_amplifying_cell_of_small_intestine_Small_Intestine	0.993382581689524	0.914111111111111	Not Sig	Epithelial
classical_monocyte_Blood	0.996273330343751	0.914111111111111	Not Sig	Immune
conjunctival_epithelial_cell_Eye	0.998716626508253	0.914111111111111	Not Sig	Epithelial
pancreatic_stellate_cell_Pancreas	1.0051670128928	0.914111111111111	Not Sig	Stromal
mast_cell_Prostate	0.996451158146183	0.91937182448037	Not Sig	Immune
CD141_positive_myeloid_dendritic_cell_Lymph_Node	0.991570797067626	0.922506912442396	Not Sig	Immune
liver_dendritic_cell_Liver	0.99597577801625	0.930782608695652	Not Sig	Immune
monocyte_Small_Intestine	0.998424291858223	0.930782608695652	Not Sig	Immune
effector_CD8_positive_alpha_beta_T_cell_Lung	1.03050576604296	0.930782608695652	Not Sig	Immune
neutrophil_Prostate	0.992610977850474	0.931780821917808	Not Sig	Immune
ciliated_epithelial_cell_Uterus	0.992190251377771	0.934851936218679	Not Sig	Epithelial
dendritic_cell_Thymus	1.00620896851007	0.936872727272727	Not Sig	Immune
mast_cell_Eye	0.987642755174875	0.940886877828054	Not Sig	Immune
Schwann_cell_Tongue	0.994410881597511	0.940886877828054	Not Sig	Stromal
smooth_muscle_cell_Skin	0.98773321971916	0.951027027027027	Not Sig	Stromal
B_cell_Vasculature	0.993295778823704	0.951027027027027	Not Sig	Immune
erythrocyte_Spleen	0.989131061012307	0.970408988764045	Not Sig	Immune
common_myeloid_progenitor_Blood	0.990606757127372	0.971300448430493	Not Sig	Immune
naive_B_cell_Skin	0.989570453201441	0.979178571428571	Not Sig	Immune
B_cell_Mammary	0.989757435812058	0.979178571428571	Not Sig	Immune
enterocyte_Large_Intestine	0.990310967984242	0.992053333333333	Not Sig	Epithelial
CD8_positive_alpha_beta_T_cell_Spleen	1.01907221084498	0.992053333333333	Not Sig	Immune
stromal_cell_Lymph_Node	1.00083312762281	0.993716814159292	Not Sig	Stromal
myofibroblast_cell_Fat	1.00318797283654	0.993716814159292	Not Sig	Stromal
plasma_cell_Small_Intestine	0.986564546159492	0.994361233480176	Not Sig	Immune
T_cell_Blood	1.09859690149079	0.994361233480176	Not Sig	Immune
serous_cell_of_epithelium_of_bronchus_Lung	0.988101004772068	1	Not Sig	Epithelial
erythroid_lineage_cell_Eye	0.997193733187593	1	Not Sig	Immune

## Sheet: fig4d
cell_type	rank	GC_code	comparison	tissue	compartment	ichorCNA_tumor_fraction
macrophage_Blood	27	GC116965	nonpreg_breast_cancer	Blood	Immune	0.01265
macrophage_Blood	1	GC1004008	nonpreg_breast_cancer	Blood	Immune	0.009517
macrophage_Blood	45	GC116975	nonpreg_breast_cancer	Blood	Immune	0.01039
macrophage_Blood	32	GC1003968	nonpreg_breast_cancer	Blood	Immune	0.01174
macrophage_Blood	2	GC116973	nonpreg_breast_cancer	Blood	Immune	0.007101
macrophage_Blood	16	GC116964	nonpreg_breast_cancer	Blood	Immune	0.01458
macrophage_Blood	80	GC110695	nonpreg_breast_cancer	Blood	Immune	0.01251
macrophage_Blood	17	GC116971	nonpreg_breast_cancer	Blood	Immune	0.009573
macrophage_Blood	8	GC116966	nonpreg_breast_cancer	Blood	Immune	0.01906
macrophage_Blood	6	GC1003967	nonpreg_breast_cancer	Blood	Immune	0.04442
macrophage_Blood	2	GC1003971	nonpreg_breast_cancer	Blood	Immune	0.01275
macrophage_Blood	3	GC116963	nonpreg_breast_cancer	Blood	Immune	0.01106
macrophage_Blood	3	GC1004004	nonpreg_breast_cancer	Blood	Immune	0.009333
macrophage_Blood	1	GC1002981	nonpreg_breast_cancer	Blood	Immune	0
macrophage_Blood	43	GC110677	nonpreg_breast_cancer	Blood	Immune	0
macrophage_Blood	11	GC1003973	nonpreg_breast_cancer	Blood	Immune	0.008426
macrophage_Blood	14	GC1003972	nonpreg_breast_cancer	Blood	Immune	0.01048
macrophage_Blood	1	GC1002977	nonpreg_breast_cancer	Blood	Immune	0.02056
macrophage_Blood	5	GC116962	nonpreg_breast_cancer	Blood	Immune	NA
macrophage_Blood	9	GC110674	nonpreg_breast_cancer	Blood	Immune	0.01216
macrophage_Blood	1	GC1002978	nonpreg_breast_cancer	Blood	Immune	0.0396
macrophage_Blood	2	GC110678	nonpreg_breast_cancer	Blood	Immune	0.009645
macrophage_Blood	14	GC110683	nonpreg_breast_cancer	Blood	Immune	0.00995
macrophage_Blood	82	GC1004007	nonpreg_breast_cancer	Blood	Immune	0.0127
macrophage_Blood	3	GC116968	nonpreg_breast_cancer	Blood	Immune	0.01374
macrophage_Blood	10	GC1004009	nonpreg_breast_cancer	Blood	Immune	0.009667
macrophage_Blood	29	GC110680	nonpreg_breast_cancer	Blood	Immune	0.01073
macrophage_Blood	15	GC110684	nonpreg_breast_cancer	Blood	Immune	0.01026
macrophage_Blood	5	GC116970	nonpreg_breast_cancer	Blood	Immune	0.01531
macrophage_Blood	5	GC116969	nonpreg_breast_cancer	Blood	Immune	0.01663
macrophage_Blood	4	GC110694	nonpreg_breast_cancer	Blood	Immune	0.0118
macrophage_Blood	3	GC110696	nonpreg_breast_cancer	Blood	Immune	0.01192
macrophage_Blood	13	GC116967	nonpreg_breast_cancer	Blood	Immune	0.01617
macrophage_Blood	1	GC1002311	nonpreg_breast_cancer	Blood	Immune	0.01314
macrophage_Blood	12	GC1003987	nonpreg_breast_cancer	Blood	Immune	0.009822
macrophage_Blood	13	GC116976	nonpreg_breast_cancer	Blood	Immune	0.01284
macrophage_Blood	36	GC110682	nonpreg_breast_cancer	Blood	Immune	0.01036
macrophage_Blood	3	GC1003969	nonpreg_breast_cancer	Blood	Immune	0.01123
macrophage_Blood	44	GC110685	nonpreg_breast_cancer	Blood	Immune	0.01212
macrophage_Blood	2	GC1003970	nonpreg_breast_cancer	Blood	Immune	0.01286
macrophage_Blood	4	GC110679	nonpreg_breast_cancer	Blood	Immune	0.06274
macrophage_Blood	3	GC116974	nonpreg_breast_cancer	Blood	Immune	0.009945
macrophage_Blood	21	GC110693	nonpreg_breast_cancer	Blood	Immune	0.01213
macrophage_Blood	8	GC1003974	nonpreg_breast_cancer	Blood	Immune	0.007141
macrophage_Blood	2	GC116960	nonpreg_breast_cancer	Blood	Immune	0.01038
macrophage_Blood	4	GC110676	nonpreg_breast_cancer	Blood	Immune	0.01639
macrophage_Blood	24	GC110681	nonpreg_breast_cancer	Blood	Immune	0.1366
macrophage_Blood	3	GC1002976	nonpreg_breast_cancer	Blood	Immune	0.009031
macrophage_Blood	26	GC1004006	nonpreg_breast_cancer	Blood	Immune	0
macrophage_Blood	41	GC116972	nonpreg_breast_cancer	Blood	Immune	0.01127
macrophage_Blood	1	GC1002980	nonpreg_breast_cancer	Blood	Immune	0.01477
macrophage_Blood	1	GC1002979	nonpreg_breast_cancer	Blood	Immune	0.05856

[truncated: 15 more sheets: fig4e, fig4f, fig4g, fig4h, fig5a, fig5b, fig5c, fig5d, supp_fig3, supp_fig4, supp_fig7, supp_fig8, supp_fig9, supp_fig10, supp_fig11]
